# Supplementary material for: Spatial analysis of a hydrocarbon waste‐remediating landfarm demonstrates influence of management practices on bacterial and fungal community structure
Source: Microb Biotechnol. 2019 Mar 29;12(6):1199–209. doi: 10.1111/1751-7915.13397 (PMC6801160; doi:10.1111/1751-7915.13397)
Supplement: Supplementary file 1 — Table S1. Soil analysis results for samples collected in June. Table S2. Rarefied OTU abundance table of bacterial sequences. Table S3. Rarefied OTU abundance table of fungal sequences. [file MBT2-12-1199-s001.xlsx]

## Sheet: Table S1
Table S1. Soil analysis results for samples collected in June
Sample Name	Section	Site	Depth	Date	GPS	pH	Specific conductivity	Ammonia as nitrogen	Nitrite+Nitrate nitrogen	Total Kjeldahl nitrogen	Total nitrogen	Total carbon	Fluoride	CEC	Oil & grease	Silicon	Sulfur	Moisture	Benzene	Ethylbenzene	m+p-Xylene	o-Xylene	Total Xylene	Toluene	CCME F1 (C6-C10 - BTEX)	CCME F2 (C10-C16)	CCME F3 (C16-C34)	CCME F4 (C34-C50)	Sulfate	acid soluble	Aluminum	Antimony	Arsenic	Barium	Beryllium	Boron	Cadmium	Calcium	Chromium	Cobalt	Copper	Iron	Lead	Magnesium	Manganese	Molybdenum	Nickel	Phosphorus	Potassium
						pH units	uS/cm	ug/g	ug/g	ug/g	ug/g	%	ug/g	meq/100g	ug/g	%	%	%	mg/kg	mg/kg	mg/kg	mg/kg	mg/kg	mg/kg	mg/kg	mg/kg	mg/kg	mg/kg	ug/g	ug/g	ug/g	ug/g	ug/g	ug/g	ug/g	ug/g	ug/g	ug/g	ug/g	ug/g	ug/g	ug/g	ug/g	ug/g	ug/g	ug/g	ug/g	ug/g	ug/g
A_1_S_Jun	A	1	SURFACE	2015-06-10		7.47	2000	22	<5	2090	2090	6.55	1200	40	24500	18.8	0.18	13.6	<0.005	<0.01	<0.04	<0.04	<0.04	<0.02	<1	<3.5	7460	5230	3600	36200	7.5	31	290	0.9	39	1.7	33800	440	26	570	196000	99	14100	3400	106	290	1900	7800	0.5
A_3_S_Jun	A	3	SURFACE	2015-06-10		7.47	2000	22	<5	2090	2090	6.55	1200	40	24500	18.8	0.18	13.6	<0.005	<0.01	<0.04	<0.04	<0.04	<0.02	<1	<3.5	7460	5230	3600	36200	7.5	31	290	0.9	39	1.7	33800	440	26	570	196000	99	14100	3400	106	290	1900	7800	0.5
A_4_S_Jun	A	4	SURFACE	2015-06-10		7.47	2000	22	<5	2090	2090	6.55	1200	40	24500	18.8	0.18	13.6	<0.005	<0.01	<0.04	<0.04	<0.04	<0.02	<1	<3.5	7460	5230	3600	36200	7.5	31	290	0.9	39	1.7	33800	440	26	570	196000	99	14100	3400	106	290	1900	7800	0.5
A_5_S_Jun	A	5	SURFACE	2015-06-10		7.47	2000	22	<5	2090	2090	6.55	1200	40	24500	18.8	0.18	13.6	<0.005	<0.01	<0.04	<0.04	<0.04	<0.02	<1	<3.5	7460	5230	3600	36200	7.5	31	290	0.9	39	1.7	33800	440	26	570	196000	99	14100	3400	106	290	1900	7800	0.5
A_6_S_Jun	A	6	SURFACE	2015-06-10		7.47	2000	22	<5	2090	2090	6.55	1200	40	24500	18.8	0.18	13.6	<0.005	<0.01	<0.04	<0.04	<0.04	<0.02	<1	<3.5	7460	5230	3600	36200	7.5	31	290	0.9	39	1.7	33800	440	26	570	196000	99	14100	3400	106	290	1900	7800	0.5
A_7_S_Jun	A	7	SURFACE	2015-06-10		7.47	2000	22	<5	2090	2090	6.55	1200	40	24500	18.8	0.18	13.6	<0.005	<0.01	<0.04	<0.04	<0.04	<0.02	<1	<3.5	7460	5230	3600	36200	7.5	31	290	0.9	39	1.7	33800	440	26	570	196000	99	14100	3400	106	290	1900	7800	0.5
A_8_S_Jun	A	8	SURFACE	2015-06-10		7.47	2000	22	<5	2090	2090	6.55	1200	40	24500	18.8	0.18	13.6	<0.005	<0.01	<0.04	<0.04	<0.04	<0.02	<1	<3.5	7460	5230	3600	36200	7.5	31	290	0.9	39	1.7	33800	440	26	570	196000	99	14100	3400	106	290	1900	7800	0.5
A_9_S_Jun	A	9	SURFACE	2015-06-10		7.47	2000	22	<5	2090	2090	6.55	1200	40	24500	18.8	0.18	13.6	<0.005	<0.01	<0.04	<0.04	<0.04	<0.02	<1	<3.5	7460	5230	3600	36200	7.5	31	290	0.9	39	1.7	33800	440	26	570	196000	99	14100	3400	106	290	1900	7800	0.5
A_10_S_Jun	A	10	SURFACE	2015-06-10		7.47	2000	22	<5	2090	2090	6.55	1200	40	24500	18.8	0.18	13.6	<0.005	<0.01	<0.04	<0.04	<0.04	<0.02	<1	<3.5	7460	5230	3600	36200	7.5	31	290	0.9	39	1.7	33800	440	26	570	196000	99	14100	3400	106	290	1900	7800	0.5
B_1_S_Jun	B	1	SURFACE	2015-06-10		8.5	2000	21	<5	1750	1750	5.13	1200	42	18200	15.9	0.08	9.3	<0.005	<0.01	<0.04	<0.04	<0.04	<0.02	<1	<3.5	3300	1630	3100	37100	7.5	20	300	0.9	43	0.9	43500	510	19	360	134000	65	16800	4100	94	180	1600	8000	0.5
B_2_S_Jun	B	2	SURFACE	2015-06-10		8.5	2000	21	<5	1750	1750	5.13	1200	42	18200	15.9	0.08	9.3	<0.005	<0.01	<0.04	<0.04	<0.04	<0.02	<1	<3.5	3300	1630	3100	37100	7.5	20	300	0.9	43	0.9	43500	510	19	360	134000	65	16800	4100	94	180	1600	8000	0.5
B_4_S_Jun	B	4	SURFACE	2015-06-10		8.5	2000	21	<5	1750	1750	5.13	1200	42	18200	15.9	0.08	9.3	<0.005	<0.01	<0.04	<0.04	<0.04	<0.02	<1	<3.5	3300	1630	3100	37100	7.5	20	300	0.9	43	0.9	43500	510	19	360	134000	65	16800	4100	94	180	1600	8000	0.5
B_6_S_Jun	B	6	SURFACE	2015-06-10		8.5	2000	21	<5	1750	1750	5.13	1200	42	18200	15.9	0.08	9.3	<0.005	<0.01	<0.04	<0.04	<0.04	<0.02	<1	<3.5	3300	1630	3100	37100	7.5	20	300	0.9	43	0.9	43500	510	19	360	134000	65	16800	4100	94	180	1600	8000	0.5
B_7_S_Jun	B	7	SURFACE	2015-06-10		8.5	2000	21	<5	1750	1750	5.13	1200	42	18200	15.9	0.08	9.3	<0.005	<0.01	<0.04	<0.04	<0.04	<0.02	<1	<3.5	3300	1630	3100	37100	7.5	20	300	0.9	43	0.9	43500	510	19	360	134000	65	16800	4100	94	180	1600	8000	0.5
C_2_S_Jun	C	2	SURFACE	2015-06-10		8.29	2200	11	<5	1470	1470	4.56	800	35	22200	20	0.12	9.2	<0.005	<0.01	<0.04	<0.04	<0.04	<0.02	<1	47	3930	2385	3100	37400	8.1	27	300	0.9	38	0.8	44400	530	23	450	168000	59	16800	4200	102	230	1400	7600	0.5
C_3_S_Jun	C	3	SURFACE	2015-06-10		8.29	2200	11	<5	1470	1470	4.56	800	35	22200	20	0.12	9.2	<0.005	<0.01	<0.04	<0.04	<0.04	<0.02	<1	47	3930	2385	3100	37400	8.1	27	300	0.9	38	0.8	44400	530	23	450	168000	59	16800	4200	102	230	1400	7600	0.5
C_4_S_Jun	C	4	SURFACE	2015-06-10		8.29	2200	11	<5	1470	1470	4.56	800	35	22200	20	0.12	9.2	<0.005	<0.01	<0.04	<0.04	<0.04	<0.02	<1	47	3930	2385	3100	37400	8.1	27	300	0.9	38	0.8	44400	530	23	450	168000	59	16800	4200	102	230	1400	7600	0.5
C_6_S_Jun	C	6	SURFACE	2015-06-10		8.29	2200	11	<5	1470	1470	4.56	800	35	22200	20	0.12	9.2	<0.005	<0.01	<0.04	<0.04	<0.04	<0.02	<1	47	3930	2385	3100	37400	8.1	27	300	0.9	38	0.8	44400	530	23	450	168000	59	16800	4200	102	230	1400	7600	0.5
C_7_S_Jun	C	7	SURFACE	2015-06-10		8.29	2200	11	<5	1470	1470	4.56	800	35	22200	20	0.12	9.2	<0.005	<0.01	<0.04	<0.04	<0.04	<0.02	<1	47	3930	2385	3100	37400	8.1	27	300	0.9	38	0.8	44400	530	23	450	168000	59	16800	4200	102	230	1400	7600	0.5
A_4_D_Jun	A	4	DEEP	2015-06-10		7.5	3100	21	<5	1760	1760	6.31	800	42	49900	17.2	0.21	16.8	<0.005	<0.01	<0.04	<0.04	<0.04	<0.02	<1	<3.5	2900	1890	5000	41000	7	30	300	1	38	2.4	31900	280	24	550	179000	150	15200	2600	102	270	1400	8200	0.5
A_5_D_Jun	A	5	DEEP	2015-06-10		7.5	3100	21	<5	1760	1760	6.31	800	42	49900	17.2	0.21	16.8	<0.005	<0.01	<0.04	<0.04	<0.04	<0.02	<1	<3.5	2900	1890	5000	41000	7	30	300	1	38	2.4	31900	280	24	550	179000	150	15200	2600	102	270	1400	8200	0.5
A_8_D_Jun	A	8	DEEP	2015-06-10		7.5	3100	21	<5	1760	1760	6.31	800	42	49900	17.2	0.21	16.8	<0.005	<0.01	<0.04	<0.04	<0.04	<0.02	<1	<3.5	2900	1890	5000	41000	7	30	300	1	38	2.4	31900	280	24	550	179000	150	15200	2600	102	270	1400	8200	0.5
A_10_D_Jun	A	10	DEEP	2015-06-10		7.5	3100	21	<5	1760	1760	6.31	800	42	49900	17.2	0.21	16.8	<0.005	<0.01	<0.04	<0.04	<0.04	<0.02	<1	<3.5	2900	1890	5000	41000	7	30	300	1	38	2.4	31900	280	24	550	179000	150	15200	2600	102	270	1400	8200	0.5
B_1_D_Jun	B	1	DEEP	2015-06-10		8.35	2700	12	<5	817	817	4.58	900	42	23800	19.1	0.06	16.5	<0.005	<0.01	<0.04	<0.04	<0.04	<0.02	<1	<3.5	1560	1110	3200	38400	5.5	23	300	0.9	39	1	38200	340	20	320	132000	48	15300	2900	72	190	990	7900	0.4
B_4_D_Jun	B	4	DEEP	2015-06-10		8.35	2700	12	<5	817	817	4.58	900	42	23800	19.1	0.06	16.5	<0.005	<0.01	<0.04	<0.04	<0.04	<0.02	<1	<3.5	1560	1110	3200	38400	5.5	23	300	0.9	39	1	38200	340	20	320	132000	48	15300	2900	72	190	990	7900	0.4
B_7_D_Jun	B	7	DEEP	2015-06-10		8.35	2700	12	<5	817	817	4.58	900	42	23800	19.1	0.06	16.5	<0.005	<0.01	<0.04	<0.04	<0.04	<0.02	<1	<3.5	1560	1110	3200	38400	5.5	23	300	0.9	39	1	38200	340	20	320	132000	48	15300	2900	72	190	990	7900	0.4
C_2_D_Jun	C	2	DEEP	2015-06-10		7.61	2200	10	<5	567	567	4.55	600	40	39800	20.5	0.1	16.4	<0.005	<0.01	<0.04	<0.04	<0.04	<0.02	<1	<3.5	5870	4170	3800	43200	4.8	21	320	1	41	0.6	38000	250	19	280	118000	39	16500	2500	65	157	700	8900	0.4
C_4_D_Jun	C	4	DEEP	2015-06-10		7.61	2200	10	<5	567	567	4.55	600	40	39800	20.5	0.1	16.4	<0.005	<0.01	<0.04	<0.04	<0.04	<0.02	<1	<3.5	5870	4170	3800	43200	4.8	21	320	1	41	0.6	38000	250	19	280	118000	39	16500	2500	65	157	700	8900	0.4
C_7_D_Jun	C	7	DEEP	2015-06-10		7.61	2200	10	<5	567	567	4.55	600	40	39800	20.5	0.1	16.4	<0.005	<0.01	<0.04	<0.04	<0.04	<0.02	<1	<3.5	5870	4170	3800	43200	4.8	21	320	1	41	0.6	38000	250	19	280	118000	39	16500	2500	65	157	700	8900	0.4
[truncated: 10 more columns]

## Sheet: Table S2
Table S2. Rarefied OUT abundance table of bacterial abundance
# Constructed from biom file
#OTU ID	A10_11_6_15	A10_23_11_15	A1_11_6_15	A1_23_11_15	A2_23_11_15	A3_11_6_15	A3_23_11_15	A4_11_6_15	A4_23_11_15	A5_11_6_15	A5_23_11_15	A6_11_6_15	A6_23_11_15	A7_11_6_15	A7_23_11_15	A8_11_6_15	A8_23_11_15	A9_11_6_15	B1_11_6_15	B2_11_6_15	B2_23_11_15	B4_11_6_15	B4_23_11_15	B6_11_6_15	B7_11_6_15	C2_11_6_15_	C3_11_6_15_	C4_11_6_15	C6_11_6_15	C7_11_6_15	Control_11_6_15_C	Deep_A10_11_6_15	Deep_A4_11_6_15	Deep_A5_11_6_15	Deep_A8_11_6_15	Deep_B1_11_6_15	Deep_B4_11_6_15	Deep_B7_11_6_15	Deep_C	Deep_C2_11_6_15	Deep_C4_11_6_15	Deep_C7_11_6_15	ERW_23_11_15	taxonomy
Otu00001	24	294	2036	222	15	578	115	1675	39	40	37	1568	8	2	0	332	1	0	37	4	26	95	1	33	198	6	1633	320	488	165	36	1288	1807	716	1846	428	1732	2092	34	390	516	123	0	Bacteria; Proteobacteria; Gammaproteobacteria; Gammaproteobacteria_unclassified; Gammaproteobacteria_unclassified; Gammaproteobacteria_unclassified
Otu00002	3	1	0	1	1	5	7	2	0	2	31	1	15	1	18	3	0	5	2	7	0	0	0	2	0	2	0	0	2	0	1745	1	0	3	1	1	0	0	197	0	33	0	0	Bacteria; Proteobacteria; Gammaproteobacteria; Pseudomonadales; Pseudomonadaceae; Pseudomonas
Otu00003	382	162	2	224	147	206	124	138	488	354	77	88	45	136	25	777	56	199	713	116	538	197	98	780	1141	1022	305	957	719	1082	12	418	8	237	469	1138	14	9	729	575	229	683	50	Bacteria; Bacteria_unclassified; Bacteria_unclassified; Bacteria_unclassified; Bacteria_unclassified; Bacteria_unclassified
Otu00004	0	0	0	0	0	1	0	8	0	0	0	1	0	0	2	0	0	0	3	1	0	0	0	0	0	1	0	0	0	1	1639	0	0	0	0	1	0	0	123	0	0	0	0	Bacteria; Proteobacteria; Gammaproteobacteria; Enterobacteriales; Enterobacteriaceae; Enterobacteriaceae_unclassified
Otu00005	95	156	626	154	38	265	70	516	55	286	71	1390	53	101	24	313	23	22	31	18	9	57	22	51	33	48	1251	32	861	74	11	50	327	574	425	40	32	714	66	48	71	61	2	Bacteria; Actinobacteria; Actinobacteria; Actinomycetales; Microbacteriaceae; Agromyces
Otu00006	167	140	50	143	230	167	113	117	158	389	89	61	88	314	44	392	62	108	60	81	67	77	124	129	101	163	78	160	111	190	0	93	87	475	100	22	65	13	4	74	98	310	0	Bacteria; Actinobacteria; Actinobacteria; Actinomycetales; Bogoriellaceae; Georgenia
Otu00007	76	331	0	98	142	86	74	26	319	139	100	41	34	56	88	100	361	100	99	67	273	75	88	139	120	242	41	374	76	129	0	205	8	168	27	172	3	3	0	447	81	88	172	Bacteria; candidate_division_WPS-1; candidate_division_WPS-1_unclassified; candidate_division_WPS-1_unclassified; candidate_division_WPS-1_unclassified; candidate_division_WPS-1_unclassified
Otu00008	151	134	0	38	45	64	13	6	167	146	53	56	18	30	10	271	22	32	186	142	121	98	38	81	166	96	64	391	90	203	15	501	3	128	87	349	1	9	15	76	41	270	132	Bacteria; Actinobacteria; Actinobacteria; Actinobacteria_unclassified; Actinobacteria_unclassified; Actinobacteria_unclassified
Otu00009	173	92	106	56	116	67	178	60	65	302	40	56	99	192	31	57	47	55	35	6	17	8	68	22	30	26	19	54	89	59	11	64	245	92	27	7	47	29	7	36	27	37	1	Bacteria; Actinobacteria; Actinobacteria; Actinomycetales; Microbacteriaceae; Microbacteriaceae_unclassified
Otu00010	6	65	63	42	27	17	12	101	79	39	12	22	12	0	5	48	6	40	31	11	561	230	10	45	128	14	125	88	12	34	11	47	131	82	44	181	130	142	84	262	102	57	0	Bacteria; Acidobacteria; Acidobacteria_Gp7; Gp7; Gp7_unclassified; Gp7_unclassified
Otu00011	84	124	33	15	1	299	8	100	10	58	43	64	10	6	3	84	12	17	13	35	33	39	3	87	72	39	179	67	224	65	5	450	6	110	163	91	150	162	0	118	161	69	0	Bacteria; Chloroflexi; Thermomicrobia; Sphaerobacterales; Sphaerobacteraceae; Sphaerobacteraceae_unclassified
Otu00012	0	0	8	3	0	0	0	2	0	0	0	9	0	0	0	0	0	0	0	0	0	2	0	1	0	0	0	0	1	0	0	0	469	0	0	0	0	0	0	0	0	0	0	Bacteria; Bacteria_unclassified; Bacteria_unclassified; Bacteria_unclassified; Bacteria_unclassified; Bacteria_unclassified
Otu00013	2	0	0	0	0	0	0	0	0	1	0	0	0	0	0	0	0	0	0	0	0	0	0	0	0	3	0	0	0	0	372	0	0	0	0	0	0	0	39	0	0	0	0	Bacteria; Proteobacteria; Gammaproteobacteria; Aeromonadales; Aeromonadaceae; Aeromonas
Otu00014	14	25	51	103	7	59	8	238	1	15	6	149	3	4	0	29	4	0	5	0	3	7	0	1	9	5	321	20	96	36	0	126	108	132	206	18	49	170	8	79	141	7	1	Bacteria; Actinobacteria; Actinobacteria; Actinomycetales; Actinomycetales_unclassified; Actinomycetales_unclassified
Otu00015	0	1	3	0	0	0	0	9	0	0	0	0	0	0	0	0	0	0	0	3	0	0	0	0	0	0	0	0	0	0	0	0	58	0	0	0	651	2	0	0	3	0	0	Bacteria; Bacteroidetes; Flavobacteriia; Flavobacteriales; Flavobacteriaceae; Lutibacter
Otu00016	0	0	0	1	0	2	0	0	0	1	0	0	0	0	0	1	0	0	1	0	0	0	0	0	0	0	0	0	0	0	335	0	1	0	0	0	0	0	24	0	0	0	0	Bacteria; Proteobacteria; Gammaproteobacteria; Enterobacteriales; Enterobacteriaceae; Enterobacteriaceae_unclassified
Otu00017	112	153	0	224	324	230	324	124	343	232	84	29	84	229	54	89	159	78	63	50	303	23	50	27	38	35	26	71	32	132	0	18	4	152	11	7	0	0	17	112	31	87	0	Bacteria; Bacteroidetes; Cytophagia; Cytophagales; Cytophagales_unclassified; Cytophagales_unclassified
Otu00018	0	0	29	8	0	0	0	0	0	0	0	0	0	0	0	0	0	1	0	0	0	0	0	3	0	1	2	0	2	0	0	0	284	0	0	1	181	43	0	8	1	1	0	Bacteria; Chloroflexi; Anaerolineae; Anaerolineales; Anaerolineaceae; Anaerolineaceae_unclassified
Otu00019	0	0	159	5	0	1	0	5	0	0	0	22	0	0	0	1	1	0	0	2	0	3	0	0	0	0	0	0	4	0	0	0	189	1	3	2	229	106	0	2	0	0	0	Bacteria; Bacteroidetes; Bacteroidia; Bacteroidales; Porphyromonadaceae; Porphyromonadaceae_unclassified
Otu00020	68	17	0	21	19	9	30	0	29	32	7	1	21	47	7	5	16	32	14	17	5	3	5	28	48	30	2	10	29	20	9	5	1	7	2	7	1	0	433	11	4	44	0	Bacteria; Actinobacteria; Actinobacteria; Actinomycetales; Nocardioidaceae; Nocardioides
Otu00021	0	4	81	8	0	3	1	18	0	0	0	15	0	0	0	0	0	0	0	3	2	3	0	0	3	2	8	0	3	0	0	13	164	3	9	2	211	146	0	20	7	3	0	Bacteria; Acidobacteria; Acidobacteria_Gp7; Gp7; Gp7_unclassified; Gp7_unclassified
Otu00022	63	42	12	64	66	61	61	88	64	87	36	46	19	67	23	101	38	53	55	51	94	20	72	72	91	68	51	72	45	51	0	56	36	55	54	20	33	7	63	68	30	117	0	Bacteria; Actinobacteria; Actinobacteria; Actinomycetales; Cellulomonadaceae; Cellulomonadaceae_unclassified
Otu00023	82	34	9	45	47	39	35	5	83	62	41	10	13	61	8	109	15	111	156	310	72	192	104	191	168	157	17	122	63	156	2	43	3	39	43	78	13	2	18	77	56	182	1	Bacteria; Actinobacteria; Actinobacteria; Actinomycetales; Nocardioidaceae; Nocardioidaceae_unclassified
Otu00024	154	112	4	21	31	62	21	21	64	77	27	18	49	181	36	86	81	72	140	346	73	79	80	126	77	116	18	45	41	64	0	149	10	80	21	61	16	12	0	73	55	171	1	Bacteria; Actinobacteria; Actinobacteria; Actinomycetales; Intrasporangiaceae; Intrasporangiaceae_unclassified
Otu00025	0	0	1	0	0	0	0	0	0	2	0	0	0	0	0	0	0	1	0	0	0	3	0	0	0	0	0	2	38	0	0	0	249	0	0	0	0	0	0	3	0	0	0	Bacteria; Actinobacteria; Actinobacteria; Actinomycetales; Nocardiaceae; Rhodococcus
Otu00026	66	36	0	64	183	105	102	52	69	234	45	16	58	70	13	150	23	21	28	37	21	116	13	10	45	36	25	264	47	74	0	87	6	64	128	22	11	0	16	33	22	28	0	Bacteria; Actinobacteria; Actinobacteria; Actinomycetales; Mycobacteriaceae; Mycobacterium
Otu00027	11	10	4	4	7	11	2	12	2	2	2	50	2	6	8	7	5	10	188	625	34	331	13	164	29	10	8	3	2	3	0	0	35	6	8	12	274	91	1	36	41	2	0	Bacteria; Proteobacteria; Betaproteobacteria; Hydrogenophilales; Hydrogenophilaceae; Thiobacillus
Otu00028	0	0	229	56	0	4	0	46	0	0	0	144	0	0	0	0	0	0	0	0	0	5	0	0	0	0	2	0	3	0	0	0	139	6	4	1	54	85	0	7	3	0	0	Bacteria; Bacteroidetes; Bacteroidia; Bacteroidales; Porphyromonadaceae; Petrimonas
Otu00029	53	65	1	55	42	24	60	25	103	37	23	13	39	27	24	41	35	51	181	89	131	148	21	126	104	122	17	37	23	63	0	16	1	27	9	28	1	2	71	135	39	34	63	Bacteria; Acidobacteria; Acidobacteria_Gp6; Gp6; Gp6_unclassified; Gp6_unclassified
Otu00030	0	2	13	8	0	0	1	9	0	0	0	112	0	0	0	0	1	0	0	0	0	7	0	1	0	0	9	0	2	0	0	0	51	4	8	2	359	25	0	5	6	0	0	Bacteria; Chloroflexi; Anaerolineae; Anaerolineales; Anaerolineaceae; Anaerolineaceae_unclassified
Otu00031	1	0	0	0	1	3	1	1	1	2	20	0	13	2	40	0	3	1	0	0	0	0	0	0	0	5	0	0	6	0	185	0	0	0	0	2	0	0	3	0	53	1	2	Bacteria; Proteobacteria; Gammaproteobacteria; Pseudomonadales; Pseudomonadaceae; Pseudomonas
Otu00032	7	69	5	1	3	10	1	5	18	13	5	5	0	0	0	74	0	0	24	16	27	23	4	20	21	5	233	4	38	9	0	74	3	49	314	2	0	11	0	124	9	15	0	Bacteria; Acidobacteria; Acidobacteria_Gp6; Gp6; Gp6_unclassified; Gp6_unclassified
Otu00033	5	12	0	3	44	7	278	0	15	0	332	0	128	0	147	2	10	2	0	0	1	3	2	1	16	6	1	1	12	4	0	0	0	0	0	0	0	0	198	0	6	12	4	Bacteria; Proteobacteria; Betaproteobacteria; Burkholderiales; Oxalobacteraceae; Massilia
Otu00034	25	50	0	14	16	129	22	18	29	43	31	8	16	14	2	71	9	5	20	11	10	69	23	27	26	22	47	60	54	35	0	134	3	92	81	34	16	76	18	45	5	19	0	Bacteria; Actinobacteria; Actinobacteria; Actinomycetales; Mycobacteriaceae; Mycobacterium
Otu00035	6	135	0	9	195	4	214	0	20	2	316	0	92	2	1316	0	11	40	0	0	0	0	1	107	12	0	0	5	3	6	0	0	0	0	8	6	0	0	0	2	18	17	3	Bacteria; Bacteroidetes; Flavobacteriia; Flavobacteriales; Flavobacteriaceae; Flavobacterium
Otu00036	36	26	0	15	5	20	2	0	26	46	15	103	2	1	0	141	0	3	30	7	2	8	14	11	36	18	46	99	25	105	0	203	1	67	51	87	0	0	0	32	12	122	0	Bacteria; Actinobacteria; Actinobacteria; Acidimicrobiales; Acidimicrobiales_unclassified; Acidimicrobiales_unclassified
Otu00037	7	257	0	182	95	11	40	23	190	15	37	3	24	2	17	30	24	15	4	5	68	31	45	6	2	12	4	112	4	52	0	54	0	15	13	69	0	0	9	50	18	23	0	Bacteria; Bacteria_unclassified; Bacteria_unclassified; Bacteria_unclassified; Bacteria_unclassified; Bacteria_unclassified
Otu00038	7	12	344	173	35	7	73	174	11	3	14	24	4	16	25	5	126	43	0	1	0	0	0	2	6	0	4	24	14	2	0	4	14	11	6	4	0	0	0	23	18	14	2	Bacteria; Proteobacteria; Gammaproteobacteria; Xanthomonadales; Xanthomonadaceae; Luteimonas
Otu00039	115	39	7	33	107	21	55	0	53	28	64	22	113	140	101	28	123	74	14	35	21	4	12	41	31	64	5	10	29	9	0	2	7	14	2	7	3	6	0	26	59	35	6	Bacteria; Actinobacteria; Actinobacteria; Actinomycetales; Micrococcaceae; Arthrobacter
Otu00040	7	19	0	14	37	52	77	18	18	35	14	3	18	19	14	16	96	158	24	21	170	19	2	7	18	9	19	25	5	17	0	24	0	18	13	22	0	0	0	42	120	22	1	Bacteria; Bacteroidetes; Cytophagia; Cytophagales; Ohtaekwangia; Ohtaekwangia_unclassified
Otu00041	3	5	0	0	12	0	17	3	1	0	14	0	1	6	10	2	168	369	5	55	0	3	2	4	1	0	0	0	9	0	0	0	0	0	0	0	0	0	0	0	0	0	0	Bacteria; Chloroflexi; Chloroflexi_unclassified; Chloroflexi_unclassified; Chloroflexi_unclassified; Chloroflexi_unclassified
Otu00042	34	69	0	31	60	36	23	9	73	68	29	5	55	51	12	65	57	39	68	85	53	26	15	54	41	107	6	22	34	32	0	3	1	11	6	15	1	0	38	26	9	25	0	Bacteria; Bacteria_unclassified; Bacteria_unclassified; Bacteria_unclassified; Bacteria_unclassified; Bacteria_unclassified
Otu00043	2	2	9	0	0	6	0	5	0	0	0	1	7	0	0	7	0	0	3	1	0	0	0	0	1	2	2	9	14	1	0	10	20	1	18	1	217	2	0	2	7	0	0	Bacteria; Actinobacteria; Actinobacteria; Actinomycetales; Nocardiaceae; Rhodococcus
Otu00044	5	5	0	4	6	7	7	0	5	13	4	2	4	2	0	16	5	6	29	9	27	19	7	3	8	15	6	10	3	17	8	11	0	6	4	13	0	0	160	6	1	4	0	Bacteria; Proteobacteria; Betaproteobacteria; Betaproteobacteria_unclassified; Betaproteobacteria_unclassified; Betaproteobacteria_unclassified
Otu00045	7	42	0	12	63	35	15	28	77	11	13	39	13	0	0	40	6	7	17	13	61	11	5	5	29	15	9	93	11	7	0	14	0	4	36	79	1	0	42	100	35	27	0	Bacteria; Acidobacteria; Acidobacteria_Gp6; Gp6; Gp6_unclassified; Gp6_unclassified
Otu00046	5	13	2	22	3	21	12	23	2	3	3	5	0	7	0	31	0	4	17	3	1	6	0	12	18	2	22	25	45	32	0	36	0	18	164	60	3	35	0	66	73	15	0	Bacteria; Actinobacteria; Actinobacteria; Acidimicrobiales; Iamiaceae; Iamiaceae_unclassified
Otu00047	63	28	33	20	43	66	38	28	26	56	13	14	34	90	33	18	15	23	17	6	1	3	2	5	8	3	3	12	30	11	0	22	21	42	15	8	35	21	2	7	26	13	0	Bacteria; Actinobacteria; Actinobacteria; Actinomycetales; Microbacteriaceae; Microbacteriaceae_unclassified
Otu00048	0	0	0	0	3	1	6	0	0	0	0	0	4	0	0	0	7	10	2	1	2	5	0	0	1	0	0	2	3	1	88	1	1	0	0	0	1	0	0	1	14	11	3	Bacteria; Firmicutes; Bacilli; Bacillales; Bacillales_unclassified; Bacillales_unclassified
Otu00049	38	13	13	3	11	24	4	14	14	20	8	13	9	5	0	18	16	15	19	31	71	42	21	32	72	48	14	49	76	42	0	38	7	17	8	98	17	17	0	53	19	43	0	Bacteria; Chloroflexi; Thermomicrobia; Sphaerobacterales; Sphaerobacteraceae; Sphaerobacteraceae_unclassified
Otu00050	4	1	4	2	8	0	3	3	2	0	6	3	13	0	38	1	2	6	3	0	4	3	16	3	8	11	0	2	14	4	27	1	51	0	1	8	8	4	2	3	13	7	0	Bacteria; Proteobacteria; Betaproteobacteria; Burkholderiales; Comamonadaceae; Comamonadaceae_unclassified
Otu00051	9	1	0	6	15	0	36	0	2	0	1206	0	20	0	401	0	73	11	0	4	0	0	8	13	10	0	0	1	1	0	3	0	0	2	0	0	0	0	0	0	10	4	0	Bacteria; Bacteroidetes; Flavobacteriia; Flavobacteriales; Flavobacteriaceae; Flavobacterium
Otu00052	0	0	307	32	0	0	0	31	3	0	0	20	0	0	0	0	0	0	0	0	3	0	3	0	2	0	16	6	14	0	0	0	35	15	5	4	4	29	0	17	0	2	0	Bacteria; Bacteria_unclassified; Bacteria_unclassified; Bacteria_unclassified; Bacteria_unclassified; Bacteria_unclassified
Otu00053	1	0	0	0	0	1	0	0	0	0	0	0	0	0	0	0	0	0	0	0	0	0	0	0	0	0	0	0	0	0	112	0	0	0	0	0	0	0	0	0	0	0	0	Bacteria; Proteobacteria; Betaproteobacteria; Neisseriales; Neisseriaceae; Neisseriaceae_unclassified
Otu00054	35	16	0	22	17	29	35	3	8	14	14	0	11	62	8	9	11	38	16	15	28	48	11	13	19	26	1	18	9	12	43	12	0	4	2	22	7	1	0	14	2	5	0	Bacteria; Proteobacteria; Betaproteobacteria; Nitrosomonadales; Nitrosomonadaceae; Nitrosospira
Otu00055	8	4	0	21	2	8	12	21	23	14	7	2	12	2	3	14	9	70	69	28	93	57	13	26	30	15	8	25	3	58	0	6	0	19	8	96	0	7	4	45	69	44	0	Bacteria; Proteobacteria; Betaproteobacteria; Betaproteobacteria_unclassified; Betaproteobacteria_unclassified; Betaproteobacteria_unclassified
Otu00056	6	14	49	17	6	5	5	26	4	2	5	7	13	0	7	3	19	54	12	4	50	17	42	21	36	22	14	23	18	14	0	10	13	3	7	26	10	48	0	38	55	47	0	Bacteria; Proteobacteria; Betaproteobacteria; Burkholderiales; Comamonadaceae; Comamonadaceae_unclassified
Otu00057	13	20	0	20	24	23	20	23	18	17	10	4	23	3	10	20	11	10	16	6	1	16	0	0	4	0	2	15	7	15	13	28	1	24	12	2	0	0	88	0	8	14	3	Bacteria; Proteobacteria; Alphaproteobacteria; Sphingomonadales; Sphingomonadaceae; Sphingomonas
Otu00058	0	1	17	0	0	0	0	4	0	0	0	87	0	0	0	3	0	2	0	3	0	2	0	0	2	0	1	0	8	2	0	0	77	4	35	0	6	7	0	1	13	10	0	Bacteria; Chloroflexi; Anaerolineae; Anaerolineales; Anaerolineaceae; Anaerolineaceae_unclassified
Otu00059	17	11	7	12	9	61	7	42	3	17	14	23	1	1	0	61	8	2	1	1	1	1	0	4	1	2	11	41	48	6	0	61	8	25	29	1	36	11	2	34	60	13	0	Bacteria; Actinobacteria; Actinobacteria; Actinomycetales; Actinomycetales_unclassified; Actinomycetales_unclassified
Otu00060	6	6	0	13	16	14	13	8	10	18	7	2	7	6	9	7	5	8	0	0	0	0	1	3	5	0	4	0	1	17	0	0	0	4	1	0	0	0	119	0	4	12	3	Bacteria; Acidobacteria; Acidobacteria_Gp6; Gp6; Gp6_unclassified; Gp6_unclassified
Otu00061	1	3	9	0	0	2	3	0	0	9	0	0	2	3	0	1	0	1	17	41	7	58	11	10	2	4	2	0	4	1	0	8	28	100	19	23	13	362	0	63	1	0	0	Bacteria; Chloroflexi; Anaerolineae; Anaerolineales; Anaerolineaceae; Anaerolineaceae_unclassified
Otu00062	65	38	0	55	51	21	39	2	45	13	24	5	86	74	20	12	36	44	26	29	6	5	6	12	10	93	3	4	24	9	9	0	0	3	1	1	0	1	0	19	3	6	25	Bacteria; Actinobacteria; Actinobacteria; Actinomycetales; Micromonosporaceae; Micromonosporaceae_unclassified
Otu00063	0	0	0	0	0	0	0	0	0	0	0	0	0	0	0	0	0	0	0	0	0	0	0	0	0	0	0	0	0	0	0	0	0	0	0	0	0	0	171	0	0	0	0	Bacteria; candidate_division_WPS-1; candidate_division_WPS-1_unclassified; candidate_division_WPS-1_unclassified; candidate_division_WPS-1_unclassified; candidate_division_WPS-1_unclassified
Otu00064	28	8	0	14	13	3	32	0	11	16	7	0	18	28	11	2	8	27	5	0	2	0	8	5	12	6	0	1	9	2	0	1	1	5	1	0	0	0	88	3	3	8	0	Bacteria; Actinobacteria; Actinobacteria; Actinomycetales; Nocardioidaceae; Nocardioides
Otu00065	43	13	0	16	18	38	12	4	26	17	18	8	8	21	5	15	21	7	35	16	18	22	3	44	64	62	18	24	25	33	0	26	1	12	38	27	1	0	0	18	16	24	2	Bacteria; Planctomycetes; Planctomycetia; Planctomycetales; Planctomycetaceae; Planctomycetaceae_unclassified
Otu00066	6	10	0	15	15	3	7	28	6	34	3	10	7	0	0	37	8	7	7	1	1	0	0	3	0	2	4	32	9	6	0	3	0	2	18	0	0	0	96	5	7	1	0	Bacteria; Acidobacteria; Acidobacteria_Gp4; Acidobacteria_Gp4_unclassified; Acidobacteria_Gp4_unclassified; Acidobacteria_Gp4_unclassified
Otu00067	0	0	0	0	0	0	0	0	0	0	2	0	0	0	0	0	0	0	0	0	0	0	0	0	0	0	0	0	0	0	41	0	0	0	0	0	0	0	65	0	0	0	0	Bacteria; Proteobacteria; Alphaproteobacteria; Rhizobiales; Methylobacteriaceae; Methylobacterium
Otu00068	2	0	0	0	0	0	0	0	0	0	0	0	0	0	0	1	3	5	5	11	7	5	106	21	28	37	0	7	2	0	0	0	40	3	0	1	64	2	0	6	5	1	0	Bacteria; Bacteroidetes; Bacteroidia; Bacteroidales; Prolixibacteraceae; Prolixibacteraceae_unclassified
Otu00069	34	14	0	7	23	8	5	3	47	18	3	4	18	28	6	14	11	45	14	2	5	0	4	11	1	30	8	3	13	7	0	6	2	15	5	21	1	9	0	18	37	28	107	Bacteria; Acidobacteria; Acidobacteria_Gp16; Gp16; Gp16_unclassified; Gp16_unclassified
Otu00070	0	0	0	0	0	0	0	0	0	0	0	0	0	1	0	0	0	0	0	0	0	0	0	0	0	3	0	0	0	0	17	0	0	0	0	0	0	0	74	0	0	0	0	Bacteria; Proteobacteria; Gammaproteobacteria; Pseudomonadales; Moraxellaceae; Acinetobacter
Otu00071	19	13	0	31	17	26	5	1	16	11	5	1	8	19	16	5	6	19	0	3	5	1	1	1	0	9	3	9	0	5	40	1	0	1	2	1	0	0	0	8	4	11	0	Bacteria; Verrucomicrobia; Opitutae; Opitutales; Opitutaceae; Opitutus
Otu00072	45	38	0	29	69	14	35	0	30	24	46	11	63	131	32	15	53	27	3	27	2	12	20	23	17	15	3	1	7	2	0	1	2	34	0	1	1	0	1	14	5	7	0	Bacteria; Actinobacteria; Actinobacteria; Actinomycetales; Micrococcaceae; Micrococcaceae_unclassified
Otu00073	57	24	0	25	13	20	11	9	49	36	14	11	8	17	0	51	15	8	50	26	18	9	4	30	7	47	13	15	24	17	0	7	2	29	13	25	0	0	0	26	6	26	0	Bacteria; Planctomycetes; Planctomycetia; Planctomycetales; Planctomycetaceae; Planctomycetaceae_unclassified
Otu00074	0	0	0	0	0	0	0	0	1	0	0	0	0	0	0	0	0	0	0	0	0	0	0	0	0	0	0	0	0	0	41	0	0	0	0	0	0	0	39	0	0	0	0	Bacteria; Proteobacteria; Gammaproteobacteria; Pseudomonadales; Moraxellaceae; Acinetobacter
Otu00075	2	0	0	0	0	0	0	0	0	0	2	0	4	0	0	0	0	7	7	0	3	0	3	2	1	0	0	0	12	8	0	1	7	0	0	1	0	0	0	0	127	65	393	Bacteria; Actinobacteria; Actinobacteria; Actinomycetales; Actinomycetales_unclassified; Actinomycetales_unclassified
Otu00076	2	0	0	0	0	0	0	0	0	0	0	1	3	0	1	0	0	0	0	0	0	0	0	0	9	0	0	0	7	6	0	0	5	0	0	1	0	0	0	0	78	133	423	Bacteria; Actinobacteria; Actinobacteria; Actinobacteria_unclassified; Actinobacteria_unclassified; Actinobacteria_unclassified
Otu00077	10	4	0	2	2	4	2	0	0	2	1	0	13	13	1	0	3	4	0	2	1	3	0	0	0	0	0	0	0	2	0	0	0	2	0	0	0	0	81	2	3	0	0	Bacteria; Proteobacteria; Alphaproteobacteria; Rhizobiales; Hyphomicrobiaceae; Hyphomicrobiaceae_unclassified
Otu00078	0	5	17	0	0	5	2	14	0	0	0	6	0	0	0	0	0	0	0	0	0	0	1	0	0	0	6	0	15	1	0	1	58	1	3	0	15	0	0	3	1	1	0	Bacteria; Chloroflexi; Anaerolineae; Anaerolineales; Anaerolineaceae; Anaerolineaceae_unclassified
Otu00079	0	1	0	0	1	14	1	31	0	0	0	4	1	0	0	11	0	2	2	0	2	2	0	2	19	0	2	9	4	0	0	40	1	30	65	31	1	69	0	15	20	2	0	Bacteria; Proteobacteria; Gammaproteobacteria; Xanthomonadales; Sinobacteraceae; Sinobacteraceae_unclassified
Otu00080	14	1	0	7	5	5	1	1	6	22	1	0	2	11	0	12	6	4	2	6	2	0	1	2	2	20	0	16	5	3	0	0	1	4	2	0	0	0	72	7	1	4	0	Bacteria; Actinobacteria; Actinobacteria_unclassified; Actinobacteria_unclassified; Actinobacteria_unclassified; Actinobacteria_unclassified
Otu00081	2	0	0	0	1	4	0	0	0	0	0	0	0	0	0	0	3	1	1	1	2	3	1032	45	7	9	0	8	2	1	0	0	0	2	0	1	1	0	0	10	1	0	0	Bacteria; Verrucomicrobia; Verrucomicrobiae; Verrucomicrobiales; Verrucomicrobiaceae; Luteolibacter
Otu00082	0	0	0	0	0	2	0	0	0	0	0	0	0	0	0	0	0	0	0	0	0	0	0	0	0	0	0	0	0	0	31	0	0	0	0	0	0	0	36	0	0	0	0	Bacteria; Bacteroidetes; Flavobacteriia; Flavobacteriales; Flavobacteriaceae; Myroides
Otu00083	2	0	4	73	5	10	8	27	44	24	0	3	2	2	3	15	3	9	0	1	30	5	7	7	1	17	0	1	2	32	0	23	2	0	2	0	10	7	20	13	4	17	1	Bacteria; Acidobacteria; Acidobacteria_Gp7; Gp7; Gp7_unclassified; Gp7_unclassified
Otu00084	0	0	0	0	0	0	0	0	0	0	0	0	0	0	0	0	0	0	0	0	0	0	0	0	0	0	0	0	0	0	45	0	0	0	0	0	0	0	18	0	0	0	0	Bacteria; Firmicutes; Bacilli; Bacillales; Staphylococcaceae; Staphylococcus
Otu00085	1	51	0	27	6	5	10	66	14	15	3	5	2	0	1	6	0	1	8	4	2	29	0	0	2	0	1	7	1	26	0	16	0	35	23	23	0	0	19	6	31	6	0	Bacteria; Proteobacteria; Alphaproteobacteria; Alphaproteobacteria_unclassified; Alphaproteobacteria_unclassified; Alphaproteobacteria_unclassified
Otu00086	30	12	0	16	52	23	97	5	6	9	62	6	33	28	140	2	40	28	0	2	2	0	0	5	14	17	0	3	14	5	0	1	0	5	4	2	0	0	0	4	4	13	0	Bacteria; Bacteroidetes; Sphingobacteriia; Sphingobacteriales; Sphingobacteriaceae; Pedobacter
Otu00087	10	1	0	30	35	12	38	7	29	28	20	4	15	11	12	5	6	3	9	6	7	1	15	7	5	21	10	21	23	27	6	4	1	22	4	5	0	0	0	4	7	8	0	Bacteria; Actinobacteria; Actinobacteria; Actinomycetales; Geodermatophilaceae; Geodermatophilaceae_unclassified
Otu00088	12	9	1	9	18	8	19	5	13	20	1	1	8	10	1	9	7	12	9	13	8	8	0	3	0	10	0	7	6	14	0	6	0	12	5	2	0	0	47	7	9	7	0	Bacteria; Proteobacteria; Alphaproteobacteria; Rhizobiales; Rhizobiales_unclassified; Rhizobiales_unclassified
Otu00089	21	26	0	18	24	14	30	34	18	57	11	5	14	5	0	22	11	7	11	12	5	5	2	13	27	24	7	6	14	21	0	19	0	25	10	8	0	0	2	9	7	2	9	Bacteria; Planctomycetes; Planctomycetia; Planctomycetales; Planctomycetaceae; Planctomycetaceae_unclassified
Otu00090	15	1	0	9	4	18	4	0	6	55	7	3	3	8	3	6	0	4	0	9	1	6	5	7	5	14	0	8	3	9	6	2	0	8	0	0	0	0	51	3	2	1	0	Bacteria; Actinobacteria; Actinobacteria_unclassified; Actinobacteria_unclassified; Actinobacteria_unclassified; Actinobacteria_unclassified
Otu00091	3	34	0	41	22	13	15	12	50	18	1	0	10	3	0	23	5	1	5	9	14	8	7	2	4	13	3	29	4	28	0	13	0	22	6	8	0	0	6	15	8	15	14	Bacteria; Bacteria_unclassified; Bacteria_unclassified; Bacteria_unclassified; Bacteria_unclassified; Bacteria_unclassified
Otu00092	11	0	0	1	0	2	2	2	4	5	0	0	2	6	3	5	0	3	2	0	2	0	0	0	0	0	0	3	0	2	0	0	0	1	0	0	0	0	81	0	0	1	0	Bacteria; Proteobacteria; Alphaproteobacteria; Rhizobiales; Hyphomicrobiaceae; Hyphomicrobiaceae_unclassified
Otu00093	0	0	0	0	0	0	0	0	0	0	0	0	0	0	0	0	0	0	0	1	0	0	0	0	0	0	0	0	0	0	29	0	0	0	0	0	0	0	0	0	0	0	0	Bacteria; Proteobacteria; Gammaproteobacteria; Pseudomonadales; Pseudomonadaceae; Pseudomonas
Otu00094	12	9	0	23	1	4	0	2	7	6	7	2	8	21	0	5	6	2	2	6	8	5	0	9	3	7	0	5	3	17	0	2	0	5	3	1	0	0	41	3	1	3	0	Bacteria; Acidobacteria; Acidobacteria_Gp3; Gp3; Gp3_unclassified; Gp3_unclassified
Otu00095	0	0	179	0	0	0	0	20	0	0	0	0	0	0	0	0	0	0	0	0	0	0	0	0	0	0	1	3	1	0	0	0	4	0	3	0	19	6	0	1	2	0	0	Bacteria; Bacteroidetes; Bacteroidia; Bacteroidales; Prolixibacteraceae; Prolixibacteraceae_unclassified
Otu00096	0	1	0	0	0	0	0	0	0	0	0	0	0	0	0	0	0	0	24	24	102	499	38	31	32	64	0	0	0	0	0	0	0	0	0	2	1	0	0	8	1	0	0	Bacteria; Bacteria_unclassified; Bacteria_unclassified; Bacteria_unclassified; Bacteria_unclassified; Bacteria_unclassified
Otu00097	19	22	0	30	15	5	11	7	34	24	1	7	6	5	5	4	12	9	31	8	16	9	2	10	7	6	6	3	6	9	0	1	0	11	13	12	0	4	17	17	6	7	30	Bacteria; Acidobacteria; Acidobacteria_Gp6; Gp6; Gp6_unclassified; Gp6_unclassified
Otu00098	13	3	0	1	8	4	5	0	12	13	3	0	1	7	2	12	3	11	24	16	11	5	1	13	7	12	0	2	2	4	0	4	2	3	2	10	0	0	56	6	9	13	0	Bacteria; Acidobacteria; Acidobacteria_Gp16; Gp16; Gp16_unclassified; Gp16_unclassified
Otu00099	3	6	0	19	2	5	3	10	16	12	3	6	5	1	1	7	0	3	7	0	7	12	2	6	6	4	4	3	6	38	16	12	0	10	11	15	1	6	0	3	16	13	2	Bacteria; Proteobacteria; Alphaproteobacteria; Rhizobiales; Bradyrhizobiaceae; Bradyrhizobiaceae_unclassified
Otu00100	0	0	0	0	2	0	0	0	0	0	0	0	0	0	0	0	0	0	0	0	0	0	0	0	0	0	0	0	0	2	0	0	0	0	0	0	0	0	70	0	0	0	0	Bacteria; Proteobacteria; Alphaproteobacteria; Alphaproteobacteria_unclassified; Alphaproteobacteria_unclassified; Alphaproteobacteria_unclassified
Otu00101	22	43	1	6	12	20	31	25	23	22	6	5	10	4	30	7	56	10	16	19	5	29	0	35	16	22	0	7	10	19	0	3	0	11	5	5	0	0	0	21	13	14	3	Bacteria; Acidobacteria; Acidobacteria_Gp4; Acidobacteria_Gp4_unclassified; Acidobacteria_Gp4_unclassified; Acidobacteria_Gp4_unclassified
Otu00102	0	0	0	0	0	0	0	0	0	0	0	0	0	0	0	0	0	0	0	0	0	0	0	0	0	1	0	0	0	0	38	0	0	0	0	0	0	0	0	0	0	0	0	Bacteria; Proteobacteria; Gammaproteobacteria; Enterobacteriales; Enterobacteriaceae; Enterobacteriaceae_unclassified
Otu00103	0	0	101	20	0	3	1	19	0	0	0	22	1	0	3	1	0	1	0	0	0	12	0	2	3	0	0	2	4	0	0	1	3	17	11	65	1	42	0	21	11	1	0	Bacteria; Proteobacteria; Gammaproteobacteria; Gammaproteobacteria_unclassified; Gammaproteobacteria_unclassified; Gammaproteobacteria_unclassified
Otu00104	7	47	0	34	17	7	13	17	78	8	2	0	8	1	6	8	19	6	0	0	1	2	1	2	2	1	0	23	5	23	0	15	1	15	5	26	0	0	0	5	14	9	7	Bacteria; Bacteria_unclassified; Bacteria_unclassified; Bacteria_unclassified; Bacteria_unclassified; Bacteria_unclassified
Otu00105	0	0	100	4	0	0	0	0	0	0	0	8	0	0	0	0	0	0	0	0	0	0	0	0	0	0	0	0	0	0	0	0	17	0	0	0	25	11	0	2	0	0	0	Bacteria; Bacteroidetes; Bacteroidia; Bacteroidales; Porphyromonadaceae; Porphyromonadaceae_unclassified
Otu00106	9	6	0	10	18	6	11	0	6	5	5	3	32	7	13	4	10	22	3	0	0	4	3	11	10	6	2	1	3	11	2	1	0	0	0	0	0	0	44	2	2	4	14	Bacteria; Proteobacteria; Alphaproteobacteria; Sphingomonadales; Sphingomonadaceae; Sphingomonas
Otu00107	9	65	0	24	15	13	12	5	36	32	7	6	7	13	9	16	15	3	9	3	0	12	0	9	9	19	7	14	8	45	0	1	0	10	5	2	0	0	2	19	13	35	0	Bacteria; Acidobacteria; Acidobacteria_Gp4; Aridibacter; Aridibacter_unclassified; Aridibacter_unclassified
Otu00108	23	3	0	18	26	17	25	8	22	14	16	16	18	22	10	13	12	7	4	5	14	2	14	8	20	10	6	23	14	23	0	7	0	9	10	4	4	0	0	6	5	9	0	Bacteria; Actinobacteria; Actinobacteria; Actinomycetales; Geodermatophilaceae; Blastococcus
Otu00109	2	1	0	4	2	2	6	0	5	0	8	0	0	2	2	0	3	4	3	1	6	6	2	3	2	4	1	1	1	3	0	3	0	1	1	0	4	1	61	4	2	1	0	Bacteria; Proteobacteria; Betaproteobacteria; Betaproteobacteria_unclassified; Betaproteobacteria_unclassified; Betaproteobacteria_unclassified
Otu00110	2	3	5	5	5	5	0	32	6	9	0	1	2	0	4	40	5	6	17	24	34	6	19	7	28	13	9	11	8	3	0	22	0	1	23	8	5	17	0	15	14	7	0	Bacteria; Verrucomicrobia; Subdivision3; Subdivision3_unclassified; Subdivision3_unclassified; Subdivision3_unclassified
Otu00111	3	23	0	2	11	7	6	14	8	8	4	3	5	2	3	6	18	3	6	8	38	4	10	3	5	8	2	32	7	1	0	21	2	23	3	20	0	0	0	40	11	0	0	Bacteria; candidate_division_WPS-1; candidate_division_WPS-1_unclassified; candidate_division_WPS-1_unclassified; candidate_division_WPS-1_unclassified; candidate_division_WPS-1_unclassified
Otu00112	18	60	0	25	24	21	17	4	17	0	1	2	11	21	33	1	65	18	13	5	11	10	3	7	5	14	4	8	1	5	0	5	0	1	4	5	0	0	0	18	6	0	0	Bacteria; Bacteroidetes; Sphingobacteriia; Sphingobacteriales; Chitinophagaceae; Chitinophagaceae_unclassified
Otu00113	1	4	0	0	0	0	0	0	2	0	3	0	6	4	2	5	0	4	183	176	46	100	20	44	30	39	0	0	1	0	0	0	0	0	0	3	1	0	0	10	2	0	0	Bacteria; Chloroflexi; Anaerolineae; Anaerolineales; Anaerolineaceae; Anaerolineaceae_unclassified
Otu00114	0	3	0	0	0	2	0	0	0	0	0	0	0	0	0	3	0	4	0	0	2	3	0	0	2	0	0	1	0	5	0	1	0	0	2	23	0	0	50	0	2	3	0	Bacteria; Actinobacteria; Actinobacteria; Gaiellales; Gaiellaceae; Gaiella
Otu00115	17	11	0	25	14	4	8	4	12	13	2	3	0	20	12	5	23	6	21	29	19	30	17	8	13	22	5	23	14	12	0	5	1	2	1	11	5	0	5	15	2	14	0	Bacteria; Proteobacteria; Betaproteobacteria; Betaproteobacteria_unclassified; Betaproteobacteria_unclassified; Betaproteobacteria_unclassified
Otu00116	8	3	0	5	5	17	7	14	1	5	1	5	11	6	3	6	1	4	19	7	15	2	5	18	37	8	12	16	13	17	0	10	0	0	21	18	0	0	6	9	8	16	0	Bacteria; Actinobacteria; Actinobacteria; Actinobacteria_unclassified; Actinobacteria_unclassified; Actinobacteria_unclassified
Otu00117	15	24	0	3	21	8	15	0	24	7	4	1	8	6	6	4	7	9	9	0	5	10	2	5	7	8	1	0	4	0	0	0	0	4	1	0	0	0	26	12	0	0	6	Bacteria; Acidobacteria; Acidobacteria_Gp6; Gp6; Gp6_unclassified; Gp6_unclassified
Otu00118	0	0	14	15	0	7	0	18	0	7	1	31	0	0	0	3	0	0	2	0	0	2	2	6	1	1	27	6	21	2	0	5	1	33	8	10	4	131	0	10	21	4	0	Bacteria; Actinobacteria; Actinobacteria; Actinobacteria_unclassified; Actinobacteria_unclassified; Actinobacteria_unclassified
Otu00119	12	1	0	2	6	10	7	0	2	4	1	0	16	3	0	2	0	6	0	6	0	0	3	5	0	6	0	1	0	0	0	2	0	1	1	2	0	0	45	1	1	0	0	Bacteria; Proteobacteria; Alphaproteobacteria; Sphingomonadales; Sphingomonadaceae; Sphingomonadaceae_unclassified
Otu00120	5	11	0	15	4	3	6	10	12	12	0	0	5	7	0	5	7	10	21	23	7	20	4	8	24	11	2	10	10	5	0	2	1	8	5	12	1	0	14	5	2	19	0	Bacteria; Bacteria_unclassified; Bacteria_unclassified; Bacteria_unclassified; Bacteria_unclassified; Bacteria_unclassified
Otu00121	0	0	0	0	0	0	0	0	0	0	0	0	0	0	0	0	0	0	0	0	0	0	0	0	0	0	0	0	0	0	11	0	0	0	0	0	0	0	32	0	0	0	0	Bacteria; Proteobacteria; Alphaproteobacteria; Rhizobiales; Methylobacteriaceae; Methylobacterium
Otu00122	7	3	2	0	1	13	4	1	4	1	3	0	8	12	0	0	6	1	0	1	1	1	0	0	2	0	1	2	0	1	0	4	19	11	7	0	2	5	0	12	1	0	0	Bacteria; Proteobacteria; Betaproteobacteria; Burkholderiales; Alcaligenaceae; Alcaligenaceae_unclassified
Otu00123	0	2	38	1	0	1	0	1	0	0	0	6	0	0	0	2	0	4	7	0	3	0	0	4	3	3	7	0	15	1	0	0	7	4	0	2	1	6	0	9	48	39	13	Bacteria; Acidobacteria; Acidobacteria_Gp16; Gp16; Gp16_unclassified; Gp16_unclassified
Otu00124	9	1	0	6	17	4	20	0	5	10	55	2	24	15	28	0	26	5	1	4	4	4	12	17	15	23	4	8	23	8	0	4	0	3	1	1	1	0	0	8	2	5	0	Bacteria; Proteobacteria; Betaproteobacteria; Burkholderiales; Oxalobacteraceae; Oxalobacteraceae_unclassified
Otu00125	5	1	5	23	6	4	6	2	7	5	9	1	24	7	16	0	4	18	3	2	2	1	55	35	33	3	1	2	2	9	0	0	1	0	0	1	0	0	13	4	10	1	1	Bacteria; Proteobacteria; Betaproteobacteria; Burkholderiales; Burkholderiales_unclassified; Burkholderiales_unclassified
Otu00126	3	9	0	4	3	16	3	5	10	7	1	1	1	0	0	1	0	18	16	10	13	2	1	1	7	3	0	8	4	24	0	6	0	3	8	17	0	0	17	9	4	7	3	Bacteria; Acidobacteria; Acidobacteria_Gp6; Gp6; Gp6_unclassified; Gp6_unclassified
Otu00127	0	0	0	0	0	0	0	0	0	0	0	0	0	0	0	0	0	0	0	1	0	0	0	0	0	0	0	0	0	0	43	0	0	0	0	0	0	0	0	0	0	0	0	Bacteria; Proteobacteria; Deltaproteobacteria; Deltaproteobacteria_unclassified; Deltaproteobacteria_unclassified; Deltaproteobacteria_unclassified
Otu00128	14	5	3	13	10	0	8	0	10	1	3	4	18	10	3	0	13	13	8	12	0	0	12	32	21	28	4	3	35	5	0	3	0	7	1	3	1	2	0	10	6	17	0	Bacteria; Actinobacteria; Actinobacteria; Actinomycetales; Nocardioidaceae; Nocardioides
Otu00129	0	0	0	0	0	0	0	0	3	0	1	0	0	5	0	0	0	4	1	0	0	0	0	0	0	1	0	0	1	0	0	0	0	0	1	3	0	0	61	1	0	0	3	Bacteria; Actinobacteria; Actinobacteria; Gaiellales; Gaiellaceae; Gaiella
Otu00130	0	1	2	3	3	3	0	4	0	1	0	5	0	5	0	8	0	0	10	0	27	10	23	3	9	1	3	5	1	2	0	9	3	4	4	10	20	13	0	10	6	3	0	Bacteria; Verrucomicrobia; Subdivision3; Subdivision3_unclassified; Subdivision3_unclassified; Subdivision3_unclassified
Otu00131	0	0	0	4	0	0	0	0	4	0	0	0	0	3	0	0	4	0	2	0	6	1	0	0	0	0	0	0	2	5	0	0	0	0	0	0	0	0	44	1	4	1	0	Bacteria; Acidobacteria; Acidobacteria_Gp17; Gp17; Gp17_unclassified; Gp17_unclassified
Otu00132	1	9	0	0	10	12	7	0	8	4	7	0	5	9	2	3	0	2	2	4	2	3	0	2	0	1	0	12	17	0	0	2	14	5	2	0	1	0	0	1	2	0	0	Bacteria; Actinobacteria; Actinobacteria; Actinomycetales; Nocardiaceae; Rhodococcus
Otu00133	48	37	0	1	11	6	6	0	7	6	18	10	18	55	16	9	75	20	43	21	0	20	6	2	3	9	0	2	1	0	0	0	0	0	1	1	0	0	0	0	0	0	0	Bacteria; Bacteria_unclassified; Bacteria_unclassified; Bacteria_unclassified; Bacteria_unclassified; Bacteria_unclassified
Otu00134	1	12	0	21	35	7	16	6	23	3	3	0	6	3	4	2	0	4	0	3	5	5	9	4	0	3	0	1	0	1	0	2	0	12	0	0	0	0	21	5	0	0	0	Bacteria; Bacteria_unclassified; Bacteria_unclassified; Bacteria_unclassified; Bacteria_unclassified; Bacteria_unclassified
Otu00135	35	12	0	20	38	5	21	0	19	22	8	5	21	44	13	14	20	23	1	0	0	0	0	0	1	1	0	1	3	5	0	4	1	6	1	0	0	0	0	1	9	5	2	Bacteria; Actinobacteria; Actinobacteria; Actinomycetales; Promicromonosporaceae; Promicromonosporaceae_unclassified
Otu00136	4	1	14	8	1	1	2	36	0	0	3	15	9	0	3	3	0	1	2	0	0	5	2	0	7	0	16	10	9	5	0	8	8	13	9	12	4	11	0	9	9	0	0	Bacteria; Proteobacteria; Gammaproteobacteria; Gammaproteobacteria_unclassified; Gammaproteobacteria_unclassified; Gammaproteobacteria_unclassified
Otu00137	0	0	0	0	0	0	0	0	0	0	0	0	0	0	0	0	0	0	0	0	0	0	0	0	0	0	0	0	0	0	44	0	0	0	0	0	0	0	0	0	0	0	0	Bacteria; Firmicutes; Bacilli; Lactobacillales; Lactobacillales_unclassified; Lactobacillales_unclassified
Otu00138	10	6	0	14	7	5	3	4	24	15	4	2	5	2	2	9	0	5	26	10	30	10	9	5	12	8	2	10	6	6	0	22	0	3	14	5	1	0	0	5	6	6	1	Bacteria; Acidobacteria; Acidobacteria_Gp6; Gp6; Gp6_unclassified; Gp6_unclassified
Otu00139	2	6	0	31	14	6	14	7	10	20	3	0	12	11	4	11	4	5	12	7	30	6	16	13	35	19	15	14	14	15	0	1	1	12	1	5	0	0	0	3	3	3	0	Bacteria; Actinobacteria; Actinobacteria; Actinomycetales; Geodermatophilaceae; Modestobacter
Otu00140	22	1	0	3	4	3	0	0	4	10	0	0	12	20	2	4	9	70	5	10	0	3	0	5	3	7	3	6	0	6	0	1	1	0	2	14	0	0	0	4	7	13	1	Bacteria; Actinobacteria; Actinobacteria; Actinomycetales; Streptomycetaceae; Streptomycetaceae_unclassified
Otu00141	0	0	0	0	0	0	0	0	0	0	0	0	0	0	0	0	0	2	0	0	0	0	0	0	2	0	0	1	4	2	5	3	5	0	0	1	1	0	0	0	28	32	147	Bacteria; Actinobacteria; Actinobacteria; Gaiellales; Gaiellaceae; Gaiella
Otu00142	9	7	0	14	12	8	8	0	14	11	14	0	19	9	13	10	31	11	12	7	27	0	16	40	13	11	0	5	0	17	0	0	0	10	1	3	1	0	0	12	4	2	0	Bacteria; Verrucomicrobia; Subdivision3; Subdivision3_unclassified; Subdivision3_unclassified; Subdivision3_unclassified
Otu00143	14	21	0	19	17	22	21	10	22	14	23	4	13	9	17	4	28	11	5	2	4	12	1	4	6	23	8	3	3	4	0	1	1	6	0	1	0	0	0	3	2	3	0	Bacteria; Acidobacteria; Acidobacteria_Gp4; Acidobacteria_Gp4_unclassified; Acidobacteria_Gp4_unclassified; Acidobacteria_Gp4_unclassified
Otu00144	16	19	0	13	25	4	9	2	4	4	12	3	9	41	12	12	15	31	5	12	0	1	10	9	1	10	0	3	3	3	0	0	0	5	0	1	1	0	0	4	1	2	0	Bacteria; Actinobacteria; Actinobacteria; Actinomycetales; Intrasporangiaceae; Ornithinimicrobium
Otu00145	1	1	0	0	0	0	0	0	1	2	0	0	1	2	0	0	0	0	2	0	0	0	0	0	0	0	0	0	0	0	0	0	0	0	0	1	0	0	58	0	0	0	0	Bacteria; Bacteria_unclassified; Bacteria_unclassified; Bacteria_unclassified; Bacteria_unclassified; Bacteria_unclassified
Otu00146	8	2	0	32	9	20	8	0	24	3	17	2	4	2	2	9	3	4	27	11	14	39	15	11	13	9	1	7	2	17	0	1	0	17	5	11	0	0	0	7	2	4	0	Bacteria; Proteobacteria; Alphaproteobacteria; Alphaproteobacteria_unclassified; Alphaproteobacteria_unclassified; Alphaproteobacteria_unclassified
Otu00147	11	5	0	21	20	7	22	4	7	8	8	0	15	19	2	3	11	14	9	10	16	5	11	14	16	12	0	12	8	15	0	5	0	6	1	3	0	0	0	7	2	5	0	Bacteria; Proteobacteria; Betaproteobacteria; Burkholderiales; Burkholderiales_unclassified; Burkholderiales_unclassified
Otu00148	0	0	9	0	0	0	0	0	0	0	0	0	0	0	0	0	0	1	0	0	0	0	0	0	0	0	0	0	0	0	0	0	6	0	1	2	6	124	0	1	56	12	0	Bacteria; Chloroflexi; Anaerolineae; Anaerolineales; Anaerolineaceae; Anaerolineaceae_unclassified
Otu00149	0	0	0	0	0	0	0	1	0	0	0	3	0	0	0	0	0	4	0	0	0	0	0	0	5	0	0	1	0	0	0	0	0	0	0	0	0	0	49	1	4	4	0	Bacteria; Proteobacteria; Betaproteobacteria; Betaproteobacteria_unclassified; Betaproteobacteria_unclassified; Betaproteobacteria_unclassified
Otu00150	0	0	0	0	0	0	0	0	0	0	0	0	0	0	0	0	0	0	28	51	18	35	10	29	7	3	0	0	0	0	0	0	4	0	0	2	20	0	0	5	11	2	0	Bacteria; Bacteroidetes; Bacteroidetes_unclassified; Bacteroidetes_unclassified; Bacteroidetes_unclassified; Bacteroidetes_unclassified
Otu00151	0	0	0	0	0	0	0	0	0	0	0	0	0	0	0	0	0	0	0	0	0	0	0	0	0	0	0	0	0	0	1	0	0	0	0	0	0	0	59	0	0	0	0	Bacteria; Actinobacteria; Actinobacteria; Actinomycetales; Corynebacteriaceae; Corynebacterium
Otu00152	1	4	0	10	6	2	4	0	3	9	4	2	8	3	15	2	11	2	0	1	0	0	3	10	2	2	1	1	0	2	0	2	1	4	0	0	0	0	25	3	1	0	0	Bacteria; Proteobacteria; Gammaproteobacteria; Xanthomonadales; Xanthomonadaceae; Arenimonas
Otu00153	20	24	0	5	18	8	23	6	13	4	2	7	17	45	39	5	29	21	0	0	0	0	2	0	0	1	0	0	2	3	0	0	0	3	0	3	0	0	0	3	0	1	4	Bacteria; Acidobacteria; Acidobacteria_Gp4; Acidobacteria_Gp4_unclassified; Acidobacteria_Gp4_unclassified; Acidobacteria_Gp4_unclassified
Otu00154	9	28	0	11	8	14	3	2	14	17	5	0	2	9	0	6	8	3	6	5	2	3	2	8	7	18	4	6	10	10	0	5	0	4	1	15	0	0	0	6	6	23	0	Bacteria; Planctomycetes; Planctomycetia; Planctomycetales; Planctomycetaceae; Planctomycetaceae_unclassified
Otu00155	29	10	0	0	20	7	4	3	8	1	5	1	11	11	5	9	14	11	10	5	8	6	2	0	0	16	0	4	13	3	0	1	0	8	3	10	2	7	0	4	5	4	2	Bacteria; Actinobacteria; Actinobacteria; Actinomycetales; Jiangellaceae; Jiangella
Otu00156	11	4	0	0	10	0	2	0	6	3	3	2	8	7	2	8	3	16	12	33	3	3	9	7	2	6	0	2	4	2	5	0	0	1	1	1	0	0	0	4	3	18	0	Bacteria; Actinobacteria; Actinobacteria; Actinomycetales; Intrasporangiaceae; Phycicoccus
Otu00157	14	25	0	0	4	8	13	0	14	19	4	3	18	254	7	10	11	8	0	22	3	25	0	0	2	1	0	1	0	0	0	0	1	1	0	0	0	0	0	1	0	0	0	Bacteria; Proteobacteria; Gammaproteobacteria; Pseudomonadales; Pseudomonadaceae; Serpens
Otu00158	0	0	0	0	0	0	4	0	0	0	2	0	1	0	1	0	2	2	3	3	0	3	4	0	0	1	0	1	2	0	21	0	0	1	0	0	1	0	5	4	0	1	0	Bacteria; Actinobacteria; Actinobacteria; Acidimicrobiales; Acidimicrobiales_unclassified; Acidimicrobiales_unclassified
Otu00159	1	1	0	5	0	0	0	1	0	2	0	0	1	1	0	1	0	2	3	3	1	4	1	0	2	3	0	2	0	8	0	4	0	1	0	92	0	0	17	4	3	2	0	Bacteria; Actinobacteria; Actinobacteria; Actinobacteria_unclassified; Actinobacteria_unclassified; Actinobacteria_unclassified
Otu00160	7	0	1	1	7	12	9	0	3	16	12	4	3	5	4	0	0	28	0	0	2	0	0	8	1	5	0	6	1	9	0	1	0	2	2	15	0	0	0	6	4	12	3	Bacteria; Actinobacteria; Actinobacteria; Actinomycetales; Promicromonosporaceae; Promicromonospora
Otu00161	2	8	1	6	0	4	2	2	0	1	3	1	0	0	0	0	0	2	23	22	33	43	8	22	16	13	4	4	0	12	0	11	0	1	2	36	1	0	0	17	2	12	0	Bacteria; Acidobacteria; Acidobacteria_Gp3; Gp3; Gp3_unclassified; Gp3_unclassified
Otu00162	0	0	60	0	0	0	0	0	0	0	0	0	0	0	0	0	0	0	0	0	1	0	0	0	0	0	1	0	0	0	0	0	10	0	0	2	2	5	0	1	1	0	0	Bacteria; candidate_division_WPS-1; candidate_division_WPS-1_unclassified; candidate_division_WPS-1_unclassified; candidate_division_WPS-1_unclassified; candidate_division_WPS-1_unclassified
Otu00163	15	4	0	9	13	10	26	19	0	2	2	2	30	12	30	3	30	21	0	0	0	1	3	0	0	0	1	3	12	1	0	2	0	6	1	0	3	0	0	0	3	0	0	Bacteria; Proteobacteria; Gammaproteobacteria; Xanthomonadales; Xanthomonadaceae; Xanthomonadaceae_unclassified
Otu00164	1	8	0	0	1	0	2	0	1	5	3	0	0	5	5	0	3	2	2	2	0	0	2	4	0	0	0	0	0	0	0	0	0	4	0	0	0	0	41	0	0	0	0	Bacteria; Verrucomicrobia; Subdivision3; Subdivision3_unclassified; Subdivision3_unclassified; Subdivision3_unclassified
Otu00165	0	0	0	0	0	0	0	0	0	0	0	0	0	0	0	0	0	0	0	0	0	0	0	0	0	0	0	0	0	5	0	0	0	0	0	0	0	0	0	0	125	67	0	Bacteria; Acidobacteria; Acidobacteria_Gp6; Gp6; Gp6_unclassified; Gp6_unclassified
Otu00166	6	0	0	3	1	0	3	0	0	0	2	0	4	7	0	2	15	0	0	0	0	1	5	0	2	0	0	0	2	0	4	3	7	0	0	0	0	0	4	0	1	0	0	Bacteria; Firmicutes; Bacilli; Bacillales; Planococcaceae; Planococcaceae_unclassified
Otu00167	10	4	1	0	1	5	3	4	6	9	3	14	4	9	1	2	1	3	8	5	14	4	0	11	15	6	8	4	15	3	0	3	1	10	2	10	0	9	11	2	5	4	1	Bacteria; Actinobacteria; Actinobacteria; Acidimicrobiales; Iamiaceae; Iamiaceae_unclassified
Otu00168	0	0	0	0	0	0	0	0	0	0	0	0	0	0	0	0	0	0	0	0	0	0	0	0	0	0	0	0	0	0	18	0	0	0	0	0	0	0	0	0	0	0	0	Bacteria; Proteobacteria; Gammaproteobacteria; Pseudomonadales; Pseudomonadaceae; Pseudomonas
Otu00169	0	0	0	0	0	0	0	0	0	0	0	0	0	0	0	0	0	1	0	2	0	0	0	0	0	0	0	0	2	2	0	0	2	0	0	0	0	0	0	0	61	43	87	Bacteria; Actinobacteria; Actinobacteria_unclassified; Actinobacteria_unclassified; Actinobacteria_unclassified; Actinobacteria_unclassified
Otu00170	0	0	21	5	1	2	0	0	0	0	0	11	0	0	0	0	0	1	0	0	2	0	0	0	2	0	3	1	40	1	0	0	7	1	2	23	5	48	0	1	1	0	0	Bacteria; Bacteria_unclassified; Bacteria_unclassified; Bacteria_unclassified; Bacteria_unclassified; Bacteria_unclassified
Otu00171	0	0	0	0	1	0	0	0	0	1	0	0	0	3	0	0	0	0	106	96	40	24	11	20	16	33	1	0	2	0	0	0	0	0	0	6	3	0	0	7	0	1	0	Bacteria; Chloroflexi; Anaerolineae; Anaerolineales; Anaerolineaceae; Anaerolineaceae_unclassified
Otu00172	3	1	0	15	19	1	7	32	15	0	21	4	65	0	24	0	22	6	0	0	4	1	4	0	0	1	1	3	3	0	0	0	0	2	0	0	0	0	3	2	3	0	0	Bacteria; Proteobacteria; Gammaproteobacteria; Xanthomonadales; Xanthomonadaceae; Lysobacter
Otu00173	0	0	0	0	0	0	0	0	0	0	0	0	0	0	0	0	0	0	0	0	0	0	0	0	0	0	0	0	0	0	0	0	0	0	0	0	0	0	34	0	0	0	0	Bacteria; Actinobacteria; Actinobacteria; Actinomycetales; Actinomycetaceae; Actinomyces
Otu00174	3	2	0	2	2	3	9	4	7	4	8	4	8	6	2	2	6	10	5	0	0	4	0	0	4	5	1	1	5	4	0	0	0	4	0	2	1	0	16	2	3	2	1	Bacteria; Proteobacteria; Alphaproteobacteria; Sphingomonadales; Sphingomonadaceae; Sphingomonas
Otu00175	0	0	0	0	0	0	0	0	0	0	0	0	0	0	0	0	0	1	0	0	0	0	2	0	0	0	0	0	0	0	21	0	0	0	0	0	0	0	7	0	6	0	0	Bacteria; Proteobacteria; Gammaproteobacteria; Enterobacteriales; Enterobacteriaceae; Enterobacteriaceae_unclassified
Otu00176	0	0	0	15	0	0	2	4	4	4	0	0	0	0	0	0	0	0	7	0	0	0	0	0	0	3	1	6	3	78	0	0	0	17	1	2	0	0	0	0	1	3	1	Bacteria; Bacteria_unclassified; Bacteria_unclassified; Bacteria_unclassified; Bacteria_unclassified; Bacteria_unclassified
Otu00177	28	3	0	1	15	0	9	2	23	2	9	4	8	22	24	7	7	8	1	2	4	0	0	20	13	7	2	3	14	0	0	0	0	4	0	1	0	0	0	5	2	4	0	Bacteria; Actinobacteria; Actinobacteria; Actinomycetales; Actinomycetales_unclassified; Actinomycetales_unclassified
Otu00178	0	0	3	0	0	0	0	0	0	0	0	0	0	0	0	0	0	0	3	3	0	0	0	4	2	1	0	1	0	0	0	0	19	0	0	0	5	0	0	0	1	0	0	Bacteria; Bacteroidetes; Bacteroidetes_unclassified; Bacteroidetes_unclassified; Bacteroidetes_unclassified; Bacteroidetes_unclassified
Otu00179	0	0	0	0	0	0	0	0	0	0	0	0	3	0	0	0	0	0	0	0	0	0	0	0	0	0	0	0	0	0	24	0	0	0	0	0	0	0	0	0	0	0	0	Bacteria; Firmicutes; Bacilli; Lactobacillales; Enterococcaceae; Enterococcus
Otu00180	10	7	0	3	4	8	1	0	9	4	2	0	4	4	0	4	17	7	27	9	12	4	1	2	1	6	2	5	2	3	0	2	0	0	1	2	3	0	15	4	0	2	0	Bacteria; Chloroflexi; Thermomicrobia; Thermomicrobia_unclassified; Thermomicrobia_unclassified; Thermomicrobia_unclassified
Otu00181	0	0	0	0	0	0	0	0	0	0	0	0	0	0	0	0	0	2	1	1	0	1	0	0	0	0	0	0	0	1	0	0	0	0	0	0	0	0	0	0	130	21	0	Bacteria; Chloroflexi; Anaerolineae; Anaerolineales; Anaerolineaceae; Anaerolineaceae_unclassified
Otu00182	27	3	0	1	7	3	2	0	3	1	2	5	8	21	1	7	2	10	1	0	0	0	0	0	0	0	0	0	1	0	0	0	0	3	0	0	0	0	13	2	0	0	0	Bacteria; Bacteria_unclassified; Bacteria_unclassified; Bacteria_unclassified; Bacteria_unclassified; Bacteria_unclassified
Otu00183	5	2	1	19	1	12	13	0	5	18	0	3	13	6	2	3	0	1	5	2	0	2	0	8	1	5	0	1	5	21	0	3	0	2	3	0	0	0	0	3	9	4	29	Bacteria; Proteobacteria; Alphaproteobacteria; Rhizobiales; Bradyrhizobiaceae; Bradyrhizobiaceae_unclassified
Otu00184	5	5	0	7	22	0	2	0	12	0	6	1	9	0	5	0	30	32	0	0	0	0	2	3	0	0	0	1	2	0	0	0	0	0	0	0	0	0	0	6	0	0	0	Bacteria; Bacteria_unclassified; Bacteria_unclassified; Bacteria_unclassified; Bacteria_unclassified; Bacteria_unclassified
Otu00185	7	11	0	8	10	10	7	0	16	7	1	3	1	6	0	8	2	0	16	7	6	1	2	3	4	5	0	6	5	15	0	1	0	6	6	2	0	0	0	17	4	3	2	Bacteria; Acidobacteria; Acidobacteria_Gp6; Gp6; Gp6_unclassified; Gp6_unclassified
Otu00186	0	0	0	1	0	0	0	3	0	0	0	0	0	0	0	3	0	0	0	0	0	0	0	0	0	0	2	5	6	0	0	1	28	1	2	1	1	0	0	4	0	0	0	Bacteria; Actinobacteria; Actinobacteria; Actinomycetales; Dietziaceae; Dietzia
Otu00187	1	6	0	4	17	4	9	4	8	3	12	1	1	10	1	2	2	6	10	2	24	2	13	10	20	20	2	8	7	6	0	0	1	9	2	2	0	0	0	1	1	8	0	Bacteria; Actinobacteria; Actinobacteria; Actinomycetales; Geodermatophilaceae; Geodermatophilaceae_unclassified
Otu00188	0	0	14	6	0	0	0	0	0	0	0	2	0	0	0	0	0	0	1	0	7	1	2	0	0	1	0	1	0	0	0	0	9	1	0	6	13	12	0	1	20	5	0	Bacteria; Bacteria_unclassified; Bacteria_unclassified; Bacteria_unclassified; Bacteria_unclassified; Bacteria_unclassified
Otu00189	0	0	0	0	0	0	0	0	0	0	0	0	0	0	0	0	0	0	0	0	0	0	0	0	0	0	0	0	0	0	0	1	15	0	0	0	16	0	0	0	0	0	0	Bacteria; Proteobacteria; Deltaproteobacteria; Desulfuromonadales; Geobacteraceae; Geobacter
Otu00190	17	8	0	0	18	13	8	0	1	0	6	2	23	43	0	7	22	14	5	0	0	3	2	1	1	6	0	11	5	3	0	0	1	0	3	0	0	0	0	3	0	12	0	Bacteria; Actinobacteria; Actinobacteria; Actinomycetales; Streptomycetaceae; Streptomyces
Otu00191	3	3	0	9	11	0	6	4	7	8	5	4	3	0	0	2	8	8	2	4	4	2	4	3	6	1	0	7	0	7	0	2	0	4	2	0	0	0	8	0	0	3	2	Bacteria; Proteobacteria; Alphaproteobacteria; Sphingomonadales; Sphingomonadaceae; Sphingomonadaceae_unclassified
Otu00192	0	8	0	16	23	0	24	0	8	1	5	3	12	0	8	5	5	4	0	1	26	4	4	5	0	2	0	8	2	5	0	5	0	6	0	0	0	0	2	2	1	0	0	Bacteria; Gemmatimonadetes; Gemmatimonadetes; Gemmatimonadales; Gemmatimonadaceae; Gemmatimonas
Otu00193	0	5	1	1	5	0	0	20	3	2	3	1	2	0	0	7	3	13	6	4	12	9	3	0	1	4	0	0	0	0	0	2	0	1	3	9	8	1	0	4	0	1	0	Bacteria; Bacteria_unclassified; Bacteria_unclassified; Bacteria_unclassified; Bacteria_unclassified; Bacteria_unclassified
Otu00194	1	3	0	0	1	0	0	0	1	5	0	0	1	0	1	0	0	0	0	0	0	0	0	0	0	0	0	1	0	1	0	0	0	0	0	2	0	0	27	0	0	0	0	Bacteria; Planctomycetes; Planctomycetia; Planctomycetales; Planctomycetaceae; Blastopirellula
Otu00195	0	0	1	1	0	0	0	0	0	0	0	1	0	0	0	0	0	0	0	0	0	0	0	0	0	0	0	0	0	0	0	0	18	0	0	0	2	0	0	0	0	0	0	Bacteria; Chloroflexi; Anaerolineae; Anaerolineales; Anaerolineaceae; Bellilinea
Otu00196	0	0	71	1	0	0	0	0	0	0	0	0	0	0	0	0	0	0	0	0	0	0	0	0	0	0	0	0	0	0	0	0	5	0	0	0	6	1	0	1	0	0	0	Bacteria; Bacteroidetes; Bacteroidia; Bacteroidales; Prolixibacteraceae; Prolixibacteraceae_unclassified
Otu00197	0	0	0	0	0	0	0	0	0	0	0	0	0	0	0	0	0	0	0	0	0	0	0	0	0	0	0	0	0	0	21	0	0	0	0	0	0	0	0	0	0	0	0	Bacteria; Proteobacteria; Gammaproteobacteria; Enterobacteriales; Enterobacteriaceae; Morganella
Otu00198	0	0	5	5	0	0	0	10	0	0	0	10	0	0	0	0	0	0	0	0	0	1	0	0	0	0	0	0	6	0	0	0	17	0	0	0	0	0	0	1	0	0	0	Bacteria; Proteobacteria; Gammaproteobacteria; Xanthomonadales; Xanthomonadaceae; Pseudoxanthomonas
Otu00199	4	5	0	0	2	14	12	0	0	6	4	3	2	0	0	6	0	0	0	0	0	0	0	3	0	0	0	15	3	1	0	27	0	2	7	1	8	2	2	1	4	1	0	Bacteria; Actinobacteria; Actinobacteria; Actinomycetales; Nocardiaceae; Williamsia
Otu00200	0	0	1	0	0	0	0	0	0	0	0	0	0	0	0	0	5	0	3	6	0	3	21	10	1	0	0	0	0	0	0	0	2	0	0	0	20	0	0	1	0	0	0	Bacteria; Bacteroidetes; Bacteroidetes_unclassified; Bacteroidetes_unclassified; Bacteroidetes_unclassified; Bacteroidetes_unclassified
Otu00201	1	4	0	24	13	1	16	4	20	2	0	0	4	3	5	2	1	1	0	0	8	0	1	6	3	3	0	0	0	10	0	2	0	1	0	0	0	0	0	3	14	7	30	Bacteria; Acidobacteria; Acidobacteria_Gp6; Gp6; Gp6_unclassified; Gp6_unclassified
Otu00202	0	1	0	0	0	0	4	0	7	3	1	0	2	0	0	3	2	1	0	0	0	0	0	0	1	0	0	1	1	0	0	0	0	4	1	0	0	0	26	0	1	0	0	Bacteria; Planctomycetes; Planctomycetia; Planctomycetales; Planctomycetaceae; Planctomycetaceae_unclassified
Otu00203	0	0	1	1	0	0	0	1	0	0	0	0	0	0	0	0	0	1	0	0	0	0	0	0	0	0	1	0	1	23	0	0	0	1	0	1	0	0	17	0	1	6	0	Bacteria; Proteobacteria; Alphaproteobacteria; Rhodospirillales; Reyranella; Reyranella_unclassified
Otu00204	0	6	0	6	8	0	3	6	3	13	0	1	0	1	1	2	5	4	6	3	2	0	2	0	0	0	0	6	3	5	0	2	0	0	2	6	0	0	5	9	2	4	42	Bacteria; Acidobacteria; Acidobacteria_Gp6; Gp6; Gp6_unclassified; Gp6_unclassified
Otu00205	6	13	0	6	16	3	5	1	10	3	20	8	13	0	8	6	25	3	0	6	47	15	1	2	5	10	0	8	0	0	0	0	0	3	0	9	1	0	0	4	1	0	0	Bacteria; Deinococcus-Thermus; Deinococci; Deinococcales; Trueperaceae; Truepera
Otu00206	2	2	0	35	6	6	9	3	11	1	13	0	3	0	3	1	2	1	4	4	12	4	4	7	5	10	1	1	5	22	0	3	0	6	3	2	0	0	0	2	4	5	0	Bacteria; Proteobacteria; Gammaproteobacteria; Xanthomonadales; Sinobacteraceae; Sinobacteraceae_unclassified
Otu00207	2	0	0	0	7	3	3	0	10	3	1	1	2	0	0	0	13	0	0	0	0	0	0	0	2	0	3	0	0	4	0	0	1	1	0	0	0	0	21	2	3	0	4	Bacteria; Acidobacteria; Acidobacteria_Gp7; Gp7; Gp7_unclassified; Gp7_unclassified
Otu00208	0	0	0	3	1	3	2	0	2	11	2	0	0	0	0	2	3	1	14	7	14	27	3	5	0	11	3	16	2	12	0	4	0	8	5	17	1	0	0	4	3	2	0	Bacteria; Proteobacteria; Betaproteobacteria; Betaproteobacteria_unclassified; Betaproteobacteria_unclassified; Betaproteobacteria_unclassified
Otu00209	33	24	0	0	17	8	4	0	1	14	17	0	2	43	27	0	5	5	0	0	0	0	0	3	8	3	0	0	0	0	1	0	0	3	0	0	0	0	0	1	0	0	0	Bacteria; Bacteria_unclassified; Bacteria_unclassified; Bacteria_unclassified; Bacteria_unclassified; Bacteria_unclassified
Otu00210	0	0	0	0	0	0	0	0	0	0	0	0	0	0	0	0	0	0	0	0	0	0	0	0	0	0	0	0	0	0	18	0	0	0	0	0	0	0	7	0	0	0	0	Bacteria; Proteobacteria; Gammaproteobacteria; Pseudomonadales; Moraxellaceae; Enhydrobacter
Otu00211	0	0	2	0	0	0	0	0	0	0	0	0	0	0	0	0	1	4	82	59	34	17	6	25	12	29	0	1	0	0	0	0	0	0	0	2	2	0	0	10	7	1	0	Bacteria; Chloroflexi; Anaerolineae; Anaerolineales; Anaerolineaceae; Anaerolineaceae_unclassified
Otu00212	10	8	0	22	9	3	15	0	10	6	10	3	8	4	7	1	16	5	0	3	1	0	0	8	3	14	2	3	2	1	0	0	0	11	0	0	0	0	0	5	2	5	22	Bacteria; candidate_division_WPS-1; candidate_division_WPS-1_unclassified; candidate_division_WPS-1_unclassified; candidate_division_WPS-1_unclassified; candidate_division_WPS-1_unclassified
Otu00213	0	0	13	0	0	0	0	0	0	0	0	0	0	0	0	0	0	0	0	0	0	0	0	0	0	0	0	0	0	0	0	0	8	0	0	0	13	28	0	0	0	2	0	Bacteria; Bacteroidetes; Bacteroidia; Bacteroidales; Prolixibacteraceae; Prolixibacteraceae_unclassified
Otu00214	0	2	0	0	0	0	6	0	1	0	5	0	5	4	10	1	4	28	43	87	1	23	12	25	0	2	0	0	0	0	0	0	0	0	0	0	0	0	0	0	0	0	0	Bacteria; Chloroflexi; Anaerolineae; Anaerolineales; Anaerolineaceae; Anaerolineaceae_unclassified
Otu00215	0	0	0	1	0	0	0	1	2	0	0	2	0	0	0	1	5	2	3	11	23	19	29	9	2	1	1	7	0	2	0	1	2	0	4	30	10	2	0	10	2	2	0	Bacteria; Verrucomicrobia; Subdivision3; Subdivision3_unclassified; Subdivision3_unclassified; Subdivision3_unclassified
Otu00216	5	4	0	4	15	6	7	5	3	3	0	0	7	0	4	1	0	5	0	0	1	5	2	4	4	3	1	0	2	4	0	0	0	3	0	5	0	0	11	2	7	3	0	Bacteria; Proteobacteria; Alphaproteobacteria; Caulobacterales; Caulobacteraceae; Phenylobacterium
Otu00217	14	28	0	4	6	6	10	0	7	4	0	2	24	11	8	2	15	11	9	6	1	4	2	9	0	18	0	1	2	2	0	0	0	2	0	0	0	0	0	5	0	0	0	Bacteria; Chloroflexi; Caldilineae; Caldilineales; Caldilineaceae; Litorilinea
Otu00218	0	0	0	0	0	0	0	0	0	0	0	0	0	0	0	0	0	4	0	0	0	3	0	0	0	0	0	0	0	3	0	0	0	0	0	3	0	3	0	0	102	24	0	Bacteria; Proteobacteria; Deltaproteobacteria; Deltaproteobacteria_unclassified; Deltaproteobacteria_unclassified; Deltaproteobacteria_unclassified
Otu00219	3	8	0	10	12	2	1	0	8	3	2	3	1	3	0	4	3	3	7	5	28	0	2	1	10	9	0	5	2	8	0	10	0	13	1	3	0	0	0	5	2	1	0	Bacteria; Acidobacteria; Acidobacteria_Gp6; Gp6; Gp6_unclassified; Gp6_unclassified
Otu00220	0	0	0	0	0	0	0	0	0	0	0	0	0	0	0	0	0	0	0	0	0	0	0	0	0	0	0	0	0	0	15	0	0	0	0	0	0	0	5	0	0	0	0	Bacteria; Firmicutes; Clostridia; Clostridiales; Peptostreptococcaceae; Peptostreptococcaceae_unclassified
Otu00221	0	2	0	25	4	5	8	6	3	9	4	4	5	8	0	4	0	1	6	2	0	0	1	4	3	11	0	6	12	19	0	3	0	8	4	1	0	0	0	3	1	5	1	Bacteria; Actinobacteria; Actinobacteria; Acidimicrobiales; Iamiaceae; Iamia
Otu00222	1	0	0	8	2	0	0	7	9	1	3	3	2	0	0	8	0	0	1	0	11	0	0	5	68	1	8	2	10	8	0	2	1	4	6	4	0	0	0	1	1	2	0	Bacteria; Bacteria_unclassified; Bacteria_unclassified; Bacteria_unclassified; Bacteria_unclassified; Bacteria_unclassified
Otu00223	2	2	1	5	14	3	1	3	2	2	0	0	19	3	27	2	0	4	0	0	1	0	23	5	25	12	4	1	9	2	0	4	4	0	0	0	1	12	0	9	4	4	2	Bacteria; Proteobacteria; Gammaproteobacteria; Pseudomonadales; Pseudomonadaceae; Rhizobacter
Otu00224	3	8	0	2	14	8	3	14	2	14	4	6	4	4	0	2	12	3	0	0	1	1	3	0	9	0	1	27	4	3	0	7	0	8	3	1	0	0	0	1	2	4	0	Bacteria; Bacteroidetes; Cytophagia; Cytophagales; Ohtaekwangia; Ohtaekwangia_unclassified
Otu00225	4	3	0	7	5	6	4	1	2	0	7	2	8	1	4	2	5	8	9	0	2	15	1	2	1	0	0	7	2	3	0	1	0	2	2	4	0	0	0	12	2	5	35	Bacteria; Acidobacteria; Acidobacteria_Gp6; Gp6; Gp6_unclassified; Gp6_unclassified
Otu00226	3	7	0	7	7	2	3	0	8	0	4	0	5	3	2	4	8	6	1	0	17	4	10	15	2	6	5	0	3	5	0	0	0	4	3	4	0	0	5	6	1	4	0	Bacteria; Acidobacteria; Acidobacteria_Gp7; Gp7; Gp7_unclassified; Gp7_unclassified
Otu00227	2	1	0	8	0	3	0	0	2	2	0	0	1	0	0	2	0	9	5	8	0	0	6	20	15	9	0	12	0	24	0	0	1	4	0	4	1	0	0	0	5	8	0	Bacteria; Proteobacteria; Deltaproteobacteria; Desulfuromonadales; Geobacteraceae; Geobacter
Otu00228	3	0	0	2	2	3	0	2	14	1	2	3	0	0	4	5	0	0	6	0	0	0	0	2	0	4	1	0	2	12	0	0	0	5	0	1	0	0	0	2	1	15	94	Bacteria; Acidobacteria; Acidobacteria_Gp6; Gp6; Gp6_unclassified; Gp6_unclassified
Otu00229	0	1	0	0	3	0	3	0	0	0	1	0	3	1	0	0	30	4	1	2	24	4	1	0	0	0	0	0	0	5	0	1	4	0	0	0	3	0	13	0	9	10	6	Bacteria; Firmicutes; Bacilli; Bacillales; Bacillales_unclassified; Bacillales_unclassified
Otu00230	2	3	0	10	35	0	16	0	2	0	6	0	18	2	45	2	15	2	7	0	5	0	10	2	2	8	1	3	8	1	0	2	0	1	0	1	0	0	0	1	2	1	0	Bacteria; Proteobacteria; Alphaproteobacteria; Caulobacterales; Caulobacteraceae; Brevundimonas
Otu00231	0	0	0	3	0	0	1	0	1	0	0	0	0	0	0	0	0	1	0	0	0	0	0	0	0	0	0	0	0	0	0	0	0	0	0	0	0	0	23	0	0	2	0	Bacteria; Gemmatimonadetes; Gemmatimonadetes; Gemmatimonadales; Gemmatimonadaceae; Gemmatimonas
Otu00232	4	12	0	6	15	7	31	0	2	5	4	0	3	18	7	1	28	21	0	1	0	2	0	0	1	2	0	1	3	1	0	1	0	0	0	0	0	0	0	1	0	0	0	Bacteria; Actinobacteria; Actinobacteria; Actinomycetales; Pseudonocardiaceae; Saccharomonospora
Otu00233	0	2	0	1	0	0	0	0	0	0	0	0	0	0	0	4	0	0	0	0	0	0	0	0	1	0	0	0	0	0	0	0	0	0	0	1	0	0	24	0	0	2	0	Bacteria; Proteobacteria; Gammaproteobacteria; Legionellales; Legionellaceae; Legionella
Otu00234	14	6	0	6	2	12	12	0	3	0	1	0	14	10	2	0	0	5	15	1	14	37	0	3	10	1	0	0	0	2	0	0	0	0	0	34	0	0	0	1	0	0	0	Bacteria; Acidobacteria; Acidobacteria_Gp10; Gp10; Gp10_unclassified; Gp10_unclassified
Otu00235	0	0	7	0	0	0	0	3	0	0	0	6	0	0	0	0	0	0	0	0	0	0	0	0	0	0	0	0	0	0	0	0	2	0	1	0	18	8	0	0	1	0	0	Bacteria; Chloroflexi; Anaerolineae; Anaerolineales; Anaerolineaceae; Anaerolineaceae_unclassified
Otu00236	0	0	0	0	0	0	0	0	1	0	4	0	6	0	6	0	26	17	8	93	9	18	23	10	0	0	0	0	0	0	0	0	0	0	1	0	1	0	0	0	0	0	0	Bacteria; Bacteria_unclassified; Bacteria_unclassified; Bacteria_unclassified; Bacteria_unclassified; Bacteria_unclassified
Otu00237	0	0	3	2	0	3	0	19	0	0	0	9	0	0	0	0	0	0	0	0	0	0	0	0	0	0	8	0	37	1	0	0	8	0	0	0	0	0	0	0	1	0	0	Bacteria; Actinobacteria; Actinobacteria; Actinomycetales; Actinomycetales_unclassified; Actinomycetales_unclassified
Otu00238	3	6	0	2	0	5	0	0	3	5	2	0	4	0	0	5	0	7	15	2	6	5	0	10	1	12	0	2	2	2	0	4	0	2	1	38	0	0	0	5	9	1	0	Bacteria; Bacteria_unclassified; Bacteria_unclassified; Bacteria_unclassified; Bacteria_unclassified; Bacteria_unclassified
Otu00239	10	6	0	22	15	5	9	0	8	7	6	0	30	7	6	3	10	6	3	0	0	4	0	0	2	9	0	0	3	0	0	0	1	1	1	0	0	0	0	4	0	2	0	Bacteria; Actinobacteria; Actinobacteria; Actinomycetales; Micromonosporaceae; Micromonospora
Otu00240	5	0	1	2	2	0	4	2	1	4	0	0	18	7	3	0	0	3	0	0	0	0	0	0	0	0	0	0	0	3	0	3	0	2	1	0	0	0	5	0	1	0	2	Bacteria; Proteobacteria; Alphaproteobacteria; Rhizobiales; Phyllobacteriaceae; Mesorhizobium
Otu00241	0	0	21	0	0	0	0	0	0	0	0	0	0	0	0	0	0	0	0	0	0	0	0	0	0	0	0	0	0	0	0	0	9	0	0	1	0	1	0	0	0	0	0	Bacteria; Bacteria_unclassified; Bacteria_unclassified; Bacteria_unclassified; Bacteria_unclassified; Bacteria_unclassified
Otu00242	3	6	0	13	17	5	8	3	5	3	12	1	29	6	33	0	13	4	0	2	0	0	3	7	0	1	0	2	0	0	0	1	1	4	0	0	1	0	0	9	0	0	0	Bacteria; Proteobacteria; Gammaproteobacteria; Xanthomonadales; Xanthomonadaceae; Arenimonas
Otu00243	1	0	0	0	0	3	5	0	0	3	2	0	6	1	37	0	4	2	0	0	1	0	2	0	0	2	0	0	0	0	0	2	0	0	0	0	0	0	18	0	0	0	0	Bacteria; Proteobacteria; Alphaproteobacteria; Sphingomonadales; Sphingomonadaceae; Novosphingobium
Otu00244	0	0	16	1	0	0	0	0	0	0	0	0	0	0	0	0	0	0	1	1	0	0	0	1	1	0	0	0	1	0	0	0	9	0	0	1	0	2	0	0	0	0	0	Bacteria; Chloroflexi; Caldilineae; Caldilineales; Caldilineaceae; Caldilineaceae_unclassified
Otu00245	10	4	0	5	5	11	1	4	18	6	1	0	1	3	0	19	3	1	16	5	7	2	0	9	13	7	0	3	8	3	0	1	0	4	1	1	0	0	0	5	0	9	0	Bacteria; Bacteria_unclassified; Bacteria_unclassified; Bacteria_unclassified; Bacteria_unclassified; Bacteria_unclassified
Otu00246	0	0	0	0	0	0	0	0	0	0	0	0	1	0	0	2	0	0	1	0	0	0	0	0	0	0	0	0	0	0	0	0	0	1	0	0	0	0	31	0	0	0	0	Bacteria; Bacteria_unclassified; Bacteria_unclassified; Bacteria_unclassified; Bacteria_unclassified; Bacteria_unclassified
Otu00247	2	4	0	6	11	0	1	0	1	0	4	0	3	5	5	0	4	10	0	0	2	0	4	2	2	0	0	0	0	2	0	0	0	1	0	0	0	0	9	6	0	0	0	Bacteria; Gemmatimonadetes; Gemmatimonadetes; Gemmatimonadales; Gemmatimonadaceae; Gemmatimonas
Otu00248	4	15	0	9	7	2	4	0	7	2	1	1	5	4	2	6	4	5	0	0	2	0	5	4	0	12	5	0	3	8	0	1	1	1	1	0	0	0	0	12	1	6	3	Bacteria; candidate_division_WPS-1; candidate_division_WPS-1_unclassified; candidate_division_WPS-1_unclassified; candidate_division_WPS-1_unclassified; candidate_division_WPS-1_unclassified
Otu00249	9	17	0	3	6	3	2	0	27	0	4	1	6	8	3	3	7	4	3	0	0	0	0	0	0	16	0	2	0	0	0	0	0	0	0	0	0	0	1	1	0	1	19	Bacteria; Bacteria_unclassified; Bacteria_unclassified; Bacteria_unclassified; Bacteria_unclassified; Bacteria_unclassified
Otu00250	0	1	0	1	1	0	1	0	0	2	0	0	0	0	0	0	0	7	14	9	6	13	0	1	16	18	0	3	4	0	0	0	0	0	0	6	0	1	4	5	1	3	0	Bacteria; Bacteria_unclassified; Bacteria_unclassified; Bacteria_unclassified; Bacteria_unclassified; Bacteria_unclassified
Otu00251	2	0	0	2	1	0	2	0	4	1	0	0	5	2	0	0	3	0	4	7	0	4	6	2	0	5	3	0	0	1	0	1	0	0	0	0	0	0	14	0	0	0	0	Bacteria; Nitrospirae; Nitrospira; Nitrospirales; Nitrospiraceae; Nitrospira
Otu00252	0	0	0	0	0	0	0	0	0	0	0	0	0	0	0	0	0	0	0	0	0	0	0	0	0	0	0	0	0	0	0	0	0	0	0	0	0	0	19	0	0	0	0	Bacteria; Acidobacteria; Acidobacteria_Gp6; Gp6; Gp6_unclassified; Gp6_unclassified
Otu00253	0	0	2	0	0	0	0	0	0	0	1	0	0	0	0	0	0	0	20	23	8	39	15	52	24	8	0	0	0	0	0	0	0	0	0	0	3	0	0	2	0	0	0	Bacteria; Bacteroidetes; Bacteroidia; Bacteroidales; Marinilabiliaceae; Marinilabiliaceae_unclassified
Otu00254	3	1	0	2	5	4	1	0	3	0	0	0	0	1	2	1	8	1	1	0	4	0	0	0	0	4	0	1	0	3	0	0	0	0	0	0	0	0	15	6	0	1	0	Bacteria; candidate_division_WPS-1; candidate_division_WPS-1_unclassified; candidate_division_WPS-1_unclassified; candidate_division_WPS-1_unclassified; candidate_division_WPS-1_unclassified
Otu00255	0	0	0	0	0	0	0	0	0	0	0	0	0	0	0	0	0	0	0	0	0	0	0	0	0	0	0	0	0	0	15	0	0	0	0	0	1	0	0	0	0	0	0	Bacteria; Planctomycetes; Planctomycetia; Planctomycetales; Planctomycetaceae; Aquisphaera
Otu00256	0	0	2	1	0	0	2	1	0	0	1	3	0	3	0	0	0	0	0	0	0	0	0	0	0	0	0	0	0	0	0	1	3	0	1	3	18	0	0	1	6	0	0	Bacteria; Actinobacteria; Actinobacteria; Actinomycetales; Bogoriellaceae; Georgenia
Otu00257	0	10	0	7	7	0	8	8	9	2	3	0	4	0	1	1	8	0	3	0	5	6	3	2	3	2	1	10	2	10	0	2	1	1	1	7	0	0	0	0	2	10	0	Bacteria; Gemmatimonadetes; Gemmatimonadetes; Gemmatimonadales; Gemmatimonadaceae; Gemmatimonas
Otu00258	4	1	0	6	3	8	0	2	1	2	0	0	6	6	4	0	2	8	8	3	10	4	2	7	2	8	3	8	3	11	0	1	1	5	0	2	0	0	0	4	2	1	0	Bacteria; Proteobacteria; Betaproteobacteria; Betaproteobacteria_unclassified; Betaproteobacteria_unclassified; Betaproteobacteria_unclassified
Otu00259	3	2	0	14	0	11	8	4	7	7	1	2	2	0	1	0	6	10	0	0	0	0	0	0	0	1	1	0	0	36	0	0	0	2	1	0	0	0	0	0	1	8	1	Bacteria; Proteobacteria; Gammaproteobacteria; Gammaproteobacteria_unclassified; Gammaproteobacteria_unclassified; Gammaproteobacteria_unclassified
Otu00260	5	1	0	2	5	4	0	0	1	1	7	0	21	1	2	3	0	22	0	0	0	0	0	1	37	1	1	0	3	0	0	0	1	0	0	0	0	0	0	2	3	1	0	Bacteria; Actinobacteria; Actinobacteria; Actinomycetales; Micromonosporaceae; Actinoplanes
Otu00261	15	5	0	1	10	0	2	0	4	0	3	0	9	27	0	1	3	11	7	10	3	18	1	6	21	6	3	0	2	1	0	0	0	1	0	2	1	0	0	3	0	0	0	Bacteria; Acidobacteria; Acidobacteria_Gp10; Gp10; Gp10_unclassified; Gp10_unclassified
Otu00262	6	3	0	17	4	9	7	10	2	0	4	0	11	0	10	2	35	0	0	0	2	0	0	1	4	0	4	0	0	10	0	2	0	2	0	2	0	0	0	7	3	1	1	Bacteria; Bacteroidetes; Cytophagia; Cytophagales; Ohtaekwangia; Ohtaekwangia_unclassified
Otu00263	4	4	0	10	7	11	2	5	2	6	0	4	2	0	0	6	0	2	1	0	2	2	0	8	6	2	6	2	2	4	0	5	0	0	5	16	0	3	0	2	3	5	0	Bacteria; Actinobacteria; Actinobacteria; Actinobacteria_unclassified; Actinobacteria_unclassified; Actinobacteria_unclassified
Otu00264	2	3	0	2	5	13	9	2	0	8	4	3	4	3	1	0	0	3	0	0	0	1	0	2	1	1	1	3	3	4	0	5	0	9	2	0	0	0	4	0	5	0	0	Bacteria; Planctomycetes; Planctomycetia; Planctomycetales; Planctomycetaceae; Planctomycetaceae_unclassified
Otu00265	7	1	0	0	3	0	2	0	0	9	1	0	12	4	21	2	4	5	2	0	6	0	11	35	11	11	3	2	7	0	0	1	0	0	1	0	0	0	0	2	0	3	0	Bacteria; Verrucomicrobia; Verrucomicrobiae; Verrucomicrobiales; Verrucomicrobiaceae; Luteolibacter
Otu00266	0	0	0	0	0	0	0	0	0	0	0	0	0	0	0	0	0	0	0	0	0	0	0	0	0	0	0	0	0	0	13	0	0	0	0	0	0	0	0	1	0	0	0	Bacteria; Firmicutes; Bacilli; Bacillales; Bacillales_Incertae_Sedis_XII; Exiguobacterium
Otu00267	3	11	0	2	13	1	0	0	2	3	3	0	10	5	3	0	6	9	0	0	2	1	1	1	1	15	0	0	1	4	0	0	0	1	0	1	0	0	0	4	2	3	2	Bacteria; Verrucomicrobia; Opitutae; Opitutales; Opitutaceae; Opitutus
Otu00268	0	0	0	0	0	0	0	0	0	0	0	0	0	0	0	0	0	0	0	2	0	2	0	0	0	0	0	0	0	0	0	0	0	0	0	0	0	0	28	0	0	0	0	Bacteria; Chloroflexi; Anaerolineae; Anaerolineales; Anaerolineaceae; Anaerolineaceae_unclassified
Otu00269	4	1	0	14	2	17	8	5	4	7	19	4	9	2	5	4	20	3	0	0	0	0	0	0	1	0	2	3	4	4	0	1	0	4	0	0	0	0	0	5	3	0	2	Bacteria; Bacteroidetes; Cytophagia; Cytophagales; Ohtaekwangia; Ohtaekwangia_unclassified
Otu00270	11	2	0	5	5	6	9	0	7	8	3	0	18	16	0	3	12	6	2	2	0	0	8	3	2	1	0	1	1	3	0	3	0	4	1	0	0	0	0	1	2	1	0	Bacteria; Proteobacteria; Alphaproteobacteria; Rhizobiales; Phyllobacteriaceae; Phyllobacteriaceae_unclassified
Otu00271	1	1	0	5	3	0	0	1	17	1	3	2	4	1	0	6	0	0	16	12	29	2	7	6	7	18	0	3	0	7	0	0	0	1	1	0	0	0	0	10	0	2	0	Bacteria; Acidobacteria; Acidobacteria_Gp6; Gp6; Gp6_unclassified; Gp6_unclassified
Otu00272	0	1	7	1	0	0	0	0	0	0	0	0	0	1	0	0	0	5	5	2	0	3	0	2	1	1	0	2	3	0	0	0	0	2	2	5	0	1	12	9	3	0	3	Bacteria; Proteobacteria; Betaproteobacteria; Betaproteobacteria_unclassified; Betaproteobacteria_unclassified; Betaproteobacteria_unclassified
Otu00273	0	0	0	0	0	0	76	0	2	0	15	0	31	0	27	0	3	7	0	0	0	0	0	0	5	3	0	0	0	0	0	0	0	0	0	0	0	0	0	0	2	7	0	Bacteria; Proteobacteria; Betaproteobacteria; Burkholderiales; Oxalobacteraceae; Duganella
Otu00274	0	0	0	0	0	0	0	0	0	0	0	0	0	0	0	0	0	0	0	0	0	2	0	0	0	0	0	0	0	0	0	0	0	0	0	0	0	0	0	0	86	1	0	Bacteria; Bacteria_unclassified; Bacteria_unclassified; Bacteria_unclassified; Bacteria_unclassified; Bacteria_unclassified
Otu00275	1	0	0	0	0	0	0	0	0	0	0	0	0	0	0	0	0	0	0	0	0	0	0	0	0	0	0	0	0	0	5	0	0	0	0	0	0	0	0	0	0	0	0	Bacteria; Firmicutes; Bacilli; Bacillales; Paenibacillaceae_1; Paenibacillus
Otu00276	0	0	0	0	0	0	0	0	3	0	0	0	0	0	1	0	0	0	0	1	0	2	0	0	0	0	1	1	0	1	0	0	0	0	0	1	0	0	20	0	0	0	0	Bacteria; Proteobacteria; Alphaproteobacteria; Sneathiellales; Sneathiellaceae; Ferrovibrio
Otu00277	1	0	0	0	1	0	0	0	0	0	0	0	0	0	0	0	0	0	1	0	4	0	0	0	1	0	3	16	7	3	0	2	0	1	0	0	0	0	0	1	8	25	34	Bacteria; Bacteria_unclassified; Bacteria_unclassified; Bacteria_unclassified; Bacteria_unclassified; Bacteria_unclassified
Otu00278	5	0	0	5	16	7	3	0	0	0	6	0	11	0	10	0	9	15	0	0	0	0	1	4	0	1	0	1	3	0	0	0	1	3	0	0	0	0	0	3	1	2	0	Bacteria; Bacteroidetes; Sphingobacteriia; Sphingobacteriales; Chitinophagaceae; Chitinophagaceae_unclassified
Otu00279	0	0	0	0	0	0	0	0	0	2	0	0	0	0	0	0	0	0	0	0	2	0	0	0	0	0	0	0	0	0	0	0	0	0	0	0	0	0	23	0	0	1	0	Bacteria; Planctomycetes; Planctomycetia; Planctomycetales; Planctomycetaceae; Planctomycetaceae_unclassified
Otu00280	8	8	0	3	2	0	0	0	6	6	0	0	7	16	6	3	0	9	7	4	0	0	0	9	4	2	0	0	3	0	0	2	1	4	1	2	0	0	0	1	0	3	1	Bacteria; Actinobacteria; Actinobacteria; Actinomycetales; Streptomycetaceae; Streptomyces
Otu00281	0	0	0	0	0	0	0	0	0	0	0	0	0	0	1	0	0	0	0	0	0	0	0	0	0	0	0	0	0	0	13	0	0	0	0	0	0	0	0	0	0	0	0	Bacteria; Proteobacteria; Gammaproteobacteria; Pseudomonadales; Pseudomonadaceae; Pseudomonas
Otu00282	0	1	1	0	0	0	0	0	0	0	0	0	0	0	0	0	0	1	0	0	0	0	0	0	0	0	0	0	0	0	0	0	6	0	0	0	6	1	0	0	0	0	0	Bacteria; Bacteria_unclassified; Bacteria_unclassified; Bacteria_unclassified; Bacteria_unclassified; Bacteria_unclassified
Otu00283	10	5	3	2	1	12	4	0	4	20	1	0	2	10	0	4	0	1	0	3	0	3	0	5	0	1	0	1	4	1	0	3	1	7	0	0	2	0	0	1	1	8	0	Bacteria; Actinobacteria; Actinobacteria; Actinomycetales; Actinomycetales_unclassified; Actinomycetales_unclassified
Otu00284	1	0	1	2	1	3	0	4	0	7	0	0	0	0	0	3	0	3	4	13	0	5	0	10	10	4	2	8	13	1	0	1	0	0	5	4	0	2	0	8	1	1	0	Bacteria; Actinobacteria; Actinobacteria; Acidimicrobiales; Iamiaceae; Iamiaceae_unclassified
Otu00285	4	9	0	0	2	2	2	0	3	1	2	1	2	3	0	2	23	14	1	0	0	0	0	0	0	0	0	0	0	0	0	0	0	1	0	0	0	0	7	0	0	2	1	Bacteria; Bacteroidetes; Sphingobacteriia; Sphingobacteriales; Sphingobacteriales_unclassified; Sphingobacteriales_unclassified
Otu00286	0	1	0	0	0	0	0	0	0	0	0	0	0	0	0	0	0	1	0	0	0	0	0	0	0	0	0	0	0	0	0	0	0	0	0	0	0	0	16	0	1	0	0	Bacteria; Bacteria_unclassified; Bacteria_unclassified; Bacteria_unclassified; Bacteria_unclassified; Bacteria_unclassified
Otu00287	12	10	0	3	10	2	14	0	5	2	0	1	10	57	1	7	21	5	0	8	0	0	0	0	1	0	0	0	0	0	0	0	0	5	0	0	0	0	0	1	2	0	0	Bacteria; Bacteroidetes; Sphingobacteriia; Sphingobacteriales; Chitinophagaceae; Chitinophagaceae_unclassified
Otu00288	18	12	0	1	10	8	3	0	3	2	5	0	12	3	5	4	18	14	5	2	0	1	0	10	0	0	0	0	2	0	0	3	0	0	0	0	0	0	0	1	0	0	0	Bacteria; Chloroflexi; Caldilineae; Caldilineales; Caldilineaceae; Litorilinea
Otu00289	20	5	0	1	10	11	6	0	1	5	27	6	27	19	15	2	6	4	4	0	0	0	0	3	0	0	0	0	0	0	0	1	0	0	0	0	0	0	0	2	1	3	0	Bacteria; Proteobacteria; Alphaproteobacteria; Rhizobiales; Hyphomicrobiaceae; Devosia
Otu00290	2	6	0	2	4	0	0	0	4	3	0	0	8	1	2	2	4	2	1	3	1	0	0	4	2	5	0	0	0	1	3	0	0	0	2	0	0	0	0	3	2	0	0	Bacteria; Chloroflexi; Chloroflexi_unclassified; Chloroflexi_unclassified; Chloroflexi_unclassified; Chloroflexi_unclassified
Otu00291	2	0	0	0	0	6	1	4	2	2	0	6	3	0	0	2	0	2	0	6	0	1	0	0	6	4	8	0	2	1	0	10	0	5	8	1	0	0	0	1	1	5	2	Bacteria; Planctomycetes; Planctomycetia; Planctomycetales; Planctomycetaceae; Planctomycetaceae_unclassified
Otu00292	0	0	0	0	0	0	0	2	0	0	0	0	0	0	0	0	0	0	2	0	0	0	1	0	3	0	1	0	3	0	0	1	0	0	1	5	0	0	13	0	2	0	0	Bacteria; Proteobacteria; Alphaproteobacteria; Rhodospirillales; Reyranella; Reyranella_unclassified
Otu00293	2	10	0	0	3	10	7	6	4	1	7	4	3	4	0	6	11	0	3	5	0	3	0	2	6	24	9	0	1	0	0	1	0	1	1	0	4	6	0	1	6	3	0	Bacteria; Bacteria_unclassified; Bacteria_unclassified; Bacteria_unclassified; Bacteria_unclassified; Bacteria_unclassified
Otu00294	3	0	0	3	7	0	3	4	3	0	2	2	4	5	4	3	3	1	6	1	2	0	0	4	3	6	2	2	3	9	0	3	0	5	2	6	0	0	0	6	2	2	0	Bacteria; Bacteria_unclassified; Bacteria_unclassified; Bacteria_unclassified; Bacteria_unclassified; Bacteria_unclassified
Otu00295	5	0	0	6	2	1	1	0	6	6	0	0	2	4	2	2	2	13	5	9	0	2	1	15	3	10	0	0	6	1	0	0	0	2	0	2	0	0	0	3	3	5	0	Bacteria; Actinobacteria; Actinobacteria; Actinomycetales; Nocardioidaceae; Nocardioides
Otu00296	2	0	0	0	1	1	2	0	3	6	0	2	0	0	0	3	0	0	2	0	2	0	0	5	10	0	0	1	8	4	0	4	1	4	3	8	0	0	0	0	2	13	21	Bacteria; Bacteria_unclassified; Bacteria_unclassified; Bacteria_unclassified; Bacteria_unclassified; Bacteria_unclassified
Otu00297	0	0	0	0	0	0	0	0	0	0	0	0	0	0	0	0	0	0	0	0	0	0	0	0	0	0	0	0	0	0	0	0	12	0	0	0	7	0	0	0	0	0	0	Bacteria; Proteobacteria; Deltaproteobacteria; Syntrophobacterales; Syntrophaceae; Syntrophaceae_unclassified
Otu00298	2	2	0	2	4	4	0	3	4	11	0	0	0	3	0	0	1	2	11	4	0	8	4	13	2	9	0	1	0	8	0	1	0	5	0	18	0	0	0	4	4	7	0	Bacteria; Chloroflexi; Caldilineae; Caldilineales; Caldilineaceae; Litorilinea
Otu00299	3	2	0	3	1	3	0	1	8	3	0	3	5	0	1	3	4	10	11	9	4	2	1	1	1	22	0	0	1	2	0	0	0	0	0	8	0	0	0	7	0	0	0	Bacteria; Chloroflexi; Caldilineae; Caldilineales; Caldilineaceae; Litorilinea
Otu00300	1	0	0	0	2	0	1	0	2	0	5	2	0	2	3	0	0	1	4	17	22	24	4	8	19	13	0	1	4	0	0	0	0	0	1	1	0	1	0	9	2	0	0	Bacteria; Bacteroidetes; Cytophagia; Cytophagales; Cytophagales_unclassified; Cytophagales_unclassified
Otu00301	2	7	0	7	8	2	9	0	7	2	5	0	6	6	10	0	45	4	0	2	2	0	17	2	1	5	0	4	4	0	0	0	0	0	0	0	0	0	0	3	0	0	4	Bacteria; Bacteroidetes; Sphingobacteriia; Sphingobacteriales; Chitinophagaceae; Chitinophagaceae_unclassified
Otu00302	0	0	0	0	2	0	0	2	0	0	165	0	0	0	10	0	6	0	0	0	0	0	0	0	0	0	0	0	0	0	0	0	0	0	0	0	0	0	0	0	0	0	0	Bacteria; Bacteroidetes; Flavobacteriia; Flavobacteriales; Flavobacteriaceae; Flavobacterium
Otu00303	0	0	0	4	1	0	0	4	1	0	2	2	3	0	3	4	0	4	2	0	0	0	0	0	0	5	0	0	0	0	0	0	0	2	0	0	0	0	13	3	0	0	0	Bacteria; Proteobacteria; Gammaproteobacteria; Chromatiales; Chromatiales_unclassified; Chromatiales_unclassified
Otu00304	1	0	0	0	0	2	0	0	0	1	1	3	2	0	4	0	2	0	0	0	0	0	0	1	0	0	0	0	3	0	8	0	0	0	0	0	0	0	0	0	0	0	0	Bacteria; Proteobacteria; Gammaproteobacteria; Xanthomonadales; Xanthomonadaceae; Stenotrophomonas
Otu00305	0	1	0	1	0	0	0	8	0	0	0	0	0	0	0	0	0	6	7	4	0	2	0	1	0	0	2	0	0	2	0	1	0	0	2	2	0	0	12	0	2	3	1	Bacteria; Proteobacteria; Deltaproteobacteria; Myxococcales; Myxococcales_unclassified; Myxococcales_unclassified
Otu00306	8	5	0	0	6	0	3	0	4	2	2	1	8	12	1	2	3	13	10	30	2	4	0	9	3	0	0	2	1	0	0	0	0	0	0	0	0	0	0	2	0	0	0	Bacteria; Actinobacteria; Actinobacteria; Acidimicrobiales; Iamiaceae; Aquihabitans
Otu00307	0	1	0	2	2	1	62	3	2	2	3	0	5	7	0	4	29	1	2	4	0	9	0	0	3	0	0	2	0	0	0	1	0	0	1	0	0	0	0	0	0	0	0	Bacteria; Proteobacteria; Deltaproteobacteria; Myxococcales; Nannocystaceae; Nannocystis
Otu00308	9	0	0	3	2	5	11	1	0	2	0	1	28	3	3	1	3	4	2	4	0	0	0	0	0	0	0	0	2	1	0	0	2	2	0	0	0	0	0	8	0	0	0	Bacteria; Proteobacteria; Gammaproteobacteria; Xanthomonadales; Xanthomonadaceae; Pseudoxanthomonas
Otu00309	1	1	0	0	0	1	0	0	13	0	0	0	0	0	0	3	3	0	20	5	17	2	0	4	17	13	0	2	4	0	0	0	0	0	0	8	0	0	0	8	1	1	0	Bacteria; Planctomycetes; Planctomycetia; Planctomycetales; Planctomycetaceae; Planctomycetaceae_unclassified
Otu00310	2	2	2	1	0	2	3	0	4	4	1	1	1	4	1	4	0	6	11	3	2	2	0	2	9	6	0	1	1	0	0	0	0	3	1	7	1	4	3	2	0	4	0	Bacteria; Actinobacteria; Actinobacteria; Acidimicrobiales; Acidimicrobiaceae; Ilumatobacter
Otu00311	0	0	0	0	0	0	0	0	0	0	0	0	0	0	0	0	0	0	0	0	0	0	0	0	0	0	0	0	0	0	0	0	1	0	0	0	0	0	0	0	3	0	114	Bacteria; Actinobacteria; Actinobacteria; Gaiellales; Gaiellaceae; Gaiella
Otu00312	2	4	0	3	13	0	6	0	1	1	4	2	0	8	2	1	0	5	0	8	0	8	4	0	0	3	0	0	2	0	0	2	1	2	1	1	0	0	0	0	3	0	0	Bacteria; Actinobacteria; Actinobacteria; Actinomycetales; Nocardiaceae; Rhodococcus
Otu00313	1	1	0	1	0	0	0	0	2	0	0	0	2	0	0	1	0	1	0	0	0	1	0	0	1	1	0	0	0	1	0	0	0	1	0	2	0	0	19	0	0	1	0	Bacteria; Bacteria_unclassified; Bacteria_unclassified; Bacteria_unclassified; Bacteria_unclassified; Bacteria_unclassified
Otu00314	2	3	0	2	14	0	5	0	0	2	30	0	40	3	37	2	8	5	0	0	0	1	0	1	1	5	0	0	2	0	0	0	0	0	0	0	1	0	0	0	0	0	0	Bacteria; Proteobacteria; Alphaproteobacteria; Caulobacterales; Caulobacteraceae; Brevundimonas
Otu00315	0	0	0	0	0	0	0	0	0	0	0	0	0	0	0	0	0	0	17	7	64	12	12	11	12	7	1	0	0	0	0	2	0	0	0	2	2	1	0	13	1	5	0	Bacteria; Verrucomicrobia; Subdivision3; Subdivision3_unclassified; Subdivision3_unclassified; Subdivision3_unclassified
Otu00316	4	6	0	63	1	4	9	0	0	2	7	0	1	0	2	0	3	7	2	3	0	0	0	0	1	0	1	0	0	0	0	0	0	1	0	0	0	0	0	1	0	1	0	Bacteria; Proteobacteria; Deltaproteobacteria; Myxococcales; Myxococcales_unclassified; Myxococcales_unclassified
Otu00317	0	0	0	0	0	0	0	0	2	0	0	0	0	2	0	0	7	19	1	0	3	1	3	0	3	0	0	22	0	0	0	1	0	0	1	5	0	0	0	1	1	0	0	Bacteria; Bacteria_unclassified; Bacteria_unclassified; Bacteria_unclassified; Bacteria_unclassified; Bacteria_unclassified
Otu00318	1	1	0	0	6	14	0	0	0	0	56	0	29	2	33	0	13	1	0	0	0	0	0	0	0	0	2	0	1	0	0	0	0	2	4	0	0	0	0	0	1	1	0	Bacteria; Bacteroidetes; Sphingobacteriia; Sphingobacteriales; Sphingobacteriaceae; Pedobacter
Otu00319	0	1	0	0	0	0	0	2	1	5	0	0	0	0	0	0	0	0	0	0	0	0	0	0	5	0	3	81	3	0	0	0	0	7	1	0	0	0	0	0	2	1	0	Bacteria; Bacteria_unclassified; Bacteria_unclassified; Bacteria_unclassified; Bacteria_unclassified; Bacteria_unclassified
Otu00320	0	0	0	0	0	0	0	0	0	0	0	0	0	0	0	0	0	0	0	0	0	3	0	0	0	0	0	0	0	0	0	0	2	0	0	0	15	2	0	0	3	0	0	Bacteria; Bacteroidetes; Bacteroidetes_unclassified; Bacteroidetes_unclassified; Bacteroidetes_unclassified; Bacteroidetes_unclassified
Otu00321	0	0	0	0	0	0	0	0	0	0	0	0	0	0	0	0	0	0	0	0	0	0	0	0	0	0	0	0	0	0	0	0	0	0	0	0	0	0	0	0	0	0	121	Bacteria; Bacteria_unclassified; Bacteria_unclassified; Bacteria_unclassified; Bacteria_unclassified; Bacteria_unclassified
Otu00322	15	10	1	0	2	2	8	1	0	5	0	0	2	4	0	4	4	0	4	0	0	0	0	0	0	0	0	5	1	0	0	3	3	5	0	1	5	1	0	4	6	0	0	Bacteria; Actinobacteria; Actinobacteria; Actinomycetales; Actinomycetales_unclassified; Actinomycetales_unclassified
Otu00323	0	0	0	0	0	0	0	0	0	0	0	0	0	0	0	0	0	2	0	0	0	0	0	0	0	0	0	0	0	0	0	0	0	0	0	1	0	0	0	0	3	9	64	Bacteria; Actinobacteria; Actinobacteria; Gaiellales; Gaiellaceae; Gaiella
Otu00324	0	0	0	0	0	0	0	0	0	0	0	0	0	0	0	0	0	0	0	0	0	0	0	0	0	0	0	0	0	0	0	0	0	0	0	0	0	0	16	0	0	0	0	Bacteria; Proteobacteria; Gammaproteobacteria; Legionellales; Coxiellaceae; Aquicella
Otu00325	0	0	0	0	0	0	0	0	0	0	0	0	0	0	0	0	0	0	0	0	0	0	0	0	0	0	0	0	4	0	0	0	0	0	0	0	0	0	0	0	26	23	39	Bacteria; Actinobacteria; Actinobacteria; Actinobacteria_unclassified; Actinobacteria_unclassified; Actinobacteria_unclassified
Otu00326	0	0	12	2	0	0	0	0	0	1	0	0	0	0	2	0	0	1	0	0	0	3	0	0	0	0	1	3	10	0	0	0	1	0	1	14	0	18	0	2	0	0	0	Bacteria; Bacteria_unclassified; Bacteria_unclassified; Bacteria_unclassified; Bacteria_unclassified; Bacteria_unclassified
Otu00327	0	0	0	0	0	0	3	0	0	0	0	0	0	0	0	0	0	1	2	0	2	0	0	0	6	0	0	0	2	0	0	0	1	0	0	2	0	0	0	2	21	30	32	Bacteria; Bacteria_unclassified; Bacteria_unclassified; Bacteria_unclassified; Bacteria_unclassified; Bacteria_unclassified
Otu00328	2	4	0	2	2	0	1	0	2	0	2	0	0	0	1	0	0	1	2	0	0	3	4	0	1	3	0	2	2	6	0	3	0	2	1	3	1	0	0	3	18	8	0	Bacteria; Proteobacteria; Betaproteobacteria; Rhodocyclales; Rhodocyclaceae; Azoarcus
Otu00329	0	0	0	5	7	3	0	2	5	6	3	0	0	0	1	2	3	0	0	0	29	3	2	0	0	1	1	5	0	2	0	0	1	4	1	1	1	0	0	16	0	0	0	Bacteria; Acidobacteria; Acidobacteria_Gp7; Gp7; Gp7_unclassified; Gp7_unclassified
Otu00330	6	11	0	2	11	0	6	0	2	0	3	2	24	5	4	0	11	8	0	0	0	0	0	0	7	0	0	0	3	0	0	0	0	0	0	0	0	0	0	0	0	0	0	Bacteria; Bacteria_unclassified; Bacteria_unclassified; Bacteria_unclassified; Bacteria_unclassified; Bacteria_unclassified
Otu00331	0	0	0	0	0	0	0	0	0	0	0	0	0	0	0	0	0	0	0	1	0	0	0	0	0	2	0	0	0	0	0	2	0	0	0	0	0	0	24	0	0	0	0	Bacteria; Chlamydiae; Chlamydiia; Chlamydiales; Parachlamydiaceae; Parachlamydiaceae_unclassified
Otu00332	0	0	0	0	0	0	0	0	0	0	0	0	0	0	0	0	0	0	0	0	0	0	0	0	0	0	0	0	0	0	1	0	0	0	0	0	0	0	17	0	0	0	0	Bacteria; Actinobacteria; Actinobacteria; Actinomycetales; Propionibacteriaceae; Propionibacterium
Otu00333	4	0	0	1	9	10	1	0	0	2	2	5	6	0	2	0	2	13	0	0	0	0	0	1	7	0	0	1	5	2	0	0	0	2	1	0	0	0	0	1	15	0	0	Bacteria; Bacteroidetes; Sphingobacteriia; Sphingobacteriales; Sphingobacteriaceae; Pedobacter
Otu00334	12	4	0	5	4	1	3	0	7	6	5	1	0	5	5	0	11	6	1	0	0	2	0	0	1	4	0	4	4	1	0	2	0	4	0	0	0	0	0	2	1	4	0	Bacteria; Actinobacteria; Actinobacteria; Actinomycetales; Actinomycetales_unclassified; Actinomycetales_unclassified
Otu00335	6	5	0	0	3	5	3	0	1	0	6	2	15	3	1	0	0	2	5	0	4	5	0	2	3	3	0	7	1	1	0	5	0	1	1	10	0	0	0	4	2	0	0	Bacteria; Bacteria_unclassified; Bacteria_unclassified; Bacteria_unclassified; Bacteria_unclassified; Bacteria_unclassified
Otu00336	0	1	0	1	2	0	0	0	0	0	1	0	1	0	0	0	0	0	0	0	0	5	0	0	0	2	3	5	1	1	0	1	0	0	2	31	0	0	0	20	7	7	0	Bacteria; Planctomycetes; Planctomycetia; Planctomycetales; Planctomycetaceae; Planctomycetaceae_unclassified
Otu00337	1	5	0	4	3	3	0	3	4	1	6	0	4	0	0	0	10	4	0	0	3	0	0	0	0	0	0	0	0	5	0	1	0	1	0	0	0	0	0	1	3	0	32	Bacteria; Acidobacteria; Acidobacteria_Gp6; Gp6; Gp6_unclassified; Gp6_unclassified
Otu00338	0	0	0	0	0	0	0	0	0	0	0	0	0	0	0	0	0	2	0	0	0	0	0	0	0	0	0	0	0	0	0	0	0	0	0	0	0	0	0	0	49	26	0	Bacteria; Acidobacteria; Acidobacteria_Gp16; Gp16; Gp16_unclassified; Gp16_unclassified
Otu00339	2	5	0	0	0	2	0	0	4	2	3	2	6	11	6	15	5	3	0	0	0	4	1	2	0	0	0	0	1	1	2	0	0	2	1	0	0	0	0	0	0	0	0	Bacteria; Firmicutes; Clostridia; Clostridiales; Clostridiaceae_1; Clostridium_sensu_stricto
Otu00340	0	0	0	0	1	2	0	9	2	10	2	4	0	5	0	6	1	2	0	0	0	0	0	0	0	0	0	6	1	0	0	3	0	8	11	0	0	0	0	7	4	0	0	Bacteria; Bacteroidetes; Flavobacteriia; Flavobacteriales; Flavobacteriaceae; Flavobacteriaceae_unclassified
Otu00341	0	0	0	0	0	3	0	0	3	0	0	0	0	0	0	1	3	1	24	2	2	8	3	3	12	6	9	5	2	5	0	1	0	0	1	3	0	0	0	4	2	4	0	Bacteria; Verrucomicrobia; Subdivision3; Subdivision3_unclassified; Subdivision3_unclassified; Subdivision3_unclassified
Otu00342	0	0	5	0	0	0	0	0	0	0	0	0	0	0	0	0	0	0	0	0	0	0	0	0	0	0	0	0	0	0	0	0	3	0	0	0	8	0	0	0	0	0	0	Bacteria; Chloroflexi; Anaerolineae; Anaerolineales; Anaerolineaceae; Longilinea
Otu00343	0	0	0	0	1	0	0	0	0	1	0	0	1	0	0	3	0	5	0	8	3	12	83	7	4	0	0	1	0	0	0	0	0	0	1	0	1	0	0	3	0	0	1	Bacteria; Firmicutes; Clostridia; Clostridiales; Clostridiaceae_1; Clostridium_sensu_stricto
Otu00344	3	8	0	2	5	0	1	2	2	0	0	0	7	0	9	2	11	9	2	0	4	0	12	7	7	5	0	0	1	2	0	0	0	0	0	0	0	0	0	8	0	2	0	Bacteria; Bacteria_unclassified; Bacteria_unclassified; Bacteria_unclassified; Bacteria_unclassified; Bacteria_unclassified
Otu00345	4	3	0	7	8	0	3	0	3	3	4	0	6	2	12	5	4	2	3	3	3	9	1	5	0	2	0	1	2	0	0	0	0	7	0	0	0	0	0	4	0	0	0	Bacteria; Actinobacteria; Actinobacteria; Actinomycetales; Nocardiaceae; Nocardia
Otu00346	0	0	0	1	1	1	5	7	0	0	0	0	0	0	0	4	1	0	0	0	0	0	0	2	3	0	7	0	0	0	0	4	1	1	4	5	0	7	0	4	4	0	0	Bacteria; Proteobacteria; Gammaproteobacteria; Gammaproteobacteria_unclassified; Gammaproteobacteria_unclassified; Gammaproteobacteria_unclassified
Otu00347	4	3	0	5	2	1	1	3	5	1	0	0	9	2	7	0	3	3	0	1	1	0	0	0	0	0	0	3	3	3	0	1	1	5	0	0	0	0	0	1	3	1	0	Bacteria; Proteobacteria; Alphaproteobacteria; Sphingomonadales; Erythrobacteraceae; Erythrobacteraceae_unclassified
Otu00348	0	0	0	0	0	0	0	0	0	0	9	0	2	0	0	0	3	3	0	0	0	0	110	9	2	0	0	0	7	0	0	0	0	0	0	0	0	0	0	2	0	0	0	Bacteria; Proteobacteria; Betaproteobacteria; Burkholderiales; Comamonadaceae; Hydrogenophaga
Otu00349	0	0	0	0	0	0	0	0	0	0	0	0	7	0	3	0	0	0	0	0	0	0	0	0	1	0	0	0	8	0	0	0	0	0	0	0	0	2	0	0	9	25	29	Bacteria; Actinobacteria; Actinobacteria; Actinomycetales; Actinomycetales_unclassified; Actinomycetales_unclassified
Otu00350	6	5	0	4	7	2	2	0	7	5	0	0	4	6	0	0	2	0	3	2	2	0	7	4	2	2	0	0	3	1	0	1	0	0	0	4	0	0	0	0	5	5	0	Bacteria; Acidobacteria; Acidobacteria_Gp6; Gp6; Gp6_unclassified; Gp6_unclassified
Otu00351	0	0	0	3	1	2	0	0	1	0	1	0	1	2	0	0	0	3	0	0	2	1	0	3	0	1	2	1	2	6	0	1	0	0	0	5	0	0	3	0	1	2	0	Bacteria; Actinobacteria; Actinobacteria; Actinobacteria_unclassified; Actinobacteria_unclassified; Actinobacteria_unclassified
Otu00352	1	0	0	2	0	0	0	1	2	1	0	0	0	0	0	3	0	0	4	0	5	0	0	0	9	2	2	10	1	9	0	3	0	0	1	18	0	0	0	2	0	7	0	Bacteria; Actinobacteria; Actinobacteria; Acidimicrobiales; Acidimicrobiales_unclassified; Acidimicrobiales_unclassified
Otu00353	0	0	0	0	0	0	0	0	0	0	0	0	0	0	0	0	0	0	0	0	0	0	0	0	0	0	0	0	0	0	9	0	0	0	0	0	0	0	0	0	0	0	0	Bacteria; Firmicutes; Bacilli; Lactobacillales; Lactobacillales_unclassified; Lactobacillales_unclassified
Otu00354	9	4	0	1	5	0	1	0	3	5	2	0	12	20	0	2	5	1	10	3	0	2	0	3	6	6	0	1	0	3	0	0	0	0	0	1	0	0	0	4	1	4	0	Bacteria; Actinobacteria; Actinobacteria; Actinomycetales; Streptomycetaceae; Streptomyces
Otu00355	11	4	0	4	2	16	11	3	1	0	2	2	2	8	2	0	7	5	0	0	2	0	0	0	3	2	0	0	0	1	0	1	0	1	0	0	0	0	0	1	1	0	2	Bacteria; Bacteroidetes; Sphingobacteriia; Sphingobacteriales; Chitinophagaceae; Terrimonas
Otu00356	3	1	0	3	0	0	6	0	2	0	3	0	13	3	3	0	9	10	0	0	12	1	0	0	0	0	0	0	1	1	0	0	1	0	1	0	0	0	0	0	5	1	0	Bacteria; Firmicutes; Bacilli; Bacillales; Bacillaceae_1; Bacillus
Otu00357	3	4	0	1	11	0	3	0	3	2	0	2	1	0	24	0	24	3	0	0	0	1	4	1	1	1	2	2	0	4	0	1	0	1	0	0	0	0	0	0	2	0	0	Bacteria; Bacteroidetes; Sphingobacteriia; Sphingobacteriales; Chitinophagaceae; Parasegetibacter
Otu00358	0	0	0	0	0	0	0	0	0	0	0	0	0	0	0	0	0	0	0	0	0	0	0	0	3	0	0	0	0	0	0	0	0	0	0	0	0	0	13	0	0	0	0	Bacteria; Proteobacteria; Gammaproteobacteria; Oceanospirillales; Oceanospirillales_incertae_sedis; Pseudohongiella
Otu00359	10	11	0	0	0	0	3	2	8	9	2	0	1	15	0	12	3	3	0	0	3	2	1	0	1	0	0	2	0	4	3	0	0	1	0	0	0	0	0	1	0	0	0	Bacteria; Firmicutes; Clostridia; Clostridiales; Clostridiaceae_1; Clostridium_sensu_stricto
Otu00360	6	7	0	0	3	0	0	0	2	0	2	0	9	1	4	3	8	7	0	0	0	0	1	0	0	0	0	0	2	0	0	1	0	0	0	0	0	0	0	1	0	0	0	Bacteria; Bacteria_unclassified; Bacteria_unclassified; Bacteria_unclassified; Bacteria_unclassified; Bacteria_unclassified
Otu00361	1	0	0	1	0	4	0	0	3	3	0	1	3	0	0	0	0	0	1	0	0	0	5	1	0	4	2	0	3	12	0	5	0	1	0	2	0	0	0	0	3	12	0	Bacteria; Planctomycetes; Planctomycetia; Planctomycetales; Planctomycetaceae; Planctomycetaceae_unclassified
Otu00362	2	0	0	0	15	0	4	0	0	0	6	0	15	3	10	0	3	13	0	2	2	1	0	0	0	0	0	0	0	0	0	0	0	0	0	0	0	0	0	0	0	0	0	Bacteria; Proteobacteria; Alphaproteobacteria; Rhodobacterales; Rhodobacteraceae; Paracoccus
Otu00363	4	1	0	2	2	0	0	0	1	3	1	0	8	3	0	0	3	5	3	4	0	2	2	12	6	3	0	0	8	2	0	0	0	0	0	0	0	0	0	6	2	4	0	Bacteria; Actinobacteria; Actinobacteria; Actinomycetales; Nocardioidaceae; Nocardioidaceae_unclassified
Otu00364	0	0	0	0	0	0	0	4	0	0	0	0	0	0	0	0	1	0	0	4	2	3	0	3	3	4	2	50	0	0	0	1	0	0	1	4	0	0	0	9	1	0	0	Bacteria; Bacteroidetes; Bacteroidetes_unclassified; Bacteroidetes_unclassified; Bacteroidetes_unclassified; Bacteroidetes_unclassified
Otu00365	2	5	0	2	4	0	6	0	7	2	3	0	5	0	3	0	7	4	5	0	8	0	0	0	0	0	0	1	0	0	0	1	0	5	0	4	0	0	0	3	7	7	2	Bacteria; candidate_division_WPS-1; candidate_division_WPS-1_unclassified; candidate_division_WPS-1_unclassified; candidate_division_WPS-1_unclassified; candidate_division_WPS-1_unclassified
Otu00366	3	2	0	3	1	3	2	1	1	0	11	0	5	0	19	3	9	7	1	2	0	1	0	3	1	0	0	5	1	0	0	0	0	2	0	0	0	0	0	3	2	2	0	Bacteria; Proteobacteria; Gammaproteobacteria; Xanthomonadales; Xanthomonadaceae; Luteimonas
Otu00367	0	0	0	1	0	2	1	1	3	0	0	0	0	0	0	7	0	1	1	0	3	2	0	4	7	1	0	6	3	5	0	6	1	0	4	4	0	0	2	0	8	1	0	Bacteria; Bacteria_unclassified; Bacteria_unclassified; Bacteria_unclassified; Bacteria_unclassified; Bacteria_unclassified
Otu00368	0	2	0	2	0	1	0	0	1	4	1	8	0	0	0	12	0	0	2	1	0	0	0	4	3	4	3	3	0	6	0	13	0	0	2	6	0	0	0	2	0	5	0	Bacteria; Actinobacteria; Actinobacteria; Actinobacteria_unclassified; Actinobacteria_unclassified; Actinobacteria_unclassified
Otu00369	3	2	0	1	1	3	0	1	0	0	5	3	2	1	1	4	5	2	0	0	1	0	0	0	0	2	0	0	6	1	0	7	1	0	1	0	2	1	0	0	0	0	0	Bacteria; Actinobacteria; Actinobacteria; Actinomycetales; Microbacteriaceae; Microbacteriaceae_unclassified
Otu00370	4	6	0	9	2	11	2	5	5	0	5	0	3	9	6	3	15	5	0	0	0	0	0	0	0	0	0	0	2	1	0	1	0	0	1	0	0	0	0	1	3	2	0	Bacteria; Bacteroidetes; Sphingobacteriia; Sphingobacteriales; Chitinophagaceae; Chitinophagaceae_unclassified
Otu00371	4	2	0	7	1	15	7	7	15	6	0	0	1	0	0	5	4	1	2	0	1	0	0	0	1	6	0	2	0	6	0	0	0	4	1	0	0	0	0	1	1	4	2	Bacteria; Acidobacteria; Acidobacteria_Gp6; Gp6; Gp6_unclassified; Gp6_unclassified
Otu00372	1	4	0	5	0	4	4	0	4	6	1	0	3	0	0	7	3	0	6	5	4	0	0	9	2	6	0	5	3	5	1	2	0	8	2	1	0	0	0	4	0	0	0	Bacteria; Planctomycetes; Planctomycetia; Planctomycetales; Planctomycetaceae; Planctomycetaceae_unclassified
Otu00373	0	0	0	0	0	0	0	0	0	0	0	0	0	0	0	0	0	0	0	0	0	0	0	0	0	0	0	0	0	0	2	0	0	0	0	0	0	0	8	0	0	0	0	Bacteria; Firmicutes; Bacilli; Lactobacillales; Streptococcaceae; Streptococcus
Otu00374	1	2	0	4	0	0	0	0	0	1	1	0	0	0	0	0	0	0	8	11	4	45	9	36	8	3	0	1	0	0	0	0	0	0	0	2	0	0	0	1	0	0	0	Bacteria; Proteobacteria; Oligoflexia; Oligoflexales; Oligoflexaceae; Oligoflexus
Otu00375	0	0	0	0	0	0	0	0	0	0	0	0	0	0	0	0	0	4	0	4	0	0	62	10	3	7	4	0	0	0	0	0	0	0	0	1	4	1	0	2	0	0	0	Bacteria; Bacteroidetes; Bacteroidia; Bacteroidales; Bacteroidales_unclassified; Bacteroidales_unclassified
Otu00376	10	8	0	4	14	3	4	0	4	6	2	2	17	3	6	0	4	1	0	0	1	2	2	2	1	4	0	0	1	2	0	1	0	0	1	3	0	0	0	0	0	2	0	Bacteria; Proteobacteria; Alphaproteobacteria; Rhizobiales; Phyllobacteriaceae; Phyllobacteriaceae_unclassified
Otu00377	0	7	0	5	6	7	6	0	6	2	0	2	1	0	3	1	7	5	0	0	1	0	5	0	0	0	0	0	2	2	0	4	0	7	0	2	0	0	0	1	6	5	1	Bacteria; candidate_division_WPS-1; candidate_division_WPS-1_unclassified; candidate_division_WPS-1_unclassified; candidate_division_WPS-1_unclassified; candidate_division_WPS-1_unclassified
Otu00378	3	8	0	2	6	0	74	0	0	12	0	0	4	3	0	0	4	0	0	0	0	0	0	0	0	0	0	0	0	0	0	0	0	0	0	0	0	0	0	0	0	0	0	Bacteria; candidate_division_WPS-1; candidate_division_WPS-1_unclassified; candidate_division_WPS-1_unclassified; candidate_division_WPS-1_unclassified; candidate_division_WPS-1_unclassified
Otu00379	1	3	0	0	0	5	1	0	0	0	0	0	2	0	0	6	0	1	0	0	2	1	0	0	0	0	0	2	1	2	0	1	1	0	0	3	1	0	0	0	4	10	6	Bacteria; Firmicutes; Bacilli; Bacillales; Bacillaceae_1; Bacillaceae_1_unclassified
Otu00380	1	0	0	0	0	0	1	0	0	0	0	0	2	5	0	0	0	2	1	0	0	0	0	0	1	0	0	0	4	0	0	1	0	0	0	0	0	0	0	1	10	17	41	Bacteria; Proteobacteria; Alphaproteobacteria; Rhizobiales; Rhizobiales_unclassified; Rhizobiales_unclassified
Otu00381	1	0	1	1	1	0	0	1	0	0	0	2	0	0	0	4	0	0	0	0	0	1	0	0	2	0	2	0	4	0	0	4	0	0	7	6	0	0	3	0	3	1	0	Bacteria; Bacteria_unclassified; Bacteria_unclassified; Bacteria_unclassified; Bacteria_unclassified; Bacteria_unclassified
Otu00382	13	0	1	3	3	3	1	0	1	2	0	1	6	3	6	0	0	0	0	0	0	0	0	0	4	2	2	2	3	3	0	0	0	1	0	0	0	0	0	0	3	4	10	Bacteria; Verrucomicrobia; Spartobacteria; Spartobacteria_unclassified; Spartobacteria_unclassified; Spartobacteria_unclassified
Otu00383	5	0	0	7	4	5	2	0	0	0	0	0	3	0	3	2	2	12	0	0	0	0	0	0	0	5	1	0	0	1	0	0	0	0	0	0	0	0	0	0	0	1	0	Bacteria; Proteobacteria; Deltaproteobacteria; Myxococcales; Myxococcales_unclassified; Myxococcales_unclassified
Otu00384	2	1	0	3	5	3	1	0	1	4	12	0	20	2	15	0	10	5	0	0	0	0	0	3	0	0	0	0	0	0	0	0	0	2	0	0	0	0	0	1	0	0	0	Bacteria; Proteobacteria; Alphaproteobacteria; Rhizobiales; Hyphomicrobiaceae; Devosia
Otu00385	5	6	0	3	6	0	1	4	5	2	1	3	3	6	0	2	11	4	5	2	6	1	0	2	0	0	0	2	0	0	0	3	0	1	1	1	0	0	0	2	4	0	5	Bacteria; Acidobacteria; Acidobacteria_Gp6; Gp6; Gp6_unclassified; Gp6_unclassified
Otu00386	6	6	0	1	2	0	0	0	0	2	3	0	1	0	0	0	0	3	2	0	0	0	5	5	1	1	0	0	0	16	0	0	0	1	0	0	0	0	0	1	1	4	1	Bacteria; Verrucomicrobia; Opitutae; Opitutales; Opitutaceae; Opitutus
Otu00387	0	0	0	0	0	0	0	0	0	0	0	0	0	0	0	0	0	7	1	0	0	0	0	0	0	2	0	0	0	4	0	0	0	0	0	3	0	0	5	0	0	0	20	Bacteria; Actinobacteria; Actinobacteria; Gaiellales; Gaiellaceae; Gaiella
Otu00388	24	8	0	0	5	0	7	0	2	0	0	2	9	19	1	2	0	2	0	0	0	0	0	0	0	0	0	0	4	0	0	0	1	0	0	0	0	0	0	0	0	0	0	Bacteria; Bacteria_unclassified; Bacteria_unclassified; Bacteria_unclassified; Bacteria_unclassified; Bacteria_unclassified
Otu00389	0	0	0	0	0	0	0	0	0	0	0	0	1	0	0	0	0	0	33	39	12	13	9	19	0	12	0	0	0	0	0	0	0	0	0	0	0	0	0	1	0	0	0	Bacteria; Chloroflexi; Anaerolineae; Anaerolineales; Anaerolineaceae; Anaerolineaceae_unclassified
Otu00390	12	1	0	1	3	4	8	0	1	5	0	8	7	20	4	0	13	1	0	0	0	0	1	0	0	0	0	0	1	0	0	2	0	0	0	0	0	0	0	0	1	3	0	Bacteria; Actinobacteria; Actinobacteria; Actinomycetales; Micrococcaceae; Arthrobacter
Otu00391	0	0	0	0	0	0	0	0	0	0	0	0	0	0	0	0	0	0	0	0	0	0	0	0	0	0	0	0	4	0	0	0	4	0	0	0	2	0	0	0	4	3	37	Bacteria; Actinobacteria; Actinobacteria; Gaiellales; Gaiellaceae; Gaiella
Otu00392	0	1	0	1	1	0	1	0	1	0	47	0	17	0	26	0	3	4	0	0	0	0	1	0	0	0	0	0	1	0	0	0	0	0	0	0	0	0	0	0	0	0	0	Bacteria; Proteobacteria; Gammaproteobacteria; Pseudomonadales; Pseudomonadaceae; Cellvibrio
Otu00393	3	3	0	0	0	0	2	4	5	0	0	2	0	0	0	3	10	0	3	2	2	3	0	0	0	0	1	0	1	2	0	0	0	6	0	20	0	0	0	2	8	0	0	Bacteria; Verrucomicrobia; Subdivision3; Subdivision3_unclassified; Subdivision3_unclassified; Subdivision3_unclassified
Otu00394	5	0	6	6	3	4	0	1	0	3	0	2	0	2	0	6	0	2	0	0	0	0	0	2	0	0	0	0	3	8	0	0	3	4	2	0	0	0	0	0	1	1	0	Bacteria; Actinobacteria; Actinobacteria; Actinomycetales; Actinomycetales_unclassified; Actinomycetales_unclassified
Otu00395	4	2	0	0	6	2	0	0	1	5	5	0	18	6	5	0	18	4	0	0	2	5	0	1	3	0	0	0	0	0	0	2	0	1	0	0	0	0	0	2	2	0	0	Bacteria; Proteobacteria; Alphaproteobacteria; Rhizobiales; Hyphomicrobiaceae; Devosia
Otu00396	0	0	0	0	0	0	0	0	0	0	0	0	0	0	0	0	0	0	0	0	0	0	0	0	0	0	0	0	0	0	7	0	0	0	0	0	0	0	0	0	0	0	0	Bacteria; Bacteroidetes; Cytophagia; Cytophagales; Cytophagaceae; Hymenobacter
Otu00397	2	6	0	4	3	2	2	0	1	1	2	0	7	0	0	0	16	9	0	0	11	0	0	0	3	0	0	0	2	4	0	2	0	0	0	0	0	0	0	0	3	1	0	Bacteria; Bacteroidetes; Cytophagia; Cytophagales; Ohtaekwangia; Ohtaekwangia_unclassified
Otu00398	0	1	0	2	0	0	6	0	2	0	1	1	0	2	1	0	10	0	0	4	16	0	5	5	8	3	1	0	2	6	0	0	0	4	1	2	0	0	0	5	3	1	0	Bacteria; Bacteroidetes; Cytophagia; Cytophagales; Ohtaekwangia; Ohtaekwangia_unclassified
Otu00399	0	0	0	0	0	0	0	0	0	0	0	0	0	0	0	0	0	0	0	0	0	0	158	0	0	0	0	0	0	0	0	0	0	0	0	0	0	0	0	0	0	0	0	Bacteria; Bacteroidetes; Bacteroidetes_unclassified; Bacteroidetes_unclassified; Bacteroidetes_unclassified; Bacteroidetes_unclassified
Otu00400	1	1	0	0	8	0	2	0	2	2	0	0	15	12	11	0	18	13	0	0	0	0	0	1	0	1	0	0	0	0	0	0	0	0	0	0	0	0	0	0	0	1	1	Bacteria; Bacteroidetes; Sphingobacteriia; Sphingobacteriales; Chitinophagaceae; Chitinophagaceae_unclassified
Otu00401	2	1	7	0	0	2	0	6	0	0	0	2	0	0	0	2	0	0	0	0	0	0	0	2	0	0	1	0	0	0	0	0	1	7	3	1	0	0	0	0	1	1	0	Bacteria; Acidobacteria; Acidobacteria_Gp3; Gp3; Gp3_unclassified; Gp3_unclassified
Otu00402	8	1	0	5	6	2	8	0	1	1	0	0	4	2	1	3	6	2	2	1	3	0	2	5	3	2	2	0	0	2	0	2	0	1	0	0	0	0	0	2	5	3	0	Bacteria; Acidobacteria; Acidobacteria_Gp6; Gp6; Gp6_unclassified; Gp6_unclassified
Otu00403	3	0	0	1	13	3	0	0	2	0	3	0	7	7	3	0	2	13	0	0	0	0	0	0	0	0	0	1	7	0	0	0	1	0	0	0	0	0	0	3	0	2	0	Bacteria; Actinobacteria; Actinobacteria; Actinomycetales; Actinomycetales_unclassified; Actinomycetales_unclassified
Otu00404	3	17	0	1	1	2	3	0	33	2	1	0	6	19	0	0	9	3	0	0	0	2	0	0	0	0	0	0	2	0	0	0	0	0	0	0	0	0	0	1	0	0	0	Bacteria; Proteobacteria; Gammaproteobacteria; Pseudomonadales; Pseudomonadaceae; Azotobacter
Otu00405	3	7	0	9	8	4	2	2	1	2	1	0	0	4	8	0	10	5	0	0	0	0	3	3	4	0	0	1	0	1	0	0	0	0	1	0	0	0	0	1	0	3	0	Bacteria; Bacteroidetes; Sphingobacteriia; Sphingobacteriales; Chitinophagaceae; Flavitalea
Otu00406	0	4	0	0	5	0	2	0	0	0	0	0	7	1	1	2	0	3	0	0	0	2	0	3	4	6	0	9	0	2	0	1	0	1	0	2	0	0	0	4	4	5	1	Bacteria; Bacteroidetes; Bacteroidetes_unclassified; Bacteroidetes_unclassified; Bacteroidetes_unclassified; Bacteroidetes_unclassified
Otu00407	0	0	0	0	0	0	0	0	0	0	0	0	0	0	0	0	0	0	0	0	0	0	0	0	0	0	0	0	0	0	0	0	0	0	0	0	0	0	16	0	0	0	0	Bacteria; Firmicutes; Bacilli; Bacillales; Staphylococcaceae; Macrococcus
Otu00408	10	1	0	2	4	3	12	1	4	6	1	1	8	0	3	5	11	3	0	0	1	0	0	0	0	0	0	0	1	0	0	0	0	0	0	0	0	0	0	1	0	0	0	Bacteria; Acidobacteria; Acidobacteria_Gp4; Acidobacteria_Gp4_unclassified; Acidobacteria_Gp4_unclassified; Acidobacteria_Gp4_unclassified
Otu00409	1	0	0	0	8	0	3	0	1	0	2	0	4	2	1	1	0	1	0	0	0	0	81	8	0	2	2	2	1	0	0	0	0	0	0	0	0	0	0	0	0	0	0	Bacteria; Verrucomicrobia; Verrucomicrobiae; Verrucomicrobiales; Verrucomicrobiaceae; Luteolibacter
Otu00410	4	1	0	3	0	0	0	0	3	2	0	0	1	2	1	0	0	2	7	4	3	0	1	5	4	12	1	0	2	0	0	0	0	2	0	0	0	0	5	4	0	2	0	Bacteria; Actinobacteria; Actinobacteria; Actinomycetales; Nocardioidaceae; Nocardioides
Otu00411	3	12	0	3	1	0	1	0	1	0	2	1	0	6	4	0	4	1	0	0	0	0	0	0	0	0	0	0	1	0	0	0	0	1	0	0	0	0	0	0	0	0	44	Bacteria; candidate_division_WPS-1; candidate_division_WPS-1_unclassified; candidate_division_WPS-1_unclassified; candidate_division_WPS-1_unclassified; candidate_division_WPS-1_unclassified
Otu00412	2	4	0	0	2	3	4	0	0	0	4	0	3	4	3	2	0	12	1	0	0	1	2	0	0	0	0	1	1	0	0	0	0	0	0	0	0	0	0	0	0	1	0	Bacteria; Firmicutes; Bacilli; Bacillales; Bacillaceae_1; Bacillaceae_1_unclassified
Otu00413	0	0	0	0	0	0	0	0	0	0	0	0	0	0	0	0	0	0	0	0	0	0	133	0	0	0	0	0	0	0	0	0	0	0	0	0	1	0	0	0	0	0	0	Bacteria; Firmicutes; Clostridia; Clostridiales; Clostridiales_Incertae_Sedis_XII; Fusibacter
Otu00414	0	0	0	0	0	0	0	0	0	0	0	0	0	0	0	0	0	0	0	0	0	0	0	0	0	0	0	0	0	0	7	0	0	0	0	0	0	0	0	0	0	0	0	Bacteria; Firmicutes; Bacilli; Lactobacillales; Lactobacillaceae; Lactobacillus
Otu00415	0	0	0	0	0	0	0	0	0	0	0	0	0	0	0	0	0	0	0	0	2	0	0	0	0	0	0	0	0	0	0	0	7	0	0	0	1	0	0	0	0	0	0	Bacteria; Bacteria_unclassified; Bacteria_unclassified; Bacteria_unclassified; Bacteria_unclassified; Bacteria_unclassified
Otu00416	11	1	0	1	4	4	4	0	1	5	2	0	1	9	0	3	0	3	4	3	0	2	0	7	0	5	0	0	0	1	0	0	0	5	0	2	0	0	0	2	1	0	0	Bacteria; Actinobacteria; Actinobacteria_unclassified; Actinobacteria_unclassified; Actinobacteria_unclassified; Actinobacteria_unclassified
Otu00417	0	0	0	0	0	0	0	5	0	0	0	0	1	0	0	0	0	0	0	0	0	0	0	0	0	0	2	6	0	3	0	0	0	0	2	39	0	0	0	2	2	3	0	Bacteria; Proteobacteria; Alphaproteobacteria; Rhodospirillales; Reyranella; Reyranella_unclassified
Otu00418	2	0	0	7	2	3	6	0	6	2	1	2	0	8	1	1	0	8	2	0	2	0	2	0	2	0	0	5	0	0	0	1	0	3	0	0	0	0	0	1	1	0	0	Bacteria; Bacteroidetes; Sphingobacteriia; Sphingobacteriales; Chitinophagaceae; Chitinophagaceae_unclassified
Otu00419	6	8	0	0	0	3	0	0	0	7	0	0	1	3	0	1	0	1	3	1	6	1	0	3	3	8	6	0	4	4	0	2	0	0	0	0	1	0	0	5	0	2	0	Bacteria; Chloroflexi; Chloroflexi_unclassified; Chloroflexi_unclassified; Chloroflexi_unclassified; Chloroflexi_unclassified
Otu00420	0	0	0	0	0	0	0	0	0	0	0	0	0	0	0	0	0	0	0	0	0	2	0	1	0	0	0	0	0	0	6	0	0	0	0	0	0	0	0	0	0	0	0	Bacteria; Firmicutes; Clostridia; Clostridiales; Peptostreptococcaceae; Clostridium_XI
Otu00421	0	1	0	10	10	0	5	0	5	0	2	0	1	2	0	1	2	5	1	0	0	0	9	0	2	3	0	5	2	3	0	0	0	1	0	0	0	0	0	3	1	2	0	Bacteria; Gemmatimonadetes; Gemmatimonadetes; Gemmatimonadales; Gemmatimonadaceae; Gemmatimonas
Otu00422	1	3	0	2	3	3	1	0	13	2	0	1	1	0	2	5	0	0	7	8	6	4	0	0	2	2	0	1	1	4	0	0	0	1	0	3	0	0	0	1	0	0	0	Bacteria; Acidobacteria; Acidobacteria_Gp6; Gp6; Gp6_unclassified; Gp6_unclassified
Otu00423	6	3	0	3	4	0	3	0	3	1	2	1	0	1	0	0	0	1	1	0	3	1	0	0	0	1	1	0	1	5	0	1	0	0	0	0	0	0	2	1	3	7	5	Bacteria; Proteobacteria; Alphaproteobacteria; Rhizobiales; Xanthobacteraceae; Pseudolabrys
Otu00424	0	0	5	0	0	0	0	0	0	2	0	0	0	0	0	1	0	0	0	0	0	0	0	0	0	0	2	2	3	1	0	5	0	0	5	1	1	1	0	2	4	7	0	Bacteria; Actinobacteria; Actinobacteria; Actinobacteria_unclassified; Actinobacteria_unclassified; Actinobacteria_unclassified
Otu00425	4	2	0	4	2	4	0	0	1	3	0	0	5	3	0	0	2	5	0	2	0	0	0	0	0	0	0	0	1	18	0	0	0	1	1	0	0	0	0	0	0	6	0	Bacteria; Proteobacteria; Deltaproteobacteria; Myxococcales; Polyangiaceae; Polyangiaceae_unclassified
Otu00426	0	2	0	1	0	0	0	9	0	0	0	0	0	0	0	0	0	3	5	6	0	0	0	0	0	0	0	0	0	15	0	0	0	2	0	4	0	0	0	1	3	7	0	Bacteria; Proteobacteria; Deltaproteobacteria; Myxococcales; Myxococcales_unclassified; Myxococcales_unclassified
Otu00427	13	4	0	0	3	5	5	0	1	3	2	2	7	14	5	6	5	5	0	0	0	0	0	0	0	0	0	0	2	0	0	1	0	1	0	0	0	0	0	0	0	2	0	Bacteria; Actinobacteria; Actinobacteria; Actinomycetales; Actinomycetales_unclassified; Actinomycetales_unclassified
Otu00428	0	0	0	0	0	0	0	0	0	0	0	0	4	0	2	0	0	2	1	0	0	0	0	0	0	0	0	0	0	0	0	3	0	0	0	1	1	0	0	0	3	6	37	Bacteria; Actinobacteria; Actinobacteria_unclassified; Actinobacteria_unclassified; Actinobacteria_unclassified; Actinobacteria_unclassified
Otu00429	0	0	0	6	0	0	2	48	0	0	0	0	0	5	5	2	0	5	0	0	0	1	0	2	2	0	0	0	4	0	0	0	0	0	2	0	0	0	0	0	0	4	0	Bacteria; Bacteroidetes; Cytophagia; Cytophagales; Chryseolinea; Chryseolinea_unclassified
Otu00430	12	0	0	2	3	1	10	0	2	2	3	0	4	11	2	1	0	1	0	10	0	0	0	0	0	3	0	0	0	0	0	0	0	0	0	4	0	0	0	1	0	0	0	Bacteria; Actinobacteria; Actinobacteria; Actinobacteria_unclassified; Actinobacteria_unclassified; Actinobacteria_unclassified
Otu00431	2	13	0	0	0	0	1	0	1	4	0	1	7	0	0	4	0	4	8	14	0	3	1	2	1	1	0	0	1	0	0	0	0	1	0	0	0	0	0	4	0	0	0	Bacteria; Bacteria_unclassified; Bacteria_unclassified; Bacteria_unclassified; Bacteria_unclassified; Bacteria_unclassified
Otu00432	0	0	0	0	0	0	0	0	0	0	0	0	0	0	1	0	0	0	0	0	0	0	0	0	0	0	0	0	3	0	0	0	0	0	0	0	0	0	0	0	0	0	72	Bacteria; Acidobacteria; Acidobacteria_Gp4; Gp4; Gp4_unclassified; Gp4_unclassified
Otu00433	6	0	0	4	0	0	0	0	0	0	14	0	17	2	3	0	0	9	0	6	0	0	0	3	1	3	0	0	1	1	0	0	0	0	0	0	0	0	0	0	1	0	0	Bacteria; Proteobacteria; Alphaproteobacteria; Rhizobiales; Rhizobiaceae; Rhizobiaceae_unclassified
Otu00434	3	1	0	0	2	0	0	0	0	0	4	0	53	10	1	0	27	2	0	0	0	0	0	0	0	0	0	0	1	0	0	0	0	0	0	0	0	0	0	0	1	0	0	Bacteria; Actinobacteria; Actinobacteria; Actinomycetales; Pseudonocardiaceae; Actinophytocola
Otu00435	0	1	0	0	0	4	0	8	0	0	0	2	0	0	0	0	2	0	3	1	1	0	3	0	0	0	1	0	0	2	0	0	0	3	0	0	9	4	0	6	1	1	0	Bacteria; Acidobacteria; Acidobacteria_Gp7; Gp7; Gp7_unclassified; Gp7_unclassified
Otu00436	3	1	0	6	5	0	2	1	0	0	1	1	8	6	1	4	2	2	0	0	0	2	3	1	10	6	0	0	0	0	0	0	0	0	0	0	0	0	0	0	1	3	0	Bacteria; Actinobacteria; Actinobacteria; Actinomycetales; Kineosporiaceae; Kineosporiaceae_unclassified
Otu00437	1	0	0	3	4	0	2	0	2	1	4	0	1	1	1	0	3	5	1	1	0	0	2	0	7	0	0	0	1	9	0	4	0	0	0	0	0	0	0	0	4	2	0	Bacteria; Proteobacteria; Betaproteobacteria; Betaproteobacteria_unclassified; Betaproteobacteria_unclassified; Betaproteobacteria_unclassified
Otu00438	0	0	0	3	0	0	0	0	3	0	0	0	0	0	0	0	0	0	8	3	4	0	33	14	5	0	0	0	0	9	0	0	0	0	1	12	0	0	0	2	2	0	0	Bacteria; Proteobacteria; Gammaproteobacteria; Xanthomonadales; Sinobacteraceae; Sinobacteraceae_unclassified
Otu00439	0	0	0	0	0	0	1	5	0	4	0	0	0	0	0	1	0	0	3	0	4	0	3	4	0	0	0	0	0	2	0	4	1	2	9	9	0	0	0	2	0	1	0	Bacteria; Proteobacteria; Gammaproteobacteria; Xanthomonadales; Sinobacteraceae; Steroidobacter
Otu00440	0	0	0	0	0	0	0	0	0	0	0	0	0	0	0	0	0	0	0	0	0	0	0	0	0	0	0	0	0	0	0	0	1	0	0	0	4	0	0	1	0	0	0	Bacteria; Proteobacteria; Deltaproteobacteria; Desulfuromonadales; Desulfuromonadaceae; Desulfuromonadaceae_unclassified
Otu00441	0	0	0	2	2	0	0	0	1	2	0	0	1	1	0	2	0	1	5	1	0	6	1	0	0	2	0	3	0	4	0	0	0	1	2	6	1	0	1	1	2	1	0	Bacteria; Acidobacteria; Acidobacteria_Gp3; Acidobacteria_Gp3_unclassified; Acidobacteria_Gp3_unclassified; Acidobacteria_Gp3_unclassified
Otu00442	0	0	0	0	0	0	0	0	0	0	0	0	0	0	0	0	0	0	0	0	0	0	0	0	3	0	0	0	0	0	0	0	0	0	0	1	0	0	0	0	1	5	65	Bacteria; Acidobacteria; Acidobacteria_Gp17; Gp17; Gp17_unclassified; Gp17_unclassified
Otu00443	0	0	0	0	0	0	0	0	0	0	0	0	0	0	0	4	0	1	0	0	0	0	25	7	0	0	0	2	0	0	0	0	0	0	0	0	0	0	0	0	24	8	0	Bacteria; Proteobacteria; Betaproteobacteria; Rhodocyclales; Rhodocyclaceae; Thauera
Otu00444	0	0	0	0	0	0	0	0	0	0	0	0	0	0	0	0	0	0	0	0	0	0	0	0	0	0	0	0	0	0	0	0	0	0	0	0	0	0	12	0	0	0	0	Bacteria; Actinobacteria; Actinobacteria; Acidimicrobiales; Acidimicrobiales_unclassified; Acidimicrobiales_unclassified
Otu00445	0	0	0	0	0	0	0	0	0	1	0	0	0	0	0	0	0	1	19	12	4	8	4	27	6	3	2	0	0	0	0	0	0	0	0	1	0	3	0	2	5	0	0	Bacteria; Chloroflexi; Anaerolineae; Anaerolineales; Anaerolineaceae; Anaerolineaceae_unclassified
Otu00446	0	4	0	1	2	0	7	7	5	0	2	4	3	9	1	0	0	0	0	0	4	0	0	0	0	3	0	2	0	0	0	1	0	0	2	2	0	0	0	2	4	5	0	Bacteria; Verrucomicrobia; Subdivision3; Subdivision3_unclassified; Subdivision3_unclassified; Subdivision3_unclassified
Otu00447	0	0	0	0	0	0	0	0	0	0	1	0	3	0	0	0	0	0	0	0	0	0	0	0	0	0	0	0	0	0	0	0	0	0	0	0	0	0	14	0	0	0	0	Bacteria; Bacteroidetes; Sphingobacteriia; Sphingobacteriales; Rhodothermaceae; Rhodothermaceae_unclassified
Otu00448	0	0	0	0	0	3	0	0	0	0	0	3	0	0	0	0	0	0	0	0	0	0	58	16	1	3	0	11	0	0	0	2	0	0	0	0	0	0	0	2	1	0	0	Bacteria; Verrucomicrobia; Verrucomicrobiae; Verrucomicrobiales; Verrucomicrobiaceae; Luteolibacter
Otu00449	12	6	0	0	3	1	11	0	0	0	0	0	2	15	5	2	10	4	0	1	0	0	0	0	0	0	0	0	0	0	0	0	0	0	0	0	0	0	0	1	0	0	0	Bacteria; Bacteroidetes; Sphingobacteriia; Sphingobacteriales; Chitinophagaceae; Chitinophagaceae_unclassified
Otu00450	1	6	0	0	2	4	1	0	6	5	4	0	2	0	2	1	19	4	0	1	3	0	0	0	2	9	2	0	1	2	0	0	0	4	0	1	0	0	0	3	2	1	0	Bacteria; candidate_division_WPS-1; candidate_division_WPS-1_unclassified; candidate_division_WPS-1_unclassified; candidate_division_WPS-1_unclassified; candidate_division_WPS-1_unclassified
Otu00451	0	0	0	0	0	0	0	0	0	0	0	0	0	0	0	0	0	0	0	0	0	0	0	0	0	0	0	0	0	0	0	0	0	0	0	0	0	0	13	0	0	0	0	Bacteria; Chlamydiae; Chlamydiia; Chlamydiales; Parachlamydiaceae; Parachlamydiaceae_unclassified
Otu00452	0	0	0	0	0	0	0	0	0	0	0	0	0	0	0	0	0	20	0	0	0	0	0	0	0	0	0	0	0	0	0	0	0	0	0	2	0	0	0	0	0	1	0	Bacteria; Actinobacteria; Actinobacteria; Actinobacteria_unclassified; Actinobacteria_unclassified; Actinobacteria_unclassified
Otu00453	0	0	0	0	0	0	0	0	0	0	0	0	0	2	0	0	0	0	0	0	0	0	0	0	0	0	0	0	0	2	0	0	0	0	0	0	0	0	7	0	0	0	0	Bacteria; Actinobacteria; Actinobacteria; Actinomycetales; Dermacoccaceae; Dermacoccus
Otu00454	0	0	0	0	0	0	0	0	0	0	0	0	0	0	0	0	0	0	0	0	0	0	0	0	0	0	0	0	0	0	0	0	0	0	0	0	0	0	14	0	0	0	0	Bacteria; Planctomycetes; Planctomycetia; Planctomycetales; Planctomycetaceae; Gemmata
Otu00455	9	8	0	5	3	2	2	0	0	1	2	0	5	29	1	0	11	1	0	0	0	0	0	2	0	0	0	0	3	0	0	0	0	0	0	0	0	0	0	0	0	2	0	Bacteria; Actinobacteria; Actinobacteria; Actinomycetales; Intrasporangiaceae; Intrasporangiaceae_unclassified
Otu00456	0	2	0	2	0	0	0	0	7	0	0	0	0	0	0	1	0	6	1	3	9	1	2	0	3	3	0	2	0	1	0	0	0	4	0	1	0	0	0	0	4	1	0	Bacteria; Verrucomicrobia; Subdivision3; Subdivision3_unclassified; Subdivision3_unclassified; Subdivision3_unclassified
Otu00457	4	1	0	8	9	0	3	0	1	0	0	0	6	0	18	0	4	2	0	0	0	0	0	0	1	0	0	0	0	0	0	0	0	0	1	0	0	0	0	1	0	1	0	Bacteria; candidate_division_WPS-1; candidate_division_WPS-1_unclassified; candidate_division_WPS-1_unclassified; candidate_division_WPS-1_unclassified; candidate_division_WPS-1_unclassified
Otu00458	15	0	0	5	8	0	1	0	0	3	0	0	13	3	2	0	2	1	0	1	0	4	0	0	0	3	0	0	1	0	0	0	0	0	0	0	0	0	0	1	0	3	0	Bacteria; Actinobacteria; Actinobacteria; Actinomycetales; Nocardioidaceae; Marmoricola
Otu00459	12	0	0	5	1	0	4	0	1	1	2	0	3	11	6	0	3	2	0	1	0	0	0	0	0	0	0	0	1	0	0	2	0	0	0	0	0	0	0	0	1	0	2	Bacteria; Actinobacteria; Actinobacteria; Actinomycetales; Nocardioidaceae; Nocardioides
Otu00460	0	1	0	0	0	0	1	0	0	0	3	0	0	3	0	0	0	0	11	2	0	3	7	2	0	9	0	0	3	6	0	0	0	1	1	3	0	0	0	8	0	7	0	Bacteria; candidate_division_WPS-1; candidate_division_WPS-1_unclassified; candidate_division_WPS-1_unclassified; candidate_division_WPS-1_unclassified; candidate_division_WPS-1_unclassified
Otu00461	1	0	0	5	0	3	6	0	0	3	1	2	10	5	9	0	9	5	4	1	0	0	0	0	0	0	0	0	8	0	0	1	0	2	1	0	0	0	0	2	0	0	0	Bacteria; Proteobacteria; Gammaproteobacteria; Xanthomonadales; Xanthomonadaceae; Dokdonella
Otu00462	2	3	0	0	7	3	2	2	4	0	0	0	0	0	0	1	1	1	6	9	3	4	0	0	0	3	1	1	1	0	0	0	0	3	0	2	0	0	0	6	1	0	0	Bacteria; Planctomycetes; Planctomycetia; Planctomycetales; Planctomycetaceae; Planctomycetaceae_unclassified
Otu00463	0	0	0	0	0	0	0	0	0	0	0	0	0	0	0	0	0	24	0	0	0	0	0	0	0	0	0	0	0	0	0	0	0	0	0	0	0	0	0	0	0	0	0	Bacteria; Bacteria_unclassified; Bacteria_unclassified; Bacteria_unclassified; Bacteria_unclassified; Bacteria_unclassified
Otu00464	0	0	0	2	0	0	1	0	0	1	0	0	0	0	0	0	0	0	2	0	0	0	0	1	1	0	2	0	0	10	0	2	0	0	0	4	0	0	0	2	12	5	0	Bacteria; Acidobacteria; Acidobacteria_Gp3; Gp3; Gp3_unclassified; Gp3_unclassified
Otu00465	0	0	0	0	2	0	1	0	0	2	0	0	3	0	0	0	0	1	2	6	2	0	0	0	1	6	0	7	0	3	0	2	0	1	0	8	0	0	0	2	0	0	0	Bacteria; Bacteria_unclassified; Bacteria_unclassified; Bacteria_unclassified; Bacteria_unclassified; Bacteria_unclassified
Otu00466	4	0	0	4	0	0	3	0	3	0	0	0	3	0	2	4	1	14	9	4	0	2	0	7	0	4	0	0	0	3	0	0	0	2	0	0	0	0	0	0	0	0	0	Bacteria; Proteobacteria; Alphaproteobacteria; Sphingomonadales; Sphingomonadaceae; Sphingomonadaceae_unclassified
Otu00467	0	0	18	4	0	0	0	9	0	0	0	4	0	0	0	0	0	0	0	0	0	0	0	0	0	0	0	0	1	0	0	0	0	0	0	0	0	5	0	0	2	0	0	Bacteria; Proteobacteria; Alphaproteobacteria; Rhizobiales; Rhodobiaceae; Parvibaculum
Otu00468	6	5	0	1	3	5	1	3	0	0	0	0	2	0	3	3	0	1	1	4	2	3	1	0	5	5	2	0	0	4	0	0	0	1	0	2	0	0	0	1	1	3	5	Bacteria; Bacteria_unclassified; Bacteria_unclassified; Bacteria_unclassified; Bacteria_unclassified; Bacteria_unclassified
Otu00469	1	4	0	0	0	0	0	3	1	3	2	3	0	2	0	0	0	1	4	5	0	8	0	3	11	7	1	4	1	4	0	0	0	0	0	2	0	0	0	5	0	2	0	Bacteria; Planctomycetes; Planctomycetia; Planctomycetales; Planctomycetaceae; Planctomycetaceae_unclassified
Otu00470	1	0	0	3	0	1	2	0	0	4	0	0	0	1	0	2	0	5	5	0	1	0	0	0	0	6	0	1	0	8	0	0	0	1	0	3	0	0	0	0	1	0	0	Bacteria; Proteobacteria; Betaproteobacteria; Betaproteobacteria_unclassified; Betaproteobacteria_unclassified; Betaproteobacteria_unclassified
Otu00471	2	2	0	4	1	0	5	2	3	0	1	0	4	0	3	5	8	2	0	3	0	0	0	0	0	3	0	3	0	2	0	0	0	1	0	0	0	0	0	1	1	3	0	Bacteria; candidate_division_WPS-1; candidate_division_WPS-1_unclassified; candidate_division_WPS-1_unclassified; candidate_division_WPS-1_unclassified; candidate_division_WPS-1_unclassified
Otu00472	1	0	0	1	4	0	2	0	0	0	0	0	0	0	0	2	2	1	3	0	2	4	0	1	1	16	3	1	2	0	0	3	0	1	0	1	0	0	0	2	0	0	0	Bacteria; Verrucomicrobia; Opitutae; Opitutales; Opitutaceae; Opitutus
Otu00473	0	0	2	2	0	0	0	8	0	0	0	1	0	0	0	1	0	0	2	3	0	13	1	2	0	0	0	0	0	0	0	0	1	2	0	2	1	8	0	1	3	0	0	Bacteria; Proteobacteria; Alphaproteobacteria; Alphaproteobacteria_unclassified; Alphaproteobacteria_unclassified; Alphaproteobacteria_unclassified
Otu00474	3	1	0	2	5	6	5	0	3	2	2	0	3	0	16	0	7	3	0	0	0	0	0	0	0	0	0	0	3	0	0	1	0	1	0	0	0	0	0	0	0	2	0	Bacteria; Verrucomicrobia; Spartobacteria; Spartobacteria_unclassified; Spartobacteria_unclassified; Spartobacteria_unclassified
Otu00475	0	0	0	0	2	0	0	0	1	0	0	0	0	0	1	0	3	5	1	0	0	0	0	1	2	3	1	1	5	11	0	1	0	1	0	0	0	0	0	4	3	0	0	Bacteria; Proteobacteria; Betaproteobacteria; Burkholderiales; Burkholderiales_unclassified; Burkholderiales_unclassified
Otu00476	0	2	0	0	4	0	2	0	0	0	27	0	5	0	34	0	20	2	0	0	0	0	0	0	0	0	0	0	0	0	0	0	0	0	0	0	0	0	0	0	1	0	0	Bacteria; Bacteroidetes; Flavobacteriia; Flavobacteriales; Flavobacteriaceae; Flavobacterium
Otu00477	4	0	0	0	3	2	2	0	0	0	0	0	0	0	0	1	0	0	2	0	0	0	0	0	3	3	1	4	1	3	0	1	0	4	0	7	0	0	0	2	3	1	0	Bacteria; Bacteria_unclassified; Bacteria_unclassified; Bacteria_unclassified; Bacteria_unclassified; Bacteria_unclassified
Otu00478	0	0	0	0	4	0	0	0	0	0	2	0	0	0	0	0	2	1	14	8	5	15	3	1	4	2	0	1	0	0	0	0	0	0	0	3	0	0	0	4	0	0	0	Bacteria; Bacteria_unclassified; Bacteria_unclassified; Bacteria_unclassified; Bacteria_unclassified; Bacteria_unclassified
Otu00479	1	1	0	1	1	0	1	1	1	3	1	0	4	0	0	0	0	0	3	0	3	6	3	2	0	2	0	0	0	0	0	4	0	6	3	7	0	1	0	1	0	0	0	Bacteria; Proteobacteria; Alphaproteobacteria; Rhodospirillales; Rhodospirillaceae; Rhodospirillaceae_unclassified
Otu00480	1	0	0	2	0	0	4	0	0	2	0	0	3	0	9	2	8	0	0	0	0	0	1	1	0	5	0	0	4	6	0	0	0	0	0	0	0	0	0	0	2	1	20	Bacteria; candidate_division_WPS-1; candidate_division_WPS-1_unclassified; candidate_division_WPS-1_unclassified; candidate_division_WPS-1_unclassified; candidate_division_WPS-1_unclassified
Otu00481	1	0	0	3	3	3	2	0	0	2	2	0	1	0	0	2	0	5	1	0	0	0	0	0	0	0	2	7	0	0	0	1	0	0	0	3	0	0	0	1	6	0	0	Bacteria; Proteobacteria; Betaproteobacteria; Betaproteobacteria_unclassified; Betaproteobacteria_unclassified; Betaproteobacteria_unclassified
Otu00482	5	0	0	2	0	0	0	0	1	2	1	0	2	0	0	4	0	0	5	0	1	5	2	11	3	10	1	0	1	2	0	0	0	1	2	1	0	0	0	2	0	1	0	Bacteria; Planctomycetes; Planctomycetia; Planctomycetales; Planctomycetaceae; Planctomycetaceae_unclassified
Otu00483	0	0	0	0	0	0	0	0	0	0	0	0	0	0	0	0	0	0	6	6	45	35	4	3	1	0	0	0	0	0	0	0	0	0	0	0	0	0	0	1	0	0	0	Bacteria; Bacteria_unclassified; Bacteria_unclassified; Bacteria_unclassified; Bacteria_unclassified; Bacteria_unclassified
Otu00484	1	0	0	0	0	0	1	2	2	3	1	0	0	4	0	0	0	0	2	0	0	0	0	0	1	1	0	0	0	3	0	0	0	0	0	0	0	0	4	1	0	0	0	Bacteria; Actinobacteria; Thermoleophilia; Thermoleophilales; Thermoleophilaceae; Thermoleophilum
Otu00485	0	0	0	0	0	0	0	0	0	0	0	0	0	0	0	0	0	0	0	0	0	0	0	0	0	0	0	0	0	0	0	0	0	0	0	0	0	0	11	0	0	0	0	Bacteria; Bacteria_unclassified; Bacteria_unclassified; Bacteria_unclassified; Bacteria_unclassified; Bacteria_unclassified
Otu00486	0	0	3	0	0	0	0	1	0	0	0	0	0	0	0	0	0	0	0	0	0	0	0	0	0	0	0	0	0	0	0	0	5	0	0	0	3	2	0	0	0	0	0	Bacteria; Chloroflexi; Anaerolineae; Anaerolineales; Anaerolineaceae; Anaerolineaceae_unclassified
Otu00487	2	3	0	3	1	0	1	0	2	0	3	0	0	0	2	2	4	9	6	0	0	3	0	2	1	0	1	0	1	0	0	0	0	0	0	0	1	0	0	1	1	0	0	Bacteria; Proteobacteria; Betaproteobacteria; Methylophilales; Methylophilaceae; Methylobacillus
Otu00488	0	8	0	3	2	0	2	0	4	0	2	1	0	3	3	0	1	4	0	0	0	0	2	4	5	0	0	1	0	2	0	0	0	1	0	0	0	0	0	2	1	1	3	Bacteria; Verrucomicrobia; Spartobacteria; Spartobacteria_unclassified; Spartobacteria_unclassified; Spartobacteria_unclassified
Otu00489	3	0	0	2	2	2	0	0	0	0	0	2	6	2	1	3	0	1	7	2	3	0	5	3	3	1	1	1	0	2	0	0	0	0	0	8	0	0	0	3	0	3	3	Bacteria; Actinobacteria; Actinobacteria; Acidimicrobiales; Acidimicrobiaceae; Ilumatobacter
Otu00490	1	3	0	0	0	0	1	0	0	4	0	1	4	1	1	2	2	0	0	5	0	0	0	0	0	7	0	8	0	3	0	4	0	2	0	3	0	0	0	4	4	0	0	Bacteria; Bacteroidetes; Sphingobacteriia; Sphingobacteriales; Sphingobacteriaceae; Pedobacter
Otu00491	0	0	0	0	0	0	0	0	0	0	0	0	0	0	0	0	0	0	0	0	0	2	0	1	0	0	0	0	0	0	0	0	0	0	0	0	8	2	0	0	0	0	0	Bacteria; Proteobacteria; Deltaproteobacteria; Desulfuromonadales; Geobacteraceae; Geobacter
Otu00492	6	2	0	1	1	8	11	0	1	1	0	0	0	21	5	0	3	5	2	0	0	0	0	0	2	0	0	0	0	0	0	0	0	0	0	0	0	0	0	0	0	0	0	Bacteria; Bacteroidetes; Sphingobacteriia; Sphingobacteriales; Chitinophagaceae; Chitinophagaceae_unclassified
Otu00493	0	0	0	0	1	0	0	0	0	0	0	3	0	0	0	4	0	0	0	0	0	0	0	0	0	0	1	10	0	0	0	0	0	0	4	0	0	0	0	1	12	0	0	Bacteria; Parcubacteria; Parcubacteria_unclassified; Parcubacteria_unclassified; Parcubacteria_unclassified; Parcubacteria_unclassified
Otu00494	0	0	0	0	0	0	0	0	0	0	0	3	0	0	0	0	0	0	0	0	0	0	0	0	0	0	0	0	0	0	0	0	7	0	0	0	0	0	0	0	0	0	0	Bacteria; Firmicutes; Clostridia; Clostridiales; Ruminococcaceae; Ruminococcaceae_unclassified
Otu00495	1	0	0	3	7	0	3	0	0	4	0	0	8	0	22	0	0	8	0	0	0	0	3	0	1	0	2	0	1	0	0	0	0	1	0	0	0	0	0	0	0	0	0	Bacteria; Proteobacteria; Alphaproteobacteria; Sphingomonadales; Erythrobacteraceae; Altererythrobacter
Otu00496	0	3	0	2	1	0	1	10	0	1	5	0	4	0	1	2	3	3	0	8	2	0	0	0	0	0	0	2	0	1	0	0	0	0	1	1	0	0	0	0	5	0	0	Bacteria; Gemmatimonadetes; Gemmatimonadetes; Gemmatimonadales; Gemmatimonadaceae; Gemmatimonas
Otu00497	0	0	0	0	6	0	0	0	0	0	72	0	0	0	2	0	7	0	0	0	0	0	0	0	0	0	0	0	0	0	0	0	0	0	0	0	0	0	0	0	0	0	0	Bacteria; Bacteria_unclassified; Bacteria_unclassified; Bacteria_unclassified; Bacteria_unclassified; Bacteria_unclassified
Otu00498	2	0	0	0	0	2	5	2	1	0	3	0	0	1	2	0	0	2	1	0	0	0	0	0	0	1	0	0	2	1	0	2	1	0	1	2	0	0	0	0	2	0	10	Bacteria; Proteobacteria; Alphaproteobacteria; Rhizobiales; Rhizobiales_unclassified; Rhizobiales_unclassified
Otu00499	0	0	4	0	0	0	0	0	0	0	0	0	0	0	0	0	0	0	0	0	0	0	0	0	0	0	0	0	1	0	0	0	3	0	0	0	0	0	0	0	0	0	0	Bacteria; Proteobacteria; Deltaproteobacteria; Deltaproteobacteria_unclassified; Deltaproteobacteria_unclassified; Deltaproteobacteria_unclassified
Otu00500	0	0	0	5	0	0	0	0	0	0	2	0	5	0	1	0	0	3	0	0	0	0	0	0	1	2	1	0	1	1	0	1	0	0	0	0	0	0	0	2	0	1	12	Bacteria; Bacteria_unclassified; Bacteria_unclassified; Bacteria_unclassified; Bacteria_unclassified; Bacteria_unclassified
Otu00501	0	0	0	0	0	0	0	0	2	1	0	0	0	0	0	0	0	0	0	0	0	0	1	1	1	0	0	0	0	0	0	0	0	0	0	1	0	0	6	0	0	1	0	Bacteria; Planctomycetes; Planctomycetia; Planctomycetales; Planctomycetaceae; Planctomycetaceae_unclassified
Otu00502	0	1	0	2	1	5	0	0	0	4	0	0	1	5	0	2	1	0	6	0	4	0	0	0	2	0	0	3	3	0	0	1	0	1	0	4	0	0	0	2	0	0	0	Bacteria; Planctomycetes; Planctomycetia; Planctomycetales; Planctomycetaceae; Planctomycetaceae_unclassified
Otu00503	0	0	0	0	0	5	0	2	1	0	0	0	0	0	0	0	0	0	0	0	0	0	0	0	0	0	0	0	1	1	0	0	2	0	0	0	4	0	0	0	1	0	0	Bacteria; Proteobacteria; Gammaproteobacteria; Gammaproteobacteria_unclassified; Gammaproteobacteria_unclassified; Gammaproteobacteria_unclassified
Otu00504	8	3	0	2	4	1	7	4	4	4	2	0	2	7	0	0	0	2	1	1	0	0	0	3	0	4	0	0	2	1	0	0	0	0	0	0	0	0	0	1	0	2	0	Bacteria; Actinobacteria; Actinobacteria; Actinobacteria_unclassified; Actinobacteria_unclassified; Actinobacteria_unclassified
Otu00505	5	0	0	5	4	3	0	0	3	0	1	0	12	0	6	0	0	8	0	0	0	0	0	0	0	0	0	0	0	3	0	0	0	0	0	0	0	0	0	0	0	0	0	Bacteria; Proteobacteria; Gammaproteobacteria; Xanthomonadales; Xanthomonadaceae; Xanthomonadaceae_unclassified
Otu00506	1	0	0	3	1	3	4	1	4	0	2	0	0	0	2	1	4	4	2	0	0	0	0	0	0	1	0	0	0	7	0	0	0	0	0	0	0	0	0	0	3	3	2	Bacteria; Proteobacteria; Gammaproteobacteria; Xanthomonadales; Xanthomonadaceae; Xanthomonadaceae_unclassified
Otu00507	0	0	0	0	0	0	0	0	0	0	0	0	0	0	0	0	0	0	0	0	0	0	0	0	0	0	0	0	0	0	0	0	0	0	0	0	0	0	0	0	3	0	50	Bacteria; Proteobacteria; Alphaproteobacteria; Rhizobiales; Rhizobiales_unclassified; Rhizobiales_unclassified
Otu00508	0	0	0	0	0	0	0	0	1	0	0	0	2	0	2	0	0	0	0	0	0	2	64	5	5	0	0	0	0	0	0	0	0	0	0	0	0	0	0	1	0	0	0	Bacteria; Proteobacteria; Alphaproteobacteria; Sphingomonadales; Erythrobacteraceae; Porphyrobacter
Otu00509	0	0	0	0	0	2	6	0	2	1	0	0	2	2	2	1	2	1	1	0	13	0	4	0	0	0	0	0	0	0	0	3	0	0	3	1	1	0	0	5	0	5	0	Bacteria; Acidobacteria; Acidobacteria_Gp7; Gp7; Gp7_unclassified; Gp7_unclassified
Otu00510	0	1	0	0	1	0	0	2	1	4	0	0	0	2	0	0	0	7	0	0	4	0	0	0	4	1	0	1	1	3	0	2	0	0	0	10	0	0	0	0	0	0	0	Bacteria; Acidobacteria; Acidobacteria_Gp3; Acidobacteria_Gp3_unclassified; Acidobacteria_Gp3_unclassified; Acidobacteria_Gp3_unclassified
Otu00511	0	0	0	0	0	0	0	0	0	0	0	0	0	0	0	0	0	0	0	0	0	0	0	0	0	0	0	0	0	0	0	0	0	0	0	0	0	0	0	0	23	6	26	Bacteria; Acidobacteria; Acidobacteria_Gp16; Gp16; Gp16_unclassified; Gp16_unclassified
Otu00512	3	2	0	0	0	50	2	0	1	1	2	0	0	8	3	0	0	1	0	0	0	0	0	0	0	0	0	0	0	0	0	0	0	6	0	0	0	0	0	0	0	0	0	Bacteria; Bacteroidetes; Cytophagia; Cytophagales; Ohtaekwangia; Ohtaekwangia_unclassified
Otu00513	0	0	0	0	0	0	0	0	0	0	0	0	0	0	0	0	0	0	0	0	0	0	0	0	0	0	0	0	0	0	0	0	0	0	0	0	0	0	0	0	0	0	60	Bacteria; Verrucomicrobia; Spartobacteria; Spartobacteria_unclassified; Spartobacteria_unclassified; Spartobacteria_unclassified
Otu00514	9	4	0	0	3	3	9	2	1	1	3	1	3	4	3	5	2	4	0	0	0	0	0	0	0	0	0	0	0	0	0	0	0	0	0	2	0	0	0	0	0	0	0	Bacteria; Proteobacteria; Alphaproteobacteria; Rhizobiales; Rhizobiales_unclassified; Rhizobiales_unclassified
Otu00515	3	0	0	0	13	10	7	0	0	1	4	0	0	3	7	0	3	3	0	0	0	0	0	1	3	0	0	0	0	0	0	0	0	1	0	0	0	0	0	0	0	1	0	Bacteria; Bacteroidetes; Sphingobacteriia; Sphingobacteriales; Chitinophagaceae; Flavitalea
Otu00516	3	3	0	3	6	3	5	0	3	0	0	3	16	6	5	2	16	1	3	0	0	0	0	0	0	0	0	0	1	0	0	0	0	0	0	0	0	0	0	0	0	0	0	Bacteria; Acidobacteria; Acidobacteria_Gp4; Acidobacteria_Gp4_unclassified; Acidobacteria_Gp4_unclassified; Acidobacteria_Gp4_unclassified
Otu00517	0	3	0	15	9	2	2	0	15	7	2	0	1	0	0	0	0	0	0	0	0	0	0	0	0	0	0	0	0	5	0	0	0	5	1	0	0	0	0	0	0	0	0	Bacteria; Acidobacteria; Acidobacteria_Gp6; Gp6; Gp6_unclassified; Gp6_unclassified
Otu00518	0	5	0	0	2	0	1	0	3	0	0	0	0	0	3	0	0	0	3	0	0	0	0	6	2	11	0	2	0	3	0	2	0	0	0	1	0	0	0	4	1	1	2	Bacteria; Bacteroidetes; Cytophagia; Cytophagales; Ohtaekwangia; Ohtaekwangia_unclassified
Otu00519	0	0	0	0	0	0	0	0	0	0	0	0	0	0	0	0	0	0	0	0	0	0	0	0	0	0	0	0	0	0	0	0	0	0	0	0	0	0	0	0	1	0	65	Bacteria; Acidobacteria; Acidobacteria_Gp6; Gp6; Gp6_unclassified; Gp6_unclassified
Otu00520	0	0	0	0	0	0	0	0	0	0	0	0	0	0	0	0	0	0	0	0	0	0	0	0	0	0	0	0	1	0	0	0	0	0	0	0	0	0	0	0	1	1	39	Bacteria; Actinobacteria; Actinobacteria; Actinobacteria_unclassified; Actinobacteria_unclassified; Actinobacteria_unclassified
Otu00521	2	1	0	7	2	0	1	2	1	3	0	1	1	0	0	1	10	4	0	0	0	0	0	0	0	0	0	0	0	0	0	1	0	2	0	0	0	0	0	1	7	1	8	Bacteria; Bacteroidetes; Sphingobacteriia; Sphingobacteriales; Chitinophagaceae; Terrimonas
Otu00522	1	0	0	2	2	4	6	0	5	3	4	0	4	10	2	0	9	2	0	1	0	3	2	0	0	0	0	0	0	1	0	0	0	4	0	0	0	0	0	0	0	0	0	Bacteria; Actinobacteria; Actinobacteria; Actinomycetales; Microbacteriaceae; Leucobacter
Otu00523	1	0	0	0	0	0	0	0	0	0	0	0	1	0	2	0	0	0	0	0	0	0	0	0	0	0	0	0	1	0	0	0	1	0	0	0	0	0	0	0	2	4	34	Bacteria; Bacteria_unclassified; Bacteria_unclassified; Bacteria_unclassified; Bacteria_unclassified; Bacteria_unclassified
Otu00524	0	0	0	0	0	0	0	0	0	0	0	0	0	0	0	0	0	0	0	0	0	0	0	0	0	0	0	0	1	0	0	0	0	0	0	0	0	0	0	0	26	8	0	Bacteria; Bacteroidetes; Cytophagia; Cytophagales; Cyclobacteriaceae; Algoriphagus
Otu00525	2	1	0	0	0	0	0	1	1	0	0	0	1	2	1	2	0	0	1	0	1	1	0	2	1	2	1	0	0	2	0	4	0	0	0	1	1	0	0	3	0	0	0	Bacteria; Chloroflexi; Thermomicrobia; Sphaerobacterales; Sphaerobacteraceae; Sphaerobacteraceae_unclassified
Otu00526	1	0	0	0	1	3	1	0	3	1	2	0	5	4	2	1	0	7	0	0	0	0	0	0	0	3	0	1	3	0	0	1	0	1	0	0	0	0	0	0	0	3	0	Bacteria; Actinobacteria; Actinobacteria; Actinomycetales; Nocardioidaceae; Aeromicrobium
Otu00527	1	3	0	4	2	6	8	8	2	0	1	5	2	4	2	0	10	5	0	3	0	0	0	0	0	0	0	0	0	0	0	0	0	2	0	0	0	0	0	1	0	0	0	Bacteria; Proteobacteria; Gammaproteobacteria; Xanthomonadales; Xanthomonadaceae; Dokdonella
Otu00528	0	0	1	0	0	0	0	0	0	0	0	5	0	0	0	0	0	0	0	0	0	0	0	0	0	0	2	0	1	0	0	0	1	0	1	5	2	5	0	3	5	11	0	Bacteria; Chloroflexi; Caldilineae; Caldilineales; Caldilineaceae; Litorilinea
Otu00529	0	0	0	0	0	0	0	0	0	0	0	0	0	0	0	0	0	0	0	0	0	0	0	0	0	0	0	0	2	0	0	0	0	0	0	0	0	0	0	0	0	0	57	Bacteria; Proteobacteria; Betaproteobacteria; Betaproteobacteria_unclassified; Betaproteobacteria_unclassified; Betaproteobacteria_unclassified
Otu00530	0	0	0	0	0	0	0	0	0	0	0	0	0	0	0	0	0	0	0	0	0	0	0	0	1	0	0	0	11	0	0	0	0	0	0	0	1	0	0	0	0	0	29	Bacteria; Verrucomicrobia; Spartobacteria; Spartobacteria_unclassified; Spartobacteria_unclassified; Spartobacteria_unclassified
Otu00531	5	0	0	2	0	3	0	0	4	3	0	1	1	1	0	4	0	2	0	3	0	1	0	9	2	1	1	0	0	0	0	0	0	0	0	1	0	0	4	1	0	0	0	Bacteria; Planctomycetes; Planctomycetia; Planctomycetales; Planctomycetaceae; Planctomycetaceae_unclassified
Otu00532	2	3	2	3	1	0	0	7	0	6	2	1	0	0	3	0	0	1	0	0	0	0	0	3	0	1	0	3	0	0	0	1	0	7	0	0	0	0	0	2	1	0	0	Bacteria; Proteobacteria; Alphaproteobacteria; Sphingomonadales; Sphingomonadaceae; Sphingomonadaceae_unclassified
Otu00533	0	7	0	0	2	0	0	0	1	1	0	0	6	0	0	0	0	0	5	0	4	0	0	0	4	9	1	2	1	2	0	0	0	1	0	0	0	0	0	2	0	0	0	Bacteria; Bacteria_unclassified; Bacteria_unclassified; Bacteria_unclassified; Bacteria_unclassified; Bacteria_unclassified
Otu00534	1	1	0	0	3	0	0	0	1	1	0	0	1	3	0	0	2	0	4	8	0	4	0	0	2	0	0	0	0	0	0	0	0	0	0	1	1	0	0	2	4	5	0	Bacteria; Acidobacteria; Acidobacteria_Gp10; Gp10; Gp10_unclassified; Gp10_unclassified
Otu00535	7	0	0	1	7	2	8	0	4	7	0	0	5	0	4	5	4	1	0	0	0	0	0	0	4	0	0	0	1	0	0	0	0	1	0	0	0	0	0	0	0	0	0	Bacteria; candidate_division_WPS-1; candidate_division_WPS-1_unclassified; candidate_division_WPS-1_unclassified; candidate_division_WPS-1_unclassified; candidate_division_WPS-1_unclassified
Otu00536	0	4	0	0	1	2	2	5	1	0	0	0	0	0	0	0	1	1	0	3	5	10	2	0	0	2	0	2	0	0	0	1	0	1	0	0	0	0	0	3	2	0	0	Bacteria; Bacteria_unclassified; Bacteria_unclassified; Bacteria_unclassified; Bacteria_unclassified; Bacteria_unclassified
Otu00537	0	0	0	6	2	4	5	4	3	0	1	0	0	1	0	0	2	0	0	0	0	0	0	0	0	0	0	2	3	0	0	1	0	4	0	0	0	0	0	0	6	4	0	Bacteria; Bacteria_unclassified; Bacteria_unclassified; Bacteria_unclassified; Bacteria_unclassified; Bacteria_unclassified
Otu00538	4	0	0	7	0	0	1	0	2	2	1	0	1	0	0	0	1	0	1	0	2	0	0	5	0	2	1	0	0	1	0	0	0	2	0	0	0	0	0	2	0	5	0	Bacteria; Actinobacteria; Actinobacteria; Acidimicrobiales; Acidimicrobiales_unclassified; Acidimicrobiales_unclassified
Otu00539	1	2	0	0	2	0	0	0	2	0	9	2	2	2	7	0	4	1	0	0	1	4	1	2	0	0	0	1	2	0	0	0	1	0	0	1	0	0	0	2	2	0	0	Bacteria; Proteobacteria; Gammaproteobacteria; Pseudomonadales; Pseudomonadaceae; Pseudomonas
Otu00540	2	4	0	2	4	0	0	0	6	9	0	0	0	0	0	2	1	2	2	3	0	0	0	7	0	2	0	3	0	2	0	0	0	2	0	0	0	0	0	0	2	0	0	Bacteria; Verrucomicrobia; Opitutae; Opitutales; Opitutaceae; Alterococcus
Otu00541	0	0	0	1	2	0	1	0	0	2	0	0	2	0	0	3	0	5	1	0	2	2	0	0	0	0	0	0	3	1	0	0	0	0	1	3	0	0	0	2	1	0	0	Bacteria; Bacteria_unclassified; Bacteria_unclassified; Bacteria_unclassified; Bacteria_unclassified; Bacteria_unclassified
Otu00542	1	3	0	0	2	0	0	0	0	0	5	0	12	0	0	0	1	3	0	2	0	0	0	0	1	2	0	10	0	0	0	0	0	0	0	0	0	0	0	2	0	0	0	Bacteria; Proteobacteria; Gammaproteobacteria; Alteromonadales; Alteromonadaceae; Alteromonadaceae_unclassified
Otu00543	0	0	0	0	0	0	0	0	0	0	0	0	0	0	0	0	0	0	0	0	0	0	0	0	0	0	0	0	0	0	0	0	0	0	0	0	0	0	11	0	0	0	0	Bacteria; Proteobacteria; Proteobacteria_unclassified; Proteobacteria_unclassified; Proteobacteria_unclassified; Proteobacteria_unclassified
Otu00544	1	0	0	0	2	0	1	0	2	0	2	0	1	4	2	0	0	2	0	0	0	2	2	56	4	0	0	0	0	0	0	0	0	0	0	0	0	0	0	0	0	5	0	Bacteria; Proteobacteria; Deltaproteobacteria; Myxococcales; Myxococcales_unclassified; Myxococcales_unclassified
Otu00545	0	0	6	5	1	3	0	0	0	0	0	10	0	0	0	2	0	0	0	0	0	0	0	0	0	0	0	0	3	0	0	0	0	5	0	1	0	0	0	0	0	0	0	Bacteria; Actinobacteria; Actinobacteria; Actinomycetales; Microbacteriaceae; Microbacteriaceae_unclassified
Otu00546	0	0	0	0	0	0	0	0	0	0	0	0	0	0	0	0	0	1	0	0	0	0	0	0	0	0	0	0	2	0	0	4	0	0	0	0	2	0	0	1	2	2	15	Bacteria; Actinobacteria; Actinobacteria; Actinobacteria_unclassified; Actinobacteria_unclassified; Actinobacteria_unclassified
Otu00547	4	0	0	0	2	6	9	0	2	8	0	0	12	9	0	1	0	1	0	3	0	0	0	3	0	0	0	1	0	0	0	0	0	2	0	0	0	0	0	0	0	0	0	Bacteria; Proteobacteria; Alphaproteobacteria; Rhizobiales; Phyllobacteriaceae; Phyllobacteriaceae_unclassified
Otu00548	0	0	2	0	0	12	0	4	0	7	0	9	0	0	0	0	0	0	0	0	0	0	0	0	0	0	2	0	0	2	0	0	0	1	2	0	1	0	0	0	0	1	0	Bacteria; Actinobacteria; Actinobacteria; Actinomycetales; Actinomycetales_unclassified; Actinomycetales_unclassified
Otu00549	0	0	0	0	0	0	0	0	0	0	0	0	0	0	0	0	0	0	3	23	2	33	0	5	0	2	0	0	0	0	0	0	0	0	0	0	2	0	0	0	0	0	0	Bacteria; Bacteroidetes; Bacteroidetes_unclassified; Bacteroidetes_unclassified; Bacteroidetes_unclassified; Bacteroidetes_unclassified
Otu00550	1	3	0	3	0	4	0	0	1	0	0	0	0	5	0	3	1	1	0	0	0	0	0	1	0	0	0	0	3	2	0	0	0	0	0	2	2	2	0	1	0	0	0	Bacteria; Chloroflexi; Thermomicrobia; Sphaerobacterales; Sphaerobacteraceae; Sphaerobacteraceae_unclassified
Otu00551	0	0	0	0	0	0	0	0	0	0	0	0	0	0	0	0	0	2	0	0	0	13	0	0	0	0	0	0	0	0	0	0	0	0	0	0	0	0	0	0	23	7	0	Bacteria; Bacteroidetes; Bacteroidia; Bacteroidales; Prolixibacteraceae; Prolixibacteraceae_unclassified
Otu00552	2	0	0	1	0	3	0	0	1	0	1	0	1	0	0	1	0	0	0	0	0	3	0	6	0	3	0	4	0	4	0	2	0	0	0	8	0	0	0	3	1	3	2	Bacteria; Bacteria_unclassified; Bacteria_unclassified; Bacteria_unclassified; Bacteria_unclassified; Bacteria_unclassified
Otu00553	2	0	0	0	8	0	0	0	1	0	2	0	6	0	2	0	7	3	0	0	0	0	0	0	2	0	0	0	1	0	0	0	0	0	0	0	0	0	0	0	0	0	10	Bacteria; Bacteroidetes; Sphingobacteriia; Sphingobacteriales; Chitinophagaceae; Chitinophagaceae_unclassified
Otu00554	4	2	0	1	3	0	2	0	2	0	0	0	9	4	0	0	3	5	0	0	0	0	0	0	0	0	0	0	1	0	0	0	0	0	0	0	0	0	0	0	0	0	8	Bacteria; Bacteria_unclassified; Bacteria_unclassified; Bacteria_unclassified; Bacteria_unclassified; Bacteria_unclassified
Otu00555	0	0	0	0	0	0	0	0	0	0	0	0	0	0	0	0	0	0	0	0	0	0	0	0	0	0	0	0	0	0	0	0	0	0	0	0	0	0	9	0	0	0	0	Bacteria; Proteobacteria; Gammaproteobacteria; Legionellales; Legionellaceae; Legionella
Otu00556	0	0	0	2	0	0	0	0	1	0	0	0	5	2	6	0	4	4	0	0	1	1	0	0	1	0	0	0	0	11	0	2	0	0	0	0	0	0	0	0	1	0	0	Bacteria; Proteobacteria; Gammaproteobacteria; Gammaproteobacteria_unclassified; Gammaproteobacteria_unclassified; Gammaproteobacteria_unclassified
Otu00557	0	0	0	0	0	0	0	0	0	0	0	0	2	0	3	0	0	1	5	0	0	2	43	15	1	6	0	0	0	0	0	0	0	0	0	0	0	0	0	3	0	0	0	Bacteria; Proteobacteria; Alphaproteobacteria; Rhodobacterales; Rhodobacteraceae; Rhodobacteraceae_unclassified
Otu00558	0	1	0	0	2	0	2	7	1	1	0	4	0	0	9	0	20	1	0	0	0	2	0	0	0	1	0	0	0	0	0	1	1	0	0	0	3	0	0	0	0	0	0	Bacteria; Proteobacteria; Gammaproteobacteria; Xanthomonadales; Xanthomonadaceae; Lysobacter
Otu00559	6	6	0	0	3	3	5	0	0	7	0	1	0	1	5	1	7	1	0	0	0	0	0	3	2	0	0	0	1	0	0	0	0	0	0	0	0	0	0	0	0	1	0	Bacteria; Acidobacteria; Acidobacteria_Gp4; Acidobacteria_Gp4_unclassified; Acidobacteria_Gp4_unclassified; Acidobacteria_Gp4_unclassified
Otu00560	0	0	0	1	1	0	6	1	3	5	0	0	0	0	0	1	0	0	0	0	1	1	0	2	0	3	1	1	0	5	0	2	0	0	0	3	1	0	0	0	0	3	1	Bacteria; Bacteria_unclassified; Bacteria_unclassified; Bacteria_unclassified; Bacteria_unclassified; Bacteria_unclassified
Otu00561	2	1	0	3	0	0	0	0	1	0	0	0	2	0	0	4	0	2	4	4	2	3	12	0	2	0	0	3	0	2	0	0	0	0	0	5	0	0	0	1	2	0	0	Bacteria; Verrucomicrobia; Opitutae; Opitutales; Opitutaceae; Opitutus
Otu00562	3	0	0	4	15	0	1	0	4	3	6	0	0	0	7	0	4	2	0	0	0	0	0	0	0	0	0	0	0	0	0	0	2	2	0	0	0	0	0	0	3	0	0	Bacteria; candidate_division_WPS-1; candidate_division_WPS-1_unclassified; candidate_division_WPS-1_unclassified; candidate_division_WPS-1_unclassified; candidate_division_WPS-1_unclassified
Otu00563	0	0	0	2	4	0	5	0	2	2	2	2	2	0	1	0	4	2	0	3	0	1	0	0	0	2	0	0	0	2	0	1	0	0	3	0	0	0	0	0	1	0	0	Bacteria; Verrucomicrobia; Subdivision3; Subdivision3_unclassified; Subdivision3_unclassified; Subdivision3_unclassified
Otu00564	0	2	0	1	0	3	0	0	0	0	0	0	9	0	0	0	6	9	0	0	0	0	2	2	0	0	0	0	0	0	0	0	0	0	2	1	0	0	0	0	0	0	0	Bacteria; Proteobacteria; Alphaproteobacteria; Sphingomonadales; Sphingomonadaceae; Sphingomonas
Otu00565	0	2	5	0	0	0	0	0	1	0	1	0	0	0	0	0	0	0	0	2	3	3	1	0	0	0	0	0	0	1	0	7	1	0	3	2	0	0	0	2	1	0	0	Bacteria; Proteobacteria; Deltaproteobacteria; Myxococcales; Cystobacteraceae; Anaeromyxobacter
Otu00566	1	4	0	0	2	3	0	0	8	0	0	0	3	0	0	2	4	1	1	0	4	0	1	3	3	3	0	0	2	2	0	0	0	0	0	0	0	0	0	0	0	0	0	Bacteria; Acidobacteria; Acidobacteria_Gp6; Gp6; Gp6_unclassified; Gp6_unclassified
Otu00567	0	0	0	0	0	0	0	0	1	0	0	0	0	0	0	0	0	0	0	0	0	0	0	0	0	0	0	1	0	0	8	0	0	0	0	0	0	0	0	0	0	0	0	Bacteria; Bacteroidetes; Bacteroidia; Bacteroidales; Porphyromonadaceae; Petrimonas
Otu00568	1	1	0	0	5	0	2	2	0	9	3	0	3	0	0	2	0	1	0	0	0	7	0	0	0	0	0	11	0	1	0	0	0	1	0	0	0	1	0	1	0	0	0	Bacteria; Actinobacteria; Actinobacteria; Actinomycetales; Nocardiaceae; Gordonia
Otu00569	0	1	0	2	3	0	3	0	0	0	2	2	2	0	5	0	4	5	0	0	0	0	0	1	2	1	0	0	0	1	0	0	0	0	0	0	0	0	0	0	1	0	0	Bacteria; Proteobacteria; Alphaproteobacteria; Rhodospirillales; Rhodospirillaceae; Skermanella
Otu00570	2	0	0	1	0	0	0	0	1	0	0	0	4	0	11	0	0	0	0	0	0	0	1	3	5	3	1	0	4	3	0	0	0	1	0	0	0	0	0	0	1	0	0	Bacteria; Verrucomicrobia; Spartobacteria; Spartobacteria_unclassified; Spartobacteria_unclassified; Spartobacteria_unclassified
Otu00571	0	0	0	0	0	0	0	0	0	0	0	0	0	0	0	0	0	0	0	0	9	0	0	0	4	1	3	2	0	0	0	0	0	0	0	0	0	0	0	12	3	1	0	Bacteria; Bacteroidetes; Bacteroidetes_unclassified; Bacteroidetes_unclassified; Bacteroidetes_unclassified; Bacteroidetes_unclassified
Otu00572	0	3	0	4	3	3	1	0	2	0	0	0	2	0	16	0	0	0	0	0	0	0	0	0	2	5	0	0	0	0	0	1	0	1	0	0	0	0	0	1	1	1	0	Bacteria; Bacteroidetes; Flavobacteriia; Flavobacteriales; Flavobacteriaceae; Flavobacterium
Otu00573	1	2	0	0	1	0	0	0	1	0	0	1	0	0	0	0	0	2	3	2	0	0	0	0	0	1	0	0	0	0	0	0	0	0	0	6	0	0	0	3	1	0	0	Bacteria; Chloroflexi; Caldilineae; Caldilineales; Caldilineaceae; Litorilinea
Otu00574	4	2	0	0	2	0	1	1	6	0	0	2	1	0	0	1	0	4	0	1	0	2	1	0	0	2	0	0	0	1	0	0	0	0	1	1	0	0	0	0	0	7	2	Bacteria; Acidobacteria; Acidobacteria_Gp6; Gp6; Gp6_unclassified; Gp6_unclassified
Otu00575	1	0	0	1	1	0	0	0	0	4	0	1	0	0	0	7	1	0	3	3	0	0	0	0	3	2	0	2	0	1	0	2	0	0	0	1	0	0	0	1	1	1	4	Bacteria; Actinobacteria; Actinobacteria; Actinobacteria_unclassified; Actinobacteria_unclassified; Actinobacteria_unclassified
Otu00576	0	0	3	0	2	3	2	0	0	1	1	2	0	1	0	0	0	0	0	0	0	0	0	0	0	0	4	0	1	0	0	0	0	1	0	0	0	1	0	0	1	2	0	Bacteria; Actinobacteria; Actinobacteria; Actinomycetales; Microbacteriaceae; Microbacteriaceae_unclassified
Otu00577	2	0	0	2	4	3	1	3	2	3	0	0	0	3	1	1	5	0	0	4	0	2	0	0	0	1	0	2	0	2	0	0	0	0	0	0	0	0	0	0	0	6	0	Bacteria; Verrucomicrobia; Opitutae; Opitutales; Opitutaceae; Opitutus
Otu00578	3	0	0	0	3	0	4	0	1	8	4	1	21	4	0	0	1	3	0	0	0	0	1	0	0	0	0	0	0	1	0	0	0	2	0	0	0	0	0	0	0	0	1	Bacteria; Proteobacteria; Alphaproteobacteria; Rhizobiales; Phyllobacteriaceae; Phyllobacteriaceae_unclassified
Otu00579	1	5	0	0	0	2	0	0	8	0	0	1	9	0	4	0	7	4	3	0	0	0	0	0	0	1	0	0	0	0	0	0	0	0	0	0	0	0	0	2	6	1	3	Bacteria; Chloroflexi; Chloroflexi_unclassified; Chloroflexi_unclassified; Chloroflexi_unclassified; Chloroflexi_unclassified
Otu00580	12	0	0	0	0	2	0	0	1	0	4	2	2	2	2	1	0	1	0	0	1	0	0	0	0	0	0	1	2	0	0	0	0	0	0	0	0	0	0	4	0	0	0	Bacteria; Chloroflexi; Thermomicrobia; Sphaerobacterales; Sphaerobacteraceae; Sphaerobacteraceae_unclassified
Otu00581	3	3	0	0	4	3	0	0	0	2	0	0	0	0	1	0	0	5	0	0	0	2	0	0	0	0	0	0	0	0	0	0	0	2	0	1	0	0	0	0	2	5	8	Bacteria; Proteobacteria; Alphaproteobacteria; Rhizobiales; Rhizobiales_unclassified; Rhizobiales_unclassified
Otu00582	0	0	0	0	0	0	0	0	0	0	0	0	0	0	0	0	0	0	0	0	0	0	0	0	0	0	0	0	0	1	0	0	0	0	0	0	0	0	7	0	0	0	0	Bacteria; Proteobacteria; Alphaproteobacteria; Sphingomonadales; Sphingomonadaceae; Sphingomonadaceae_unclassified
Otu00583	1	0	0	0	0	0	0	0	0	0	0	0	0	0	0	0	0	0	0	0	0	0	0	0	0	0	0	0	0	0	6	0	0	0	0	0	0	0	0	0	0	0	0	Bacteria; Proteobacteria; Deltaproteobacteria; Myxococcales; Myxococcales_unclassified; Myxococcales_unclassified
Otu00584	1	4	0	0	0	4	3	0	6	6	0	0	0	5	0	0	0	0	0	1	0	0	1	0	0	0	0	8	1	5	0	0	0	5	0	0	0	0	0	0	0	0	0	Bacteria; Bacteria_unclassified; Bacteria_unclassified; Bacteria_unclassified; Bacteria_unclassified; Bacteria_unclassified
Otu00585	0	0	0	0	0	0	0	0	0	0	0	0	0	0	0	4	0	0	0	4	0	0	0	0	0	0	0	0	0	0	0	0	2	0	0	0	4	0	0	0	0	0	0	Bacteria; Firmicutes; Clostridia; Clostridiales; Clostridiaceae_1; Clostridiaceae_1_unclassified
Otu00586	0	0	0	0	0	0	0	0	0	0	0	0	0	0	0	0	0	0	0	0	0	0	0	0	0	0	0	0	0	0	0	0	0	0	0	0	0	0	7	0	0	0	0	Bacteria; Proteobacteria; Gammaproteobacteria; Pseudomonadales; Moraxellaceae; Acinetobacter
Otu00587	3	0	0	3	2	3	0	0	0	0	0	0	4	0	5	0	0	8	0	0	0	0	0	0	0	0	0	0	0	1	0	0	2	3	0	0	0	0	0	0	0	0	0	Bacteria; Bacteroidetes; Cytophagia; Cytophagales; Chryseolinea; Chryseolinea_unclassified
Otu00588	2	0	0	0	3	0	0	0	1	0	5	0	4	10	7	2	8	4	1	0	0	0	0	0	0	0	0	0	2	0	0	0	0	0	0	0	0	0	0	0	0	0	0	Bacteria; Actinobacteria; Actinobacteria; Actinomycetales; Micrococcaceae; Micrococcaceae_unclassified
Otu00589	0	0	0	0	0	0	0	0	0	0	0	0	0	0	0	0	3	0	3	1	0	0	8	3	0	0	0	0	0	0	0	0	0	0	0	0	0	0	0	0	2	0	27	Bacteria; Proteobacteria; Betaproteobacteria; Betaproteobacteria_unclassified; Betaproteobacteria_unclassified; Betaproteobacteria_unclassified
Otu00590	0	0	0	0	0	0	0	0	0	0	0	0	0	0	0	0	0	0	0	0	0	0	0	0	0	0	0	0	0	0	0	0	0	0	0	0	0	0	0	0	24	10	0	Bacteria; Bacteria_unclassified; Bacteria_unclassified; Bacteria_unclassified; Bacteria_unclassified; Bacteria_unclassified
Otu00591	4	5	0	3	1	0	0	0	3	3	0	0	1	0	0	0	3	3	1	0	5	0	0	1	0	1	0	1	1	1	0	0	0	0	2	1	0	0	0	0	1	2	0	Bacteria; Actinobacteria; Actinobacteria; Acidimicrobiales; Iamiaceae; Iamiaceae_unclassified
Otu00592	2	0	0	0	0	0	0	0	0	0	0	1	0	0	0	0	0	1	6	2	0	0	0	0	0	1	0	0	0	4	0	0	0	0	0	0	0	0	0	1	2	0	13	Bacteria; Acidobacteria; Acidobacteria_Gp6; Gp6; Gp6_unclassified; Gp6_unclassified
Otu00593	0	0	0	0	0	0	0	0	0	0	0	0	0	0	0	0	0	0	0	0	0	0	0	0	0	0	0	0	2	0	0	0	0	0	0	0	0	0	0	0	4	1	34	Bacteria; Actinobacteria; Actinobacteria; Gaiellales; Gaiellaceae; Gaiella
Otu00594	1	0	0	0	0	0	0	0	1	0	0	0	0	0	0	0	1	11	1	0	1	1	0	0	0	0	0	0	0	0	0	0	0	0	0	2	0	0	0	0	3	3	0	Bacteria; Bacteria_unclassified; Bacteria_unclassified; Bacteria_unclassified; Bacteria_unclassified; Bacteria_unclassified
Otu00595	0	4	0	0	0	1	0	0	0	2	0	0	0	3	0	0	8	0	0	0	2	0	0	0	2	0	0	0	0	0	0	0	0	0	0	0	2	0	0	1	0	0	0	Bacteria; Actinobacteria; Actinobacteria; Actinomycetales; Demequinaceae; Demequina
Otu00596	1	0	2	1	0	5	0	3	0	1	0	4	1	1	3	2	0	0	0	0	0	6	0	0	0	0	0	0	2	0	0	1	0	1	1	0	0	3	0	0	0	0	0	Bacteria; Actinobacteria; Actinobacteria; Actinomycetales; Actinomycetales_unclassified; Actinomycetales_unclassified
Otu00597	0	1	0	0	0	0	0	0	0	0	0	0	2	0	0	1	0	2	0	0	0	0	0	0	0	0	0	0	0	2	0	1	0	0	0	3	0	0	0	0	0	2	20	Bacteria; Bacteria_unclassified; Bacteria_unclassified; Bacteria_unclassified; Bacteria_unclassified; Bacteria_unclassified
Otu00598	0	0	0	0	0	0	0	0	0	0	0	0	0	0	0	0	0	0	0	0	0	0	0	0	0	0	0	0	1	0	0	0	0	0	0	0	0	0	0	0	0	0	52	Bacteria; Acidobacteria; Acidobacteria_Gp4; Gp4; Gp4_unclassified; Gp4_unclassified
Otu00599	3	1	0	5	2	2	1	0	0	0	0	0	2	2	0	0	3	3	1	0	0	0	0	0	0	5	0	0	1	2	0	0	0	0	0	5	0	0	0	0	1	0	0	Bacteria; Proteobacteria; Alphaproteobacteria; Alphaproteobacteria_unclassified; Alphaproteobacteria_unclassified; Alphaproteobacteria_unclassified
Otu00600	0	4	0	0	0	0	0	0	1	0	0	0	0	2	0	0	3	0	2	4	5	3	3	0	2	0	0	1	0	0	0	1	0	0	0	2	0	0	0	3	4	0	0	Bacteria; candidate_division_WPS-1; candidate_division_WPS-1_unclassified; candidate_division_WPS-1_unclassified; candidate_division_WPS-1_unclassified; candidate_division_WPS-1_unclassified
Otu00601	1	0	0	8	0	0	1	0	3	0	4	0	9	0	0	0	0	9	0	0	0	0	0	0	4	0	0	0	0	0	0	0	0	0	0	0	0	0	0	0	0	3	0	Bacteria; Proteobacteria; Deltaproteobacteria; Deltaproteobacteria_unclassified; Deltaproteobacteria_unclassified; Deltaproteobacteria_unclassified
Otu00602	0	0	0	0	0	0	0	0	0	0	0	0	0	0	0	0	0	0	0	0	0	0	0	0	0	0	0	0	2	0	0	0	0	0	0	0	0	0	0	0	4	1	34	Bacteria; Actinobacteria; Actinobacteria; Gaiellales; Gaiellaceae; Gaiella
Otu00603	2	0	0	2	7	0	0	3	0	0	16	0	3	0	3	2	6	0	0	0	0	0	0	0	3	2	0	0	0	0	0	1	0	0	0	0	0	0	0	0	0	2	0	Bacteria; Bacteroidetes; Flavobacteriia; Flavobacteriales; Flavobacteriaceae; Flavobacterium
Otu00604	6	7	0	0	2	0	2	0	0	0	4	0	1	6	1	0	3	3	0	0	0	3	0	0	1	0	0	0	2	0	0	0	0	1	1	0	0	0	0	0	0	0	0	Bacteria; Chloroflexi; Thermomicrobia; Sphaerobacterales; Sphaerobacteraceae; Sphaerobacteraceae_unclassified
Otu00605	0	0	0	0	0	0	0	0	0	0	0	0	0	0	0	0	0	17	1	0	0	0	0	0	0	1	0	2	0	1	0	0	0	0	0	1	0	0	0	0	1	1	0	Bacteria; Actinobacteria; Actinobacteria; Actinomycetales; Glycomycetaceae; Glycomyces
Otu00606	2	0	0	2	1	0	1	0	3	0	0	0	0	4	2	2	0	6	0	0	0	0	0	0	0	0	0	0	0	1	0	0	0	1	0	0	0	0	0	0	2	0	4	Bacteria; Bacteria_unclassified; Bacteria_unclassified; Bacteria_unclassified; Bacteria_unclassified; Bacteria_unclassified
Otu00607	5	0	0	0	1	2	0	0	1	0	1	0	1	4	0	0	0	9	0	0	0	0	0	0	0	3	0	0	0	0	0	0	0	0	0	1	0	0	0	0	0	0	2	Bacteria; Actinobacteria; Actinobacteria; Actinomycetales; Pseudonocardiaceae; Lentzea
Otu00608	5	0	0	6	2	3	1	0	0	0	7	3	13	0	4	2	1	1	0	0	0	0	0	0	3	1	0	0	4	1	0	0	0	4	0	0	0	0	0	0	0	0	0	Bacteria; Proteobacteria; Alphaproteobacteria; Sphingomonadales; Sphingomonadaceae; Sphingomonas
Otu00609	1	3	0	0	3	0	1	0	0	0	0	0	0	3	0	0	0	3	0	0	0	0	0	0	0	0	0	0	0	0	0	0	0	0	0	2	9	2	0	0	0	0	0	Bacteria; Bacteria_unclassified; Bacteria_unclassified; Bacteria_unclassified; Bacteria_unclassified; Bacteria_unclassified
Otu00610	0	0	0	0	0	0	0	0	0	0	0	0	0	0	0	0	0	0	0	0	0	0	0	0	0	0	0	0	0	0	0	0	0	0	0	0	0	0	0	0	0	0	52	Bacteria; Bacteria_unclassified; Bacteria_unclassified; Bacteria_unclassified; Bacteria_unclassified; Bacteria_unclassified
Otu00611	3	4	0	6	0	0	0	0	3	3	0	0	0	12	0	0	3	2	4	9	0	0	0	3	2	0	0	0	0	0	0	1	0	1	0	0	0	0	0	3	0	0	0	Bacteria; Proteobacteria; Deltaproteobacteria; Myxococcales; Myxococcales_unclassified; Myxococcales_unclassified
Otu00612	2	0	0	0	0	0	0	0	0	0	1	0	0	2	0	1	3	0	0	4	0	1	0	0	0	3	2	5	1	2	0	0	0	1	0	1	0	0	0	0	2	1	2	Bacteria; Bacteria_unclassified; Bacteria_unclassified; Bacteria_unclassified; Bacteria_unclassified; Bacteria_unclassified
Otu00613	0	0	0	0	0	0	0	0	0	0	0	0	0	0	0	0	0	0	0	0	0	0	0	0	0	0	0	0	0	0	0	0	0	0	0	0	0	0	0	0	3	2	29	Bacteria; Actinobacteria; Actinobacteria; Gaiellales; Gaiellaceae; Gaiella
Otu00614	0	0	0	0	0	0	0	0	0	0	0	0	0	0	1	0	0	5	0	0	0	3	0	0	0	0	0	0	0	0	0	0	0	0	0	4	0	0	0	2	2	0	14	Bacteria; Bacteria_unclassified; Bacteria_unclassified; Bacteria_unclassified; Bacteria_unclassified; Bacteria_unclassified
Otu00615	2	1	0	1	7	2	10	4	0	2	0	0	4	1	0	3	3	0	0	0	0	0	0	0	0	0	0	0	0	0	0	0	0	0	1	0	0	0	0	0	1	0	0	Bacteria; Proteobacteria; Alphaproteobacteria; Caulobacterales; Caulobacteraceae; Caulobacteraceae_unclassified
Otu00616	2	5	0	1	3	0	3	0	2	3	1	1	1	1	0	2	1	0	0	0	0	0	2	1	4	0	0	2	0	0	0	0	0	0	1	0	0	0	0	1	1	2	4	Bacteria; candidate_division_WPS-1; candidate_division_WPS-1_unclassified; candidate_division_WPS-1_unclassified; candidate_division_WPS-1_unclassified; candidate_division_WPS-1_unclassified
Otu00617	1	0	0	0	0	0	0	0	0	0	0	0	0	0	0	0	0	2	6	3	3	3	8	3	2	1	0	0	0	3	0	0	0	0	0	0	0	0	0	2	0	0	0	Bacteria; Proteobacteria; Deltaproteobacteria; Myxococcales; Myxococcales_unclassified; Myxococcales_unclassified
Otu00618	0	0	0	0	1	0	2	0	0	0	1	0	0	0	0	0	0	1	0	0	6	0	10	0	6	0	0	0	0	0	0	0	0	0	0	1	0	0	1	1	0	0	0	Bacteria; Acidobacteria; Acidobacteria_Gp7; Gp7; Gp7_unclassified; Gp7_unclassified
Otu00619	0	4	0	0	0	0	0	0	0	0	0	0	2	0	0	0	0	6	1	0	0	0	0	0	0	0	0	0	1	0	0	0	0	0	0	0	0	0	0	0	1	0	0	Bacteria; Acidobacteria; Acidobacteria_Gp16; Gp16; Gp16_unclassified; Gp16_unclassified
Otu00620	0	0	0	0	0	0	0	0	0	0	0	0	0	0	0	0	0	0	10	21	0	11	5	2	2	1	0	0	0	0	0	0	0	0	0	3	1	0	0	1	0	0	0	Bacteria; Chloroflexi; Anaerolineae; Anaerolineales; Anaerolineaceae; Anaerolineaceae_unclassified
Otu00621	0	0	0	0	0	0	0	0	0	0	0	0	0	0	0	0	0	4	16	3	5	4	0	2	4	3	0	1	0	0	0	1	0	0	0	0	0	0	0	8	0	0	0	Bacteria; Acidobacteria; Acidobacteria_Gp6; Gp6; Gp6_unclassified; Gp6_unclassified
Otu00622	1	1	0	1	0	2	0	0	0	0	3	0	5	3	2	1	13	1	0	0	0	0	0	0	0	0	0	0	0	0	0	0	0	0	0	0	0	0	0	0	0	0	0	Bacteria; Bacteria_unclassified; Bacteria_unclassified; Bacteria_unclassified; Bacteria_unclassified; Bacteria_unclassified
Otu00623	1	1	0	2	6	0	14	0	2	0	0	0	3	8	4	0	0	1	0	0	0	0	0	0	0	0	0	0	0	0	0	0	1	0	0	0	0	0	0	0	0	0	0	Bacteria; Proteobacteria; Alphaproteobacteria; Rhizobiales; Bradyrhizobiaceae; Bradyrhizobiaceae_unclassified
Otu00624	0	0	0	0	0	0	0	0	0	0	0	0	1	0	0	0	0	2	15	23	0	4	1	0	2	0	0	0	0	0	0	0	0	0	0	0	0	0	0	0	0	0	0	Bacteria; Chloroflexi; Anaerolineae; Anaerolineales; Anaerolineaceae; Anaerolineaceae_unclassified
Otu00625	3	0	0	0	1	0	0	0	0	0	1	0	11	0	2	0	0	7	0	0	0	0	0	0	5	0	0	0	6	0	0	0	1	0	0	0	0	0	0	0	0	0	0	Bacteria; Actinobacteria; Actinobacteria; Actinomycetales; Micromonosporaceae; Dactylosporangium
Otu00626	1	2	0	1	3	0	4	0	1	3	0	0	0	0	0	5	0	2	7	0	3	0	0	0	3	5	0	1	0	0	0	0	0	3	0	2	0	0	0	2	1	0	0	Bacteria; Bacteria_unclassified; Bacteria_unclassified; Bacteria_unclassified; Bacteria_unclassified; Bacteria_unclassified
Otu00627	0	0	0	0	0	0	0	0	0	0	0	0	0	0	0	0	0	3	4	0	2	0	0	0	1	0	0	0	1	1	0	0	0	0	0	2	1	1	0	0	0	1	0	Bacteria; Proteobacteria; Betaproteobacteria; Betaproteobacteria_unclassified; Betaproteobacteria_unclassified; Betaproteobacteria_unclassified
Otu00628	7	0	0	5	0	6	1	0	3	0	0	0	0	6	3	0	6	0	0	0	0	0	0	0	0	0	0	1	1	0	0	3	0	0	0	0	0	0	0	0	0	0	0	Bacteria; Bacteroidetes; Sphingobacteriia; Sphingobacteriales; Chitinophagaceae; Chitinophagaceae_unclassified
Otu00629	1	1	2	0	3	1	0	0	5	1	0	0	4	1	2	0	0	4	1	0	0	0	0	6	0	3	2	5	0	0	0	0	0	0	0	0	0	0	0	1	1	1	0	Bacteria; Verrucomicrobia; Opitutae; Opitutales; Opitutaceae; Opitutus
Otu00630	0	0	0	0	0	0	0	0	0	0	0	0	0	0	0	0	0	2	1	0	0	0	0	0	0	0	0	0	0	0	0	0	0	0	0	0	0	0	0	0	13	9	0	Bacteria; Chloroflexi; Anaerolineae; Anaerolineales; Anaerolineaceae; Anaerolineaceae_unclassified
Otu00631	13	0	0	0	0	2	3	2	0	3	2	0	0	0	0	0	9	4	1	0	3	0	1	0	0	0	0	0	0	1	0	0	0	2	0	0	0	0	0	0	0	3	0	Bacteria; Chloroflexi; Thermomicrobia; Sphaerobacterales; Sphaerobacteraceae; Sphaerobacteraceae_unclassified
Otu00632	0	0	0	0	0	0	0	0	0	0	0	0	0	0	0	0	0	0	0	4	2	0	0	14	3	1	0	0	0	0	0	0	3	0	0	0	1	0	0	2	0	0	0	Bacteria; Bacteroidetes; Bacteroidetes_unclassified; Bacteroidetes_unclassified; Bacteroidetes_unclassified; Bacteroidetes_unclassified
Otu00633	3	0	0	3	0	0	0	0	0	1	0	0	0	0	0	2	0	4	0	0	1	4	0	1	0	1	0	2	5	2	0	0	0	0	1	0	0	0	0	1	0	2	0	Bacteria; Planctomycetes; Planctomycetia; Planctomycetales; Planctomycetaceae; Planctomycetaceae_unclassified
Otu00634	0	0	0	0	0	0	0	0	0	0	0	0	0	0	0	0	0	0	0	0	0	0	0	0	0	0	0	0	0	0	0	0	0	0	0	0	9	0	0	0	0	0	0	Bacteria; Parcubacteria; Parcubacteria_unclassified; Parcubacteria_unclassified; Parcubacteria_unclassified; Parcubacteria_unclassified
Otu00635	1	0	0	0	0	0	3	0	0	2	0	0	13	2	3	0	0	8	1	0	0	3	0	2	0	0	0	0	0	1	0	0	0	0	0	0	0	0	0	0	0	0	0	Bacteria; Proteobacteria; Alphaproteobacteria; Sphingomonadales; Sphingomonadaceae; Sphingomonas
Otu00636	3	1	0	0	4	3	2	0	0	0	0	0	2	7	0	0	0	4	0	0	0	0	0	3	0	1	1	0	0	1	0	0	0	0	0	2	0	0	0	0	0	0	0	Bacteria; Proteobacteria; Alphaproteobacteria; Rhizobiales; Methylobacteriaceae; Microvirga
Otu00637	1	0	0	7	2	0	0	0	2	0	0	0	2	1	0	0	1	1	0	3	0	0	0	0	3	2	0	0	1	1	0	0	0	0	0	0	0	0	0	1	2	2	0	Bacteria; Proteobacteria; Deltaproteobacteria; Myxococcales; Myxococcales_unclassified; Myxococcales_unclassified
Otu00638	0	0	0	0	0	0	0	0	0	0	0	0	1	0	0	0	0	1	0	0	0	0	0	0	0	0	0	1	2	0	0	0	0	0	0	0	0	0	0	0	1	1	27	Bacteria; Actinobacteria; Actinobacteria; Gaiellales; Gaiellaceae; Gaiella
Otu00639	2	0	0	0	0	0	1	0	6	0	2	2	1	0	0	0	1	1	5	0	1	0	0	0	0	0	1	0	0	4	0	0	1	2	0	1	0	0	0	0	3	0	4	Bacteria; candidate_division_WPS-1; candidate_division_WPS-1_unclassified; candidate_division_WPS-1_unclassified; candidate_division_WPS-1_unclassified; candidate_division_WPS-1_unclassified
Otu00640	0	0	0	0	0	0	0	0	0	0	0	0	2	0	0	0	0	0	0	0	0	0	0	0	0	0	0	0	1	0	0	0	0	0	0	0	0	0	0	0	2	0	33	Bacteria; Actinobacteria; Actinobacteria; Solirubrobacterales; Solirubrobacterales_unclassified; Solirubrobacterales_unclassified
Otu00641	0	2	0	1	0	1	0	0	0	0	0	0	3	3	5	3	2	1	4	0	3	2	0	1	2	8	0	0	0	0	0	0	0	0	0	0	0	0	0	0	0	0	0	Bacteria; Chloroflexi; Caldilineae; Caldilineales; Caldilineaceae; Caldilineaceae_unclassified
Otu00642	0	0	0	0	0	0	0	0	0	0	0	0	0	0	0	0	0	9	0	0	0	0	0	0	0	0	0	0	1	0	0	0	0	0	0	0	0	0	0	0	4	1	1	Bacteria; Chloroflexi; Anaerolineae; Anaerolineales; Anaerolineaceae; Anaerolineaceae_unclassified
Otu00643	0	0	0	1	0	0	1	0	0	1	0	0	0	1	0	0	0	3	2	3	3	0	0	0	0	0	0	2	0	0	0	0	0	2	4	1	0	0	0	0	0	0	0	Bacteria; Proteobacteria; Alphaproteobacteria; Alphaproteobacteria_unclassified; Alphaproteobacteria_unclassified; Alphaproteobacteria_unclassified
Otu00644	0	0	0	2	6	7	0	1	0	0	0	0	1	0	0	0	0	0	0	0	0	0	0	1	2	0	0	0	0	5	0	0	0	0	0	1	0	0	0	5	1	1	0	Bacteria; Proteobacteria; Gammaproteobacteria; Xanthomonadales; Sinobacteraceae; Steroidobacter
Otu00645	0	1	0	1	0	0	0	0	0	0	0	0	5	0	0	0	0	0	0	0	0	0	0	0	1	0	0	1	0	0	0	7	0	0	1	1	0	0	0	0	0	0	0	Bacteria; Bacteroidetes; Sphingobacteriia; Sphingobacteriales; Sphingobacteriaceae; Mucilaginibacter
Otu00646	0	0	0	8	0	0	5	0	0	0	0	0	8	7	1	0	0	0	0	0	0	0	0	0	0	0	0	0	0	9	0	1	0	0	0	0	0	0	0	0	1	2	0	Bacteria; Proteobacteria; Alphaproteobacteria; Sphingomonadales; Sphingomonadaceae; Sphingomonadaceae_unclassified
Otu00647	4	1	0	0	0	2	0	0	5	0	0	0	3	0	0	0	0	0	1	1	0	2	0	0	0	7	0	0	0	1	0	0	0	0	0	1	0	0	0	0	1	0	0	Bacteria; Bacteria_unclassified; Bacteria_unclassified; Bacteria_unclassified; Bacteria_unclassified; Bacteria_unclassified
Otu00648	1	0	0	0	0	1	0	0	0	0	0	0	3	0	1	0	0	10	7	10	0	3	1	0	0	0	0	0	1	0	0	0	0	0	0	0	0	0	0	2	0	0	0	Bacteria; Chloroflexi; Anaerolineae; Anaerolineales; Anaerolineaceae; Anaerolineaceae_unclassified
Otu00649	2	2	0	0	0	0	0	0	2	5	0	0	2	0	1	0	0	1	2	0	0	0	0	1	2	0	0	1	2	2	0	2	0	0	1	0	0	0	0	0	0	0	0	Bacteria; Chloroflexi; Thermomicrobia; Thermomicrobia_unclassified; Thermomicrobia_unclassified; Thermomicrobia_unclassified
Otu00650	10	5	0	1	5	1	3	0	0	0	1	0	2	3	0	2	3	1	2	0	0	2	0	2	0	0	0	0	0	0	0	0	0	0	0	0	0	0	0	2	0	0	0	Bacteria; Chloroflexi; Thermomicrobia; Thermomicrobia_unclassified; Thermomicrobia_unclassified; Thermomicrobia_unclassified
Otu00651	14	1	0	0	1	3	2	0	5	4	1	0	8	10	0	1	1	1	0	0	0	0	0	0	0	0	0	0	0	0	0	0	0	0	0	0	0	0	0	0	0	0	0	Bacteria; Chloroflexi; Chloroflexi_unclassified; Chloroflexi_unclassified; Chloroflexi_unclassified; Chloroflexi_unclassified
Otu00652	0	3	0	6	1	3	3	0	4	0	4	2	1	2	0	0	4	0	0	0	0	0	0	0	0	0	2	0	0	5	0	0	0	0	0	0	0	0	0	1	0	2	0	Bacteria; candidate_division_WPS-1; candidate_division_WPS-1_unclassified; candidate_division_WPS-1_unclassified; candidate_division_WPS-1_unclassified; candidate_division_WPS-1_unclassified
Otu00653	1	2	0	1	2	0	1	0	3	0	0	0	8	1	5	0	4	2	0	0	0	0	0	0	3	1	0	0	2	2	0	0	0	0	0	0	0	0	0	0	4	0	0	Bacteria; Bacteroidetes; Sphingobacteriia; Sphingobacteriales; Chitinophagaceae; Ferruginibacter
Otu00654	1	2	0	1	1	2	3	0	0	6	3	0	1	5	1	0	3	2	0	0	0	0	0	0	0	0	0	0	0	0	0	1	0	6	0	0	0	0	0	0	0	0	0	Bacteria; candidate_division_WPS-1; candidate_division_WPS-1_unclassified; candidate_division_WPS-1_unclassified; candidate_division_WPS-1_unclassified; candidate_division_WPS-1_unclassified
Otu00655	3	0	0	0	1	4	1	0	1	1	0	0	0	0	0	0	0	0	0	0	1	0	0	0	1	0	0	9	3	5	0	4	0	0	1	0	0	0	0	1	0	0	0	Bacteria; Bacteria_unclassified; Bacteria_unclassified; Bacteria_unclassified; Bacteria_unclassified; Bacteria_unclassified
Otu00656	2	2	0	1	3	0	2	4	0	0	2	0	1	0	5	0	9	2	2	0	4	3	1	0	0	0	0	0	0	0	0	0	0	3	0	0	0	0	0	1	1	0	0	Bacteria; Proteobacteria; Gammaproteobacteria; Gammaproteobacteria_unclassified; Gammaproteobacteria_unclassified; Gammaproteobacteria_unclassified
Otu00657	0	0	0	0	0	4	0	0	0	0	0	0	0	0	0	2	0	4	0	0	0	0	0	2	2	0	0	1	1	0	0	0	0	5	0	0	0	0	0	2	0	0	0	Bacteria; Proteobacteria; Deltaproteobacteria; Myxococcales; Sandaracinaceae; Sandaracinus
Otu00658	0	0	2	0	0	6	0	0	0	0	0	0	0	2	0	3	0	0	0	0	0	0	0	0	0	0	0	1	0	1	0	4	0	2	1	0	0	0	0	0	3	0	0	Bacteria; Actinobacteria; Actinobacteria; Actinomycetales; Actinomycetales_unclassified; Actinomycetales_unclassified
Otu00659	4	1	0	0	1	0	3	2	1	2	0	0	6	2	0	0	0	1	0	0	0	0	0	0	0	0	0	0	0	0	0	0	0	3	0	0	0	1	0	0	0	5	0	Bacteria; Proteobacteria; Alphaproteobacteria; Rhizobiales; Bradyrhizobiaceae; Rhodopseudomonas
Otu00660	0	0	1	2	0	0	2	0	0	0	1	2	0	0	0	0	2	0	11	3	0	2	0	4	2	1	0	0	2	0	0	0	1	0	1	5	1	3	0	2	0	0	0	Bacteria; Bacteria_unclassified; Bacteria_unclassified; Bacteria_unclassified; Bacteria_unclassified; Bacteria_unclassified
Otu00661	1	2	0	0	3	0	7	0	3	0	4	0	5	0	10	0	3	1	0	0	0	0	0	0	0	2	0	0	0	0	0	0	0	0	0	0	0	0	0	0	0	0	0	Bacteria; Bacteroidetes; Flavobacteriia; Flavobacteriales; Flavobacteriaceae; Flavobacterium
Otu00662	1	0	0	2	4	4	5	0	0	0	8	0	7	0	4	0	3	0	0	0	0	0	0	0	1	2	2	0	0	0	0	0	0	0	0	1	0	0	0	0	0	0	0	Bacteria; Bacteroidetes; Flavobacteriia; Flavobacteriales; Flavobacteriaceae; Flavobacterium
Otu00663	0	0	0	0	1	1	0	0	0	0	0	0	0	0	0	0	0	0	0	0	0	0	0	0	0	0	2	0	2	2	1	0	0	0	0	0	1	2	0	2	1	1	0	Bacteria; Proteobacteria; Gammaproteobacteria; Legionellales; Legionellaceae; Legionella
Otu00664	0	0	1	0	2	0	0	0	0	0	0	3	0	0	0	0	0	1	0	0	0	4	0	0	0	0	0	0	2	0	0	0	2	0	0	1	0	0	0	0	0	0	0	Bacteria; Proteobacteria; Alphaproteobacteria; Rhodobacterales; Rhodobacteraceae; Rhodobacteraceae_unclassified
Otu00665	0	0	0	0	0	0	0	0	0	0	0	0	0	0	0	0	0	0	0	0	0	0	0	0	0	0	0	0	0	0	0	0	0	0	0	0	0	0	0	0	19	6	0	Bacteria; Bacteria_unclassified; Bacteria_unclassified; Bacteria_unclassified; Bacteria_unclassified; Bacteria_unclassified
Otu00666	1	0	0	3	5	0	0	0	0	0	1	0	6	0	5	0	1	1	0	0	0	0	37	0	0	0	0	0	0	0	0	0	0	0	0	0	0	0	0	0	0	0	0	Bacteria; Gemmatimonadetes; Gemmatimonadetes; Gemmatimonadales; Gemmatimonadaceae; Gemmatimonas
Otu00667	0	2	0	0	0	0	2	0	0	0	0	0	0	3	0	0	0	1	7	3	12	8	0	4	0	2	0	1	0	1	0	0	0	0	0	8	0	0	0	1	1	0	0	Bacteria; Bacteria_unclassified; Bacteria_unclassified; Bacteria_unclassified; Bacteria_unclassified; Bacteria_unclassified
Otu00668	1	0	0	0	0	0	0	0	0	0	0	0	0	0	0	3	0	0	5	1	1	1	1	1	2	2	1	0	0	1	0	1	0	0	2	0	1	0	0	4	1	1	0	Bacteria; Verrucomicrobia; Subdivision3; Subdivision3_unclassified; Subdivision3_unclassified; Subdivision3_unclassified
Otu00669	1	0	0	1	1	0	0	0	0	0	2	0	0	0	12	2	0	1	0	0	0	0	3	5	0	0	0	0	0	1	0	0	0	0	1	0	0	0	0	0	2	1	0	Bacteria; Proteobacteria; Betaproteobacteria; Methylophilales; Methylophilaceae; Methylophilus
Otu00670	2	0	0	3	2	0	13	0	0	4	1	0	2	1	0	0	0	1	0	0	0	0	0	0	0	0	0	0	1	2	0	0	0	7	0	0	0	0	0	0	0	0	0	Bacteria; Bacteria_unclassified; Bacteria_unclassified; Bacteria_unclassified; Bacteria_unclassified; Bacteria_unclassified
Otu00671	0	0	0	0	0	0	0	0	0	0	0	0	0	0	0	0	0	0	0	8	0	1	0	0	0	0	0	0	0	0	0	0	0	0	0	0	0	0	0	0	0	1	0	Bacteria; Proteobacteria; Betaproteobacteria; Hydrogenophilales; Hydrogenophilaceae; Thiobacillus
Otu00672	0	1	0	2	1	2	3	2	2	0	2	0	0	2	0	3	6	1	0	1	4	0	0	0	2	0	0	2	0	1	0	0	0	0	0	0	0	0	0	1	1	1	0	Bacteria; Bacteroidetes; Cytophagia; Cytophagales; Ohtaekwangia; Ohtaekwangia_unclassified
Otu00673	1	0	0	0	4	1	0	0	2	0	2	0	1	0	1	4	0	1	0	0	0	0	14	2	0	0	1	0	0	0	0	0	0	4	0	0	0	0	0	4	0	0	0	Bacteria; Planctomycetes; Planctomycetia; Planctomycetales; Planctomycetaceae; Rhodopirellula
Otu00674	0	0	0	0	0	0	0	0	0	0	0	0	0	0	0	0	0	0	0	1	0	0	0	0	0	0	0	0	0	0	0	0	0	0	0	0	10	0	0	1	1	0	0	Bacteria; Chloroflexi; Anaerolineae; Anaerolineales; Anaerolineaceae; Anaerolineaceae_unclassified
Otu00675	0	2	0	0	3	0	5	0	0	0	3	0	6	1	5	0	4	4	0	0	0	0	0	0	0	0	0	0	0	0	0	0	0	0	0	0	0	0	0	0	0	0	0	Bacteria; Bacteria_unclassified; Bacteria_unclassified; Bacteria_unclassified; Bacteria_unclassified; Bacteria_unclassified
Otu00676	2	0	0	0	0	0	0	0	3	0	0	1	6	26	1	2	8	1	0	0	0	0	0	0	2	0	0	0	0	0	0	0	0	0	0	0	0	0	0	0	0	0	0	Bacteria; Bacteria_unclassified; Bacteria_unclassified; Bacteria_unclassified; Bacteria_unclassified; Bacteria_unclassified
Otu00677	0	0	2	0	0	0	0	0	0	0	0	0	0	0	0	3	0	0	0	0	0	0	0	0	0	0	1	0	0	2	0	1	0	1	1	4	2	3	0	1	0	0	0	Bacteria; Proteobacteria; Gammaproteobacteria; Gammaproteobacteria_unclassified; Gammaproteobacteria_unclassified; Gammaproteobacteria_unclassified
Otu00678	0	0	0	1	0	3	0	0	0	0	0	0	3	0	0	0	0	0	0	0	2	9	0	0	0	0	0	0	0	0	0	1	0	0	3	11	0	1	0	1	1	1	0	Bacteria; Proteobacteria; Alphaproteobacteria; Rhodospirillales; Acetobacteraceae; Acetobacteraceae_unclassified
Otu00679	4	0	0	0	0	0	1	2	1	0	1	1	1	1	0	3	0	0	3	0	0	2	0	2	0	0	0	0	0	0	0	0	0	1	0	1	0	0	0	0	4	0	2	Bacteria; Proteobacteria; Alphaproteobacteria; Rhizobiales; Hyphomicrobiaceae; Hyphomicrobium
Otu00680	0	0	0	0	0	0	1	0	0	0	0	0	1	0	0	0	1	7	0	0	0	0	0	0	0	0	0	0	0	0	0	0	0	0	0	0	0	0	0	0	0	0	0	Bacteria; Bacteroidetes; Sphingobacteriia; Sphingobacteriales; Rhodothermaceae; Rhodothermaceae_unclassified
Otu00681	0	4	0	1	2	0	0	0	7	5	0	0	0	0	0	0	0	0	0	0	1	1	0	0	0	0	0	0	1	0	0	3	0	0	0	0	0	0	0	0	3	0	8	Bacteria; Acidobacteria; Acidobacteria_Gp6; Gp6; Gp6_unclassified; Gp6_unclassified
Otu00682	0	0	0	5	3	3	1	0	6	0	0	0	2	0	1	1	2	0	0	0	0	0	0	0	1	0	0	0	1	0	0	0	0	3	0	0	0	0	0	0	1	0	0	Bacteria; Bacteria_unclassified; Bacteria_unclassified; Bacteria_unclassified; Bacteria_unclassified; Bacteria_unclassified
Otu00683	0	0	0	0	0	0	0	0	0	0	1	0	3	0	3	0	3	1	0	0	0	0	0	0	0	0	0	0	3	0	0	1	0	0	0	0	0	0	0	0	7	1	0	Bacteria; Bacteroidetes; Cytophagia; Cytophagales; Ohtaekwangia; Ohtaekwangia_unclassified
Otu00684	0	0	1	0	0	0	0	0	0	0	0	0	0	0	0	0	0	0	0	0	0	0	0	0	0	0	0	0	0	0	0	0	4	0	0	0	0	0	0	0	0	0	0	Bacteria; Bacteria_unclassified; Bacteria_unclassified; Bacteria_unclassified; Bacteria_unclassified; Bacteria_unclassified
Otu00685	1	0	0	0	0	4	0	0	1	2	0	0	0	0	0	0	0	0	0	0	0	0	2	0	2	4	1	3	0	2	0	1	0	0	2	0	0	1	0	3	1	1	0	Bacteria; Actinobacteria; Actinobacteria; Acidimicrobiales; Acidimicrobiales_unclassified; Acidimicrobiales_unclassified
Otu00686	0	0	0	0	0	0	0	0	0	0	0	0	0	0	0	2	0	0	0	0	0	0	0	0	0	0	0	0	0	0	0	0	0	1	0	0	0	0	3	0	0	0	0	Bacteria; Chlamydiae; Chlamydiia; Chlamydiales; Parachlamydiaceae; Parachlamydiaceae_unclassified
Otu00687	0	0	0	0	0	0	0	0	2	0	0	0	0	0	0	0	0	0	0	0	1	0	13	3	2	3	0	0	0	1	0	0	0	0	1	0	0	0	0	0	5	3	0	Bacteria; Proteobacteria; Betaproteobacteria; Rhodocyclales; Rhodocyclaceae; Dechloromonas
Otu00688	2	5	0	0	2	0	4	0	2	0	0	0	4	2	0	0	0	2	1	0	0	0	0	0	0	0	0	0	2	0	0	0	0	0	0	0	0	0	0	2	0	0	0	Bacteria; BRC1; BRC1_unclassified; BRC1_unclassified; BRC1_unclassified; BRC1_unclassified
Otu00689	1	0	0	0	1	2	0	0	2	0	0	0	2	0	0	4	3	1	5	0	6	0	4	3	0	0	0	3	0	0	0	0	0	0	1	0	0	0	0	0	0	1	0	Bacteria; Proteobacteria; Deltaproteobacteria; Myxococcales; Myxococcales_unclassified; Myxococcales_unclassified
Otu00690	1	1	0	0	0	0	2	0	0	0	0	0	0	0	0	2	0	0	0	0	0	0	0	0	0	2	0	1	0	0	0	0	0	2	0	0	0	0	5	0	0	0	0	Bacteria; Actinobacteria; Thermoleophilia; Thermoleophilales; Thermoleophilaceae; Thermoleophilum
Otu00691	1	0	0	4	1	3	0	0	1	0	3	0	4	0	2	2	0	3	2	2	0	2	2	1	3	1	0	0	0	2	0	0	0	0	0	0	0	0	0	1	0	0	0	Bacteria; Planctomycetes; Planctomycetia; Planctomycetales; Planctomycetaceae; Planctomycetaceae_unclassified
Otu00692	1	2	0	0	3	0	0	0	0	0	0	0	0	0	0	2	2	5	1	6	1	0	0	2	2	3	0	0	0	0	0	0	0	0	0	3	0	0	0	2	0	0	0	Bacteria; Chloroflexi; Caldilineae; Caldilineales; Caldilineaceae; Litorilinea
Otu00693	0	0	0	0	0	0	0	0	0	0	0	0	0	0	0	0	0	0	9	4	0	5	3	0	0	0	0	0	0	0	0	1	0	0	0	0	0	0	0	0	0	0	0	Bacteria; Acidobacteria; Acidobacteria_Gp6; Gp6; Gp6_unclassified; Gp6_unclassified
Otu00694	1	2	0	1	4	0	0	0	0	0	1	0	9	0	0	0	5	1	2	1	0	0	0	3	0	1	2	0	1	0	0	0	0	0	0	0	1	0	0	0	2	0	0	Bacteria; Proteobacteria; Alphaproteobacteria; Caulobacterales; Caulobacteraceae; Caulobacteraceae_unclassified
Otu00695	5	1	0	0	0	0	1	0	0	2	0	0	5	5	2	0	0	1	0	3	0	4	0	0	2	0	0	1	1	0	0	0	0	2	0	0	0	0	0	1	2	0	0	Bacteria; Proteobacteria; Alphaproteobacteria; Rhodospirillales; Rhodospirillaceae; Constrictibacter
Otu00696	0	0	3	0	0	0	0	2	0	0	0	0	0	0	0	0	0	0	0	2	0	0	0	0	0	0	0	0	0	0	0	0	1	0	0	0	0	0	0	0	0	0	0	Bacteria; Bacteria_unclassified; Bacteria_unclassified; Bacteria_unclassified; Bacteria_unclassified; Bacteria_unclassified
Otu00697	0	0	0	0	3	0	1	1	2	0	0	0	0	0	5	3	2	1	0	4	0	1	0	0	0	0	0	0	1	0	0	4	0	0	0	0	1	0	0	2	2	0	0	Bacteria; Gemmatimonadetes; Gemmatimonadetes; Gemmatimonadales; Gemmatimonadaceae; Gemmatimonas
Otu00698	0	0	0	0	0	0	0	0	0	0	0	0	2	0	0	0	0	0	0	1	4	1	0	0	3	16	2	0	0	3	0	2	0	0	0	0	0	0	0	0	0	0	0	Bacteria; Verrucomicrobia; Opitutae; Opitutales; Opitutaceae; Opitutus
Otu00699	0	0	0	0	2	0	0	0	0	0	0	0	0	0	0	0	0	0	0	0	0	0	0	0	0	0	0	0	0	4	0	0	0	0	0	0	0	0	0	0	0	0	27	Bacteria; Acidobacteria; Acidobacteria_Gp4; Gp4; Gp4_unclassified; Gp4_unclassified
Otu00700	0	0	0	0	0	0	0	0	1	0	0	0	0	0	1	0	3	7	0	0	0	0	0	1	0	2	1	0	1	0	0	0	0	0	0	0	0	0	0	2	0	0	1	Bacteria; Bacteroidetes; Sphingobacteriia; Sphingobacteriales; Chitinophagaceae; Ferruginibacter
Otu00701	0	0	0	1	0	0	0	0	0	0	0	0	1	0	0	0	2	0	0	0	2	0	0	0	0	0	0	0	11	0	0	1	0	0	0	0	0	0	0	1	0	0	0	Bacteria; Actinobacteria; Actinobacteria; Actinomycetales; Dietziaceae; Dietzia
Otu00702	0	0	0	4	0	0	1	0	0	0	0	0	3	0	0	0	0	1	0	0	0	3	0	0	0	0	0	0	0	1	0	0	0	0	0	0	0	0	5	0	0	0	0	Bacteria; Bacteria_unclassified; Bacteria_unclassified; Bacteria_unclassified; Bacteria_unclassified; Bacteria_unclassified
Otu00703	0	0	0	1	3	0	2	1	0	0	0	4	3	0	0	0	5	2	0	0	0	0	0	3	4	4	0	0	0	2	0	0	0	2	1	0	0	0	0	3	1	0	0	Bacteria; Acidobacteria; Acidobacteria_Gp4; Acidobacteria_Gp4_unclassified; Acidobacteria_Gp4_unclassified; Acidobacteria_Gp4_unclassified
Otu00704	3	1	0	0	0	0	1	0	0	0	5	0	0	0	5	0	2	0	0	0	2	0	0	0	0	0	0	0	0	1	0	0	0	0	0	0	2	0	0	0	0	0	0	Bacteria; Bacteroidetes; Flavobacteriia; Flavobacteriales; Flavobacteriaceae; Flavobacterium
Otu00705	3	1	0	1	0	0	4	0	1	2	0	0	5	0	1	0	0	5	0	2	0	0	0	5	0	2	0	0	0	0	0	0	0	0	0	0	0	0	0	0	0	1	0	Bacteria; Proteobacteria; Deltaproteobacteria; Myxococcales; Myxococcaceae; Myxococcus
Otu00706	0	0	0	0	0	0	0	0	0	0	0	0	0	0	0	0	0	0	3	9	0	2	13	22	2	2	0	0	0	0	0	0	0	0	0	0	0	0	0	0	1	0	0	Bacteria; Proteobacteria; Deltaproteobacteria; Syntrophobacterales; Syntrophobacteraceae; Syntrophobacteraceae_unclassified
Otu00707	0	1	0	0	2	0	3	0	2	1	4	0	5	0	0	4	0	0	0	0	0	0	0	0	1	0	0	0	0	2	0	0	1	1	0	0	0	0	0	0	2	0	0	Bacteria; Actinobacteria; Actinobacteria; Actinomycetales; Cellulomonadaceae; Cellulomonas
Otu00708	0	0	0	2	1	0	1	0	0	0	0	0	1	0	2	0	0	4	2	0	0	0	0	8	2	0	2	0	0	0	0	0	0	0	0	0	0	0	0	1	1	2	0	Bacteria; Proteobacteria; Betaproteobacteria; Burkholderiales; Comamonadaceae; Comamonadaceae_unclassified
Otu00709	1	2	0	2	4	0	5	0	1	3	0	0	1	0	1	0	21	3	0	0	0	0	0	0	0	0	0	0	0	0	0	1	0	1	0	0	0	0	0	0	0	0	0	Bacteria; Bacteroidetes; Cytophagia; Cytophagales; Ohtaekwangia; Ohtaekwangia_unclassified
Otu00710	0	0	1	0	0	0	0	0	0	0	0	0	0	0	0	0	0	0	2	0	0	0	11	0	0	0	0	0	0	0	0	0	1	0	0	0	2	0	0	0	0	0	0	Bacteria; Proteobacteria; Deltaproteobacteria; Desulfobacterales; Desulfobulbaceae; Desulfoprunum
Otu00711	0	4	0	0	2	0	2	0	0	0	2	0	0	0	0	1	0	2	4	0	0	6	0	0	3	0	0	0	0	0	0	1	0	0	0	1	0	0	0	1	0	0	0	Bacteria; Proteobacteria; Betaproteobacteria; Betaproteobacteria_unclassified; Betaproteobacteria_unclassified; Betaproteobacteria_unclassified
Otu00712	3	0	0	4	3	0	3	0	2	3	4	0	4	7	1	0	0	1	0	2	0	0	0	0	0	0	0	0	1	0	0	0	0	1	0	0	0	0	0	0	0	0	0	Bacteria; Proteobacteria; Alphaproteobacteria; Rhizobiales; Rhizobiales_unclassified; Rhizobiales_unclassified
Otu00713	0	0	0	1	0	0	0	3	0	0	0	0	0	0	0	0	3	0	2	1	0	0	0	5	4	0	1	0	1	0	0	0	0	0	0	1	0	3	0	1	2	0	0	Bacteria; Bacteria_unclassified; Bacteria_unclassified; Bacteria_unclassified; Bacteria_unclassified; Bacteria_unclassified
Otu00714	0	0	0	1	1	2	0	0	0	2	0	0	1	0	4	0	9	1	0	0	0	0	0	3	0	4	0	1	2	0	0	0	0	1	0	0	0	0	0	0	0	0	0	Bacteria; Bacteria_unclassified; Bacteria_unclassified; Bacteria_unclassified; Bacteria_unclassified; Bacteria_unclassified
Otu00715	0	1	0	4	3	0	6	0	0	1	8	0	1	0	11	0	4	1	0	0	2	0	0	0	0	0	0	0	0	0	0	0	0	0	0	0	0	0	0	0	0	2	0	Bacteria; Bacteroidetes; Sphingobacteriia; Sphingobacteriales; Sphingobacteriaceae; Pedobacter
Otu00716	4	0	0	0	0	3	0	0	0	0	0	0	2	0	4	0	0	2	1	0	0	0	0	0	0	2	0	0	0	1	0	0	0	1	0	0	0	0	0	0	0	5	0	Bacteria; Bacteroidetes; Sphingobacteriia; Sphingobacteriales; Chitinophagaceae; Chitinophagaceae_unclassified
Otu00717	0	2	0	14	0	0	0	0	5	0	1	0	0	0	0	2	14	0	0	0	0	0	0	0	0	0	0	1	0	0	0	0	0	4	0	1	0	0	0	1	0	0	0	Bacteria; Bacteroidetes; Flavobacteriia; Flavobacteriales; Flavobacteriaceae; Flavobacterium
Otu00718	0	0	0	0	0	0	0	0	0	0	0	0	0	0	1	0	0	0	4	4	0	13	2	0	0	0	0	0	0	0	0	0	0	0	0	0	1	0	1	0	0	0	0	Bacteria; Proteobacteria; Deltaproteobacteria; Desulfobacterales; Desulfobacteraceae; Desulfobacteraceae_unclassified
Otu00719	5	4	0	0	1	0	3	0	2	0	0	0	10	10	1	0	5	0	0	0	0	0	0	0	0	0	0	0	0	0	0	0	0	0	0	0	0	0	0	0	0	0	0	Bacteria; Proteobacteria; Alphaproteobacteria; Rhizobiales; Phyllobacteriaceae; Phyllobacteriaceae_unclassified
Otu00720	0	1	0	0	0	2	4	3	0	0	0	0	0	0	0	0	2	1	1	0	0	1	0	0	0	0	0	0	3	1	0	2	0	1	0	0	0	0	0	0	3	2	0	Bacteria; Planctomycetes; Planctomycetia; Planctomycetales; Planctomycetaceae; Singulisphaera
Otu00721	0	0	0	0	1	0	2	0	1	0	4	0	4	0	1	0	4	2	0	0	0	0	0	0	1	0	1	0	0	1	0	0	0	0	0	0	0	0	0	1	0	0	0	Bacteria; Bacteria_unclassified; Bacteria_unclassified; Bacteria_unclassified; Bacteria_unclassified; Bacteria_unclassified
Otu00722	0	0	0	0	0	0	0	0	0	0	0	0	0	0	0	0	0	0	8	33	0	17	0	2	0	2	0	0	0	0	0	0	0	0	0	0	0	0	0	0	0	0	0	Bacteria; Chloroflexi; Anaerolineae; Anaerolineales; Anaerolineaceae; Anaerolineaceae_unclassified
Otu00723	0	0	0	2	2	3	0	0	0	0	0	0	0	4	0	2	6	0	0	6	0	0	0	0	0	0	0	3	1	1	0	3	0	1	0	1	0	0	0	1	0	2	0	Bacteria; Bacteroidetes; Sphingobacteriia; Sphingobacteriales; Chitinophagaceae; Chitinophagaceae_unclassified
Otu00724	0	0	0	0	0	0	0	0	0	15	0	0	0	0	0	0	0	0	0	0	0	0	0	0	0	0	0	0	0	0	0	0	0	20	0	0	0	0	0	0	0	0	0	Bacteria; Bacteria_unclassified; Bacteria_unclassified; Bacteria_unclassified; Bacteria_unclassified; Bacteria_unclassified
Otu00725	0	0	1	0	0	0	0	0	0	0	0	0	0	0	0	0	0	0	0	0	0	0	0	0	0	0	1	0	0	0	0	0	0	0	0	0	4	0	0	0	0	0	0	Bacteria; Chloroflexi; Anaerolineae; Anaerolineales; Anaerolineaceae; Anaerolineaceae_unclassified
Otu00726	4	4	0	0	3	0	0	0	1	0	0	0	2	4	0	0	1	3	3	0	0	3	0	0	2	0	0	0	0	0	0	1	0	1	0	0	0	0	0	1	0	0	0	Bacteria; Actinobacteria; Actinobacteria; Acidimicrobiales; Acidimicrobiales_unclassified; Acidimicrobiales_unclassified
Otu00727	0	0	0	0	0	0	0	0	0	0	0	0	0	0	0	0	0	1	0	0	0	0	0	0	0	0	0	0	0	0	0	0	0	0	0	0	0	0	0	1	2	0	18	Bacteria; Acidobacteria; Acidobacteria_Gp7; Gp7; Gp7_unclassified; Gp7_unclassified
Otu00728	0	0	0	0	0	0	0	0	0	0	0	0	0	0	0	0	0	0	0	0	0	0	0	0	0	0	0	0	0	0	0	0	0	0	0	0	0	0	0	0	0	0	37	Bacteria; Actinobacteria; Actinobacteria; Actinobacteria_unclassified; Actinobacteria_unclassified; Actinobacteria_unclassified
Otu00729	1	0	0	0	0	0	1	2	1	0	0	0	0	0	2	2	2	1	0	0	0	2	0	0	0	2	5	1	7	1	0	0	0	0	0	0	0	0	0	1	0	0	0	Bacteria; Verrucomicrobia; Verrucomicrobia_unclassified; Verrucomicrobia_unclassified; Verrucomicrobia_unclassified; Verrucomicrobia_unclassified
Otu00730	3	1	0	0	1	0	0	5	0	2	0	0	0	4	0	0	0	3	0	0	2	0	5	0	0	0	0	0	0	5	0	0	0	0	1	0	0	0	0	0	0	0	0	Bacteria; Proteobacteria; Alphaproteobacteria; Rhizobiales; Rhizobiales_unclassified; Rhizobiales_unclassified
Otu00731	0	1	0	4	0	0	1	0	2	4	0	0	2	0	0	2	7	1	1	1	3	1	0	0	3	1	0	0	0	2	0	0	0	1	0	0	0	0	0	0	0	1	0	Bacteria; Bacteria_unclassified; Bacteria_unclassified; Bacteria_unclassified; Bacteria_unclassified; Bacteria_unclassified
Otu00732	0	1	0	0	0	0	0	0	3	2	1	0	0	0	0	0	2	3	0	0	0	0	0	0	0	0	0	0	0	0	0	0	0	6	0	0	0	0	0	1	0	2	0	Bacteria; Bacteria_unclassified; Bacteria_unclassified; Bacteria_unclassified; Bacteria_unclassified; Bacteria_unclassified
Otu00733	0	0	1	0	0	0	2	1	1	1	0	0	0	2	0	5	0	0	0	0	0	0	0	0	0	0	0	0	1	0	0	0	1	1	1	0	0	0	0	2	1	0	0	Bacteria; Actinobacteria; Actinobacteria; Actinomycetales; Microbacteriaceae; Microbacteriaceae_unclassified
Otu00734	5	1	0	4	0	4	0	0	1	0	0	0	2	3	0	0	2	0	0	0	0	0	0	0	0	1	0	0	0	1	0	0	0	5	0	0	0	0	0	0	0	0	0	Bacteria; Bacteroidetes; Sphingobacteriia; Sphingobacteriales; Sphingobacteriaceae; Mucilaginibacter
Otu00735	0	0	0	0	3	0	8	0	0	0	3	0	2	2	11	1	2	0	0	0	0	0	0	0	0	0	0	0	0	0	0	0	0	0	1	0	0	0	0	0	0	0	0	Bacteria; Bacteroidetes; Sphingobacteriia; Sphingobacteriales; Sphingobacteriaceae; Pedobacter
Otu00736	0	1	0	0	0	0	0	0	0	0	0	0	0	0	0	0	0	0	0	18	0	0	3	1	0	0	0	0	1	0	0	0	2	0	0	3	0	0	0	0	0	0	0	Bacteria; Firmicutes; Clostridia; Clostridiales; Clostridiaceae_1; Youngiibacter
Otu00737	0	0	0	2	1	0	0	0	0	0	0	0	0	0	0	0	0	1	0	0	0	0	0	3	0	0	0	0	2	1	0	3	0	0	0	2	1	0	0	0	3	1	0	Bacteria; Bacteria_unclassified; Bacteria_unclassified; Bacteria_unclassified; Bacteria_unclassified; Bacteria_unclassified
Otu00738	1	0	0	2	0	0	0	0	0	0	0	0	0	0	0	0	0	2	0	0	0	0	4	3	1	3	0	3	0	8	0	0	0	0	0	0	0	0	0	0	0	2	0	Bacteria; Verrucomicrobia; Subdivision3; Subdivision3_unclassified; Subdivision3_unclassified; Subdivision3_unclassified
Otu00739	0	2	0	0	0	0	0	0	1	0	5	1	3	0	2	0	6	2	0	0	0	0	0	3	0	3	0	3	0	0	0	0	0	0	0	0	0	0	0	4	0	0	0	Bacteria; candidate_division_WPS-1; candidate_division_WPS-1_unclassified; candidate_division_WPS-1_unclassified; candidate_division_WPS-1_unclassified; candidate_division_WPS-1_unclassified
Otu00740	0	1	5	1	0	4	0	0	0	0	0	5	0	0	0	0	0	0	0	0	0	0	0	0	0	0	3	0	1	0	0	0	0	6	0	1	0	0	0	0	0	0	0	Bacteria; Proteobacteria; Gammaproteobacteria; Gammaproteobacteria_unclassified; Gammaproteobacteria_unclassified; Gammaproteobacteria_unclassified
Otu00741	0	0	0	0	0	0	0	0	0	0	2	0	0	0	0	0	0	0	3	1	3	8	0	10	1	1	0	0	0	0	0	0	0	0	0	1	0	0	0	2	0	0	0	Bacteria; Bacteria_unclassified; Bacteria_unclassified; Bacteria_unclassified; Bacteria_unclassified; Bacteria_unclassified
Otu00742	0	0	0	0	0	0	0	0	0	0	0	0	0	0	0	0	0	0	0	0	0	0	0	0	0	0	0	0	2	0	0	0	0	0	0	0	1	0	0	0	3	6	20	Bacteria; Actinobacteria; Actinobacteria_unclassified; Actinobacteria_unclassified; Actinobacteria_unclassified; Actinobacteria_unclassified
Otu00743	5	0	0	0	2	0	1	0	0	0	0	0	0	0	0	0	0	2	2	3	0	0	0	2	0	4	0	0	0	0	0	0	0	1	0	1	0	0	0	1	1	1	1	Bacteria; Acidobacteria; Acidobacteria_Gp16; Gp16; Gp16_unclassified; Gp16_unclassified
Otu00744	0	0	0	3	0	1	1	2	0	2	0	0	0	0	0	0	0	1	0	0	0	1	0	0	0	2	0	2	1	1	0	1	0	0	0	0	0	0	0	1	0	0	0	Bacteria; Acidobacteria; Acidobacteria_Gp10; Gp10; Gp10_unclassified; Gp10_unclassified
Otu00745	0	0	0	0	0	0	0	0	0	0	0	0	0	0	0	0	0	2	0	0	1	0	4	2	5	6	1	0	0	2	0	0	0	0	0	0	0	0	0	1	2	3	0	Bacteria; Proteobacteria; Betaproteobacteria; Rhodocyclales; Rhodocyclaceae; Rhodocyclaceae_unclassified
Otu00746	0	0	0	0	0	0	0	0	0	0	2	0	0	0	8	0	0	4	0	3	1	0	2	3	0	0	1	0	0	0	0	0	0	0	0	0	0	0	0	0	1	0	2	Bacteria; Proteobacteria; Betaproteobacteria; Burkholderiales; Comamonadaceae; Polaromonas
Otu00747	4	0	0	1	1	1	0	0	1	1	0	0	2	3	0	4	0	3	1	1	2	0	0	0	0	1	0	0	0	1	0	0	0	0	0	2	0	0	0	1	0	0	0	Bacteria; Proteobacteria; Alphaproteobacteria; Rhizobiales; Rhizobiales_unclassified; Rhizobiales_unclassified
Otu00748	2	2	0	1	0	0	0	0	0	0	1	0	2	3	0	0	0	3	1	0	0	0	0	0	2	3	0	0	2	2	0	0	0	0	0	1	0	0	0	2	0	1	0	Bacteria; Chloroflexi; Caldilineae; Caldilineales; Caldilineaceae; Litorilinea
Otu00749	0	1	0	0	0	0	2	0	2	1	1	0	0	0	0	2	2	0	2	0	0	0	0	0	5	1	0	2	0	1	0	1	0	1	1	3	0	0	0	0	1	0	0	Bacteria; Acidobacteria; Acidobacteria_Gp4; Gp4; Gp4_unclassified; Gp4_unclassified
Otu00750	0	0	0	0	0	0	0	0	0	0	0	0	0	0	0	0	0	0	0	0	0	0	0	0	0	0	0	0	0	0	0	0	0	0	0	0	0	0	0	0	10	11	0	Bacteria; Bacteria_unclassified; Bacteria_unclassified; Bacteria_unclassified; Bacteria_unclassified; Bacteria_unclassified
Otu00751	3	0	0	2	3	2	1	0	0	0	0	0	4	2	0	0	0	3	0	0	0	2	0	0	1	4	0	0	1	2	0	0	0	0	0	0	0	0	0	0	0	3	1	Bacteria; Bacteria_unclassified; Bacteria_unclassified; Bacteria_unclassified; Bacteria_unclassified; Bacteria_unclassified
Otu00752	0	0	0	0	0	2	1	0	0	5	0	0	1	6	1	0	1	1	2	3	3	2	0	2	1	0	0	0	0	3	0	0	0	1	0	0	0	0	0	0	0	0	0	Bacteria; Bacteria_unclassified; Bacteria_unclassified; Bacteria_unclassified; Bacteria_unclassified; Bacteria_unclassified
Otu00753	0	0	0	0	0	0	0	0	0	0	0	0	0	0	0	0	0	0	2	1	10	6	0	6	4	8	0	0	0	0	0	0	0	0	0	0	0	0	0	4	0	0	0	Bacteria; Bacteria_unclassified; Bacteria_unclassified; Bacteria_unclassified; Bacteria_unclassified; Bacteria_unclassified
Otu00754	2	1	0	0	0	0	0	0	0	0	0	0	4	2	0	0	0	3	4	7	0	0	3	7	2	7	0	0	0	0	0	0	0	0	0	0	1	0	0	0	0	0	0	Bacteria; Acidobacteria; Acidobacteria_Gp10; Gp10; Gp10_unclassified; Gp10_unclassified
Otu00755	0	0	0	0	0	0	0	0	0	0	0	0	0	0	1	0	0	0	0	0	0	0	0	0	0	0	0	0	0	0	0	0	1	0	0	0	0	0	0	0	1	3	12	Bacteria; Actinobacteria; Actinobacteria; Gaiellales; Gaiellaceae; Gaiella
Otu00756	0	0	0	3	5	0	0	0	0	0	1	2	0	1	0	2	0	0	0	0	0	4	0	0	1	0	0	0	0	0	0	0	0	3	1	0	1	0	0	0	0	3	0	Bacteria; Actinobacteria; Actinobacteria; Actinomycetales; Bogoriellaceae; Georgenia
Otu00757	0	0	0	4	0	5	0	0	0	0	0	1	0	0	0	0	0	1	0	0	0	0	0	0	0	0	0	1	0	0	0	0	0	1	0	0	0	0	0	0	0	0	0	Bacteria; Bacteroidetes; Flavobacteriia; Flavobacteriales; Flavobacteriaceae; Flavobacteriaceae_unclassified
Otu00758	1	1	0	0	0	3	1	0	1	0	2	2	10	0	3	0	0	0	0	0	0	0	0	0	0	0	0	0	0	1	0	0	0	0	0	0	0	0	0	0	1	0	4	Bacteria; Actinobacteria; Actinobacteria; Actinomycetales; Nocardioidaceae; Kribbella
Otu00759	0	0	0	2	0	0	2	0	2	0	0	2	5	6	0	3	0	4	0	0	0	0	0	3	0	1	0	0	1	0	0	0	0	0	0	0	0	0	0	0	0	0	0	Bacteria; Proteobacteria; Alphaproteobacteria; Rhizobiales; Hyphomicrobiaceae; Devosia
Otu00760	0	0	0	0	0	0	0	0	0	0	0	0	0	0	0	0	0	0	0	0	0	0	0	0	1	0	0	0	0	0	0	0	0	0	0	0	0	0	0	0	0	0	28	Bacteria; Bacteria_unclassified; Bacteria_unclassified; Bacteria_unclassified; Bacteria_unclassified; Bacteria_unclassified
Otu00761	2	0	0	3	2	0	2	0	3	1	0	0	0	0	2	0	5	1	0	0	2	0	0	0	0	2	0	0	0	0	0	0	0	2	0	0	0	0	0	0	0	0	0	Bacteria; candidate_division_WPS-1; candidate_division_WPS-1_unclassified; candidate_division_WPS-1_unclassified; candidate_division_WPS-1_unclassified; candidate_division_WPS-1_unclassified
Otu00762	5	2	0	0	0	0	4	0	0	1	0	0	3	4	0	0	0	1	0	0	0	0	0	0	0	0	0	2	0	0	0	2	0	0	0	0	0	0	0	1	0	0	0	Bacteria; Acidobacteria; Acidobacteria_Gp3; Gp3; Gp3_unclassified; Gp3_unclassified
Otu00763	3	0	0	3	6	1	0	0	0	0	0	0	0	0	2	0	3	2	0	0	0	0	0	0	0	0	0	0	0	0	0	0	0	0	0	0	0	0	0	0	0	0	0	Bacteria; Bacteroidetes; Sphingobacteriia; Sphingobacteriales; Chitinophagaceae; Flavisolibacter
Otu00764	0	0	0	0	0	0	0	0	0	0	0	0	0	0	0	0	0	0	0	0	0	0	49	0	0	0	0	0	0	0	0	0	0	0	0	0	0	0	0	0	0	0	0	Bacteria; Verrucomicrobia; Verrucomicrobiae; Verrucomicrobiales; Verrucomicrobiaceae; Luteolibacter
Otu00765	2	2	0	0	0	0	0	0	3	0	0	0	0	0	3	0	0	0	1	0	2	0	0	1	0	3	0	4	0	1	0	0	0	0	0	1	0	0	0	0	0	1	0	Bacteria; Bacteria_unclassified; Bacteria_unclassified; Bacteria_unclassified; Bacteria_unclassified; Bacteria_unclassified
Otu00766	4	0	0	1	0	0	0	0	0	0	0	0	0	3	0	0	4	3	2	0	0	0	0	0	0	3	0	0	1	0	0	0	0	0	0	2	0	0	0	2	0	0	0	Bacteria; Bacteria_unclassified; Bacteria_unclassified; Bacteria_unclassified; Bacteria_unclassified; Bacteria_unclassified
Otu00767	8	0	0	0	0	0	1	0	0	0	1	2	2	4	6	0	0	2	0	0	0	0	0	0	0	0	0	0	0	0	0	0	0	0	0	0	0	0	0	0	0	0	0	Bacteria; Bacteria_unclassified; Bacteria_unclassified; Bacteria_unclassified; Bacteria_unclassified; Bacteria_unclassified
Otu00768	0	0	0	0	0	0	0	0	0	0	0	0	0	0	0	0	0	0	0	2	0	0	0	0	0	0	0	1	0	0	0	0	1	0	0	1	0	0	0	0	0	0	0	Bacteria; Proteobacteria; Deltaproteobacteria; Desulfuromonadales; Geobacteraceae; Geobacter
Otu00769	0	1	0	0	0	2	0	2	1	0	0	0	0	0	0	0	3	0	0	0	0	0	0	0	0	0	0	0	0	3	0	2	0	0	0	7	0	0	0	4	2	3	0	Bacteria; Verrucomicrobia; Opitutae; Opitutales; Opitutaceae; Opitutus
Otu00770	0	2	0	0	2	0	0	0	0	0	1	0	0	0	0	2	5	2	5	4	0	5	3	0	4	0	0	0	1	0	0	0	0	0	0	0	0	0	0	1	0	0	0	Bacteria; Planctomycetes; Planctomycetia; Planctomycetales; Planctomycetaceae; Planctomycetaceae_unclassified
Otu00771	0	0	0	0	0	0	1	1	0	0	0	1	1	0	0	0	1	2	0	0	1	0	0	3	0	1	0	0	0	1	0	1	0	1	0	0	0	0	0	3	0	0	0	Bacteria; Verrucomicrobia; Subdivision3; Subdivision3_unclassified; Subdivision3_unclassified; Subdivision3_unclassified
Otu00772	1	2	0	2	0	0	7	0	0	0	0	0	2	0	2	0	1	6	0	0	0	0	0	0	0	0	0	0	0	0	0	0	0	0	0	0	0	0	0	0	0	0	0	Bacteria; Gemmatimonadetes; Gemmatimonadetes; Gemmatimonadales; Gemmatimonadaceae; Gemmatimonas
Otu00773	0	0	0	0	0	0	0	0	0	0	0	0	0	0	0	0	0	0	0	0	0	0	2	6	0	1	1	0	0	0	0	0	2	0	0	0	4	2	0	0	0	0	0	Bacteria; Proteobacteria; Deltaproteobacteria; Desulfobacterales; Desulfobulbaceae; Desulfocapsa
Otu00774	0	0	0	0	0	0	0	0	0	0	0	0	4	0	0	0	0	3	10	2	7	0	0	2	0	1	0	0	0	0	0	0	0	0	0	3	0	0	0	1	0	0	0	Bacteria; Acidobacteria; Acidobacteria_Gp10; Gp10; Gp10_unclassified; Gp10_unclassified
Otu00775	0	0	0	0	0	0	0	0	0	1	9	0	7	0	1	0	0	0	0	0	0	0	0	3	0	0	0	0	0	0	0	0	0	0	3	0	0	0	0	0	0	0	0	Bacteria; Proteobacteria; Gammaproteobacteria; Pseudomonadales; Pseudomonadaceae; Pseudomonas
Otu00776	0	0	0	0	1	0	0	0	0	0	0	0	2	4	0	0	0	0	0	0	0	0	0	0	0	0	0	0	0	0	0	0	0	0	0	1	0	0	0	0	0	0	12	Bacteria; Actinobacteria; Actinobacteria; Solirubrobacterales; Solirubrobacteraceae; Solirubrobacter
Otu00777	1	0	0	1	6	0	0	0	0	2	0	0	3	0	3	0	2	6	0	0	0	0	0	0	0	0	2	0	0	0	0	0	0	0	0	0	0	0	0	0	0	0	0	Bacteria; Bacteroidetes; Sphingobacteriia; Sphingobacteriales; Chitinophagaceae; Flavisolibacter
Otu00778	0	1	0	5	0	5	0	0	0	1	0	2	1	0	0	0	0	1	0	0	0	0	0	0	0	2	0	0	2	2	0	0	0	1	0	0	0	0	0	2	0	0	0	Bacteria; Proteobacteria; Gammaproteobacteria; Gammaproteobacteria_unclassified; Gammaproteobacteria_unclassified; Gammaproteobacteria_unclassified
Otu00779	1	0	0	0	2	0	0	0	0	0	0	0	5	0	0	0	3	8	0	0	0	0	0	0	0	0	0	0	0	0	0	0	0	0	0	0	0	0	0	0	0	0	0	Bacteria; Bacteroidetes; Cytophagia; Cytophagales; Cytophagales_unclassified; Cytophagales_unclassified
Otu00780	0	0	0	0	5	0	0	0	0	0	0	0	0	0	1	0	0	1	0	0	6	0	0	3	0	2	0	0	4	3	0	0	0	0	0	0	0	0	0	0	1	0	0	Bacteria; Proteobacteria; Gammaproteobacteria; Xanthomonadales; Xanthomonadaceae; Xanthomonadaceae_unclassified
Otu00781	0	0	0	0	0	0	0	0	0	0	0	0	0	0	0	0	0	0	8	2	3	12	1	2	0	3	0	2	0	2	0	0	0	0	0	4	0	0	0	2	0	0	0	Bacteria; Proteobacteria; Betaproteobacteria; Betaproteobacteria_unclassified; Betaproteobacteria_unclassified; Betaproteobacteria_unclassified
Otu00782	0	0	0	0	1	0	0	0	0	3	0	0	0	0	0	0	6	2	0	3	1	0	3	1	0	0	0	0	0	0	0	0	0	1	0	0	0	0	0	0	0	0	0	Bacteria; Acidobacteria; Acidobacteria_Gp4; Acidobacteria_Gp4_unclassified; Acidobacteria_Gp4_unclassified; Acidobacteria_Gp4_unclassified
Otu00783	1	0	0	0	1	0	1	0	1	0	0	0	6	0	0	0	2	1	0	0	0	0	0	0	0	2	0	0	0	0	0	0	0	1	0	0	0	0	0	0	0	0	4	Bacteria; Gemmatimonadetes; Gemmatimonadetes; Gemmatimonadales; Gemmatimonadaceae; Gemmatimonas
Otu00784	5	0	0	0	0	0	2	0	2	0	0	0	3	0	0	0	2	0	0	0	0	0	0	0	0	0	0	0	0	1	0	0	0	0	0	0	0	0	0	0	5	1	3	Bacteria; Bacteroidetes; Sphingobacteriia; Sphingobacteriales; Chitinophagaceae; Chitinophagaceae_unclassified
Otu00785	0	0	0	0	0	0	0	2	0	0	0	0	0	0	0	0	0	0	0	0	0	0	0	0	0	2	0	0	0	1	0	0	0	0	0	16	0	0	0	2	0	2	0	Bacteria; Bacteria_unclassified; Bacteria_unclassified; Bacteria_unclassified; Bacteria_unclassified; Bacteria_unclassified
Otu00786	0	0	0	0	0	0	0	0	0	0	0	0	0	0	0	0	0	8	0	0	0	0	0	0	0	0	0	0	0	0	0	0	0	0	0	0	0	0	0	0	0	0	0	Bacteria; Bacteroidetes; Flavobacteriia; Flavobacteriales; Flavobacteriaceae; Mariniflexile
Otu00787	1	2	0	0	0	0	0	0	4	0	0	0	4	0	4	0	0	1	0	0	0	0	0	0	0	0	0	0	0	0	0	0	0	0	0	2	0	0	0	0	0	2	0	Bacteria; Bacteria_unclassified; Bacteria_unclassified; Bacteria_unclassified; Bacteria_unclassified; Bacteria_unclassified
Otu00788	3	1	0	0	1	0	4	0	0	1	2	0	5	11	2	0	0	1	0	0	0	0	0	0	0	0	0	0	0	0	0	1	0	0	0	0	0	0	0	0	0	0	0	Bacteria; Actinobacteria; Actinobacteria; Actinomycetales; Kineosporiaceae; Angustibacter
Otu00789	0	0	0	0	0	1	0	0	0	0	0	0	0	0	29	0	0	1	0	0	0	0	0	0	0	0	0	0	0	0	0	0	0	0	0	0	0	0	0	0	0	0	0	Bacteria; Actinobacteria; Actinobacteria; Actinomycetales; Actinomycetales_unclassified; Actinomycetales_unclassified
Otu00790	0	0	0	1	5	0	5	0	2	0	2	0	4	0	2	0	0	2	0	0	0	0	10	1	0	0	0	0	0	0	0	0	0	0	0	0	0	0	0	2	0	0	0	Bacteria; Bacteria_unclassified; Bacteria_unclassified; Bacteria_unclassified; Bacteria_unclassified; Bacteria_unclassified
Otu00791	1	2	0	0	1	0	0	0	0	0	7	0	6	4	12	0	0	1	0	0	0	0	1	0	0	0	0	0	0	0	0	0	0	0	0	0	0	0	0	0	0	0	0	Bacteria; Proteobacteria; Alphaproteobacteria; Caulobacterales; Caulobacteraceae; Brevundimonas
Otu00792	0	0	0	0	0	0	2	0	0	0	0	0	1	0	0	0	0	0	0	0	0	0	0	0	5	19	0	0	0	0	0	0	0	0	0	0	0	0	0	1	0	1	2	Bacteria; Bacteroidetes; Bacteroidetes_unclassified; Bacteroidetes_unclassified; Bacteroidetes_unclassified; Bacteroidetes_unclassified
Otu00793	0	6	0	0	0	0	0	0	0	0	0	0	0	0	0	0	0	1	0	0	0	0	0	0	0	0	0	0	0	0	0	1	0	4	0	0	0	0	0	0	0	0	0	Bacteria; Proteobacteria; Gammaproteobacteria; Gammaproteobacteria_unclassified; Gammaproteobacteria_unclassified; Gammaproteobacteria_unclassified
Otu00794	0	2	0	1	3	0	0	0	0	0	0	0	0	0	0	0	0	2	2	0	0	0	0	0	0	4	0	0	0	1	0	0	0	2	0	0	0	0	0	1	0	0	0	Bacteria; Bacteria_unclassified; Bacteria_unclassified; Bacteria_unclassified; Bacteria_unclassified; Bacteria_unclassified
Otu00795	0	0	0	0	0	0	0	0	0	0	0	0	0	0	0	0	0	0	0	0	0	0	0	0	0	0	0	0	0	0	0	0	0	0	0	0	0	0	0	0	2	0	23	Bacteria; Actinobacteria; Actinobacteria; Gaiellales; Gaiellaceae; Gaiella
Otu00796	1	3	0	0	0	0	1	0	0	1	0	0	0	8	5	1	0	0	0	3	0	0	0	1	0	0	0	0	0	0	0	1	0	0	0	0	0	0	0	0	0	2	0	Bacteria; Actinobacteria; Actinobacteria; Actinomycetales; Microbacteriaceae; Microbacteriaceae_unclassified
Otu00797	4	6	0	4	1	2	1	0	2	6	0	0	0	2	0	1	2	0	0	0	0	0	0	0	0	0	0	1	0	0	0	0	0	5	0	0	0	0	0	0	0	0	0	Bacteria; Bacteria_unclassified; Bacteria_unclassified; Bacteria_unclassified; Bacteria_unclassified; Bacteria_unclassified
Otu00798	0	0	0	0	3	0	0	0	2	0	0	0	0	1	0	0	0	1	1	2	0	0	0	0	2	0	0	0	0	0	0	0	0	2	0	0	0	0	0	0	0	0	7	Bacteria; Proteobacteria; Alphaproteobacteria; Rhizobiales; Rhizobiales_unclassified; Rhizobiales_unclassified
Otu00799	4	0	0	3	0	0	2	0	0	4	1	2	0	0	0	2	0	0	0	0	0	1	1	2	0	0	0	0	1	1	0	0	0	1	0	0	0	4	0	0	0	0	0	Bacteria; Actinobacteria; Actinobacteria; Actinomycetales; Intrasporangiaceae; Intrasporangiaceae_unclassified
Otu00800	0	0	0	0	2	4	1	0	0	0	4	0	2	0	0	1	0	6	0	0	0	0	0	0	0	0	0	0	1	0	0	0	0	0	0	0	0	0	0	0	0	0	0	Bacteria; Proteobacteria; Alphaproteobacteria; Rhizobiales; Rhizobiales_unclassified; Rhizobiales_unclassified
Otu00801	0	0	0	1	0	0	3	0	0	0	0	0	7	0	2	0	2	2	0	0	3	0	0	0	1	0	1	0	2	0	0	0	0	0	0	0	0	0	0	0	0	2	0	Bacteria; Actinobacteria; Actinobacteria; Actinomycetales; Micromonosporaceae; Actinoplanes
Otu00802	1	0	0	1	0	0	0	0	9	0	1	0	2	3	0	1	0	1	0	0	0	14	0	0	1	0	0	0	0	1	0	0	0	0	0	0	0	0	0	0	0	0	0	Bacteria; Proteobacteria; Deltaproteobacteria; Desulfovibrionales; Desulfovibrionaceae; Desulfovibrio
Otu00803	0	2	0	0	0	0	0	0	0	0	0	0	4	0	0	0	0	2	1	0	0	0	0	0	0	9	0	0	0	0	0	0	0	0	0	0	0	1	0	0	0	0	4	Bacteria; Actinobacteria; Actinobacteria; Actinomycetales; Micromonosporaceae; Virgisporangium
Otu00804	1	0	0	1	0	0	2	0	0	9	1	0	3	0	0	0	2	0	0	0	0	0	0	2	4	0	0	0	0	0	0	0	0	3	0	0	0	0	0	0	0	0	0	Bacteria; Planctomycetes; Planctomycetia; Planctomycetales; Planctomycetaceae; Planctomycetaceae_unclassified
Otu00805	0	0	0	1	1	0	6	0	0	0	1	0	4	1	0	0	0	0	2	0	3	2	0	0	0	2	0	0	0	1	0	0	0	0	0	0	0	0	0	0	0	0	0	Bacteria; Gemmatimonadetes; Gemmatimonadetes; Gemmatimonadales; Gemmatimonadaceae; Gemmatimonas
Otu00806	1	1	0	0	1	1	0	0	3	0	0	0	0	0	0	4	8	3	1	0	0	0	3	1	2	1	0	0	1	0	0	0	0	0	0	0	0	0	0	0	0	0	0	Bacteria; Bacteroidetes; Sphingobacteriia; Sphingobacteriales; Chitinophagaceae; Chitinophagaceae_unclassified
Otu00807	0	0	0	0	0	0	0	0	0	0	0	0	0	0	0	0	0	0	0	0	0	0	0	0	0	0	0	0	1	0	0	0	0	0	0	0	0	0	0	0	0	0	24	Bacteria; Bacteria_unclassified; Bacteria_unclassified; Bacteria_unclassified; Bacteria_unclassified; Bacteria_unclassified
Otu00808	0	3	0	0	0	0	0	0	0	0	0	0	0	0	0	0	0	0	0	0	0	3	0	0	0	0	0	1	0	0	0	2	0	2	0	2	0	0	0	0	0	0	0	Bacteria; Bacteria_unclassified; Bacteria_unclassified; Bacteria_unclassified; Bacteria_unclassified; Bacteria_unclassified
Otu00809	2	0	0	2	1	0	1	0	2	0	7	0	0	0	0	0	8	1	0	1	0	1	0	0	0	0	0	0	1	0	0	0	0	0	0	0	0	0	0	0	1	0	0	Bacteria; Bacteria_unclassified; Bacteria_unclassified; Bacteria_unclassified; Bacteria_unclassified; Bacteria_unclassified
Otu00810	1	4	0	1	0	0	1	0	0	0	0	0	0	0	0	0	0	2	0	0	1	0	0	0	0	0	0	1	0	0	0	0	0	1	0	0	0	0	0	1	2	0	7	Bacteria; Acidobacteria; Acidobacteria_Gp6; Gp6; Gp6_unclassified; Gp6_unclassified
Otu00811	5	0	0	2	0	0	0	0	0	1	1	0	5	3	4	0	0	0	0	0	0	0	4	0	0	0	0	0	0	1	0	0	0	0	0	0	0	0	0	2	2	3	0	Bacteria; Verrucomicrobia; Opitutae; Opitutales; Opitutaceae; Opitutus
Otu00812	0	0	0	1	3	3	0	0	0	0	2	0	1	0	2	0	4	1	0	0	0	0	0	1	0	0	0	0	0	0	0	0	0	0	0	0	1	1	0	1	1	0	0	Bacteria; Proteobacteria; Betaproteobacteria; Betaproteobacteria_unclassified; Betaproteobacteria_unclassified; Betaproteobacteria_unclassified
Otu00813	0	0	0	0	0	0	0	0	0	0	0	0	0	0	0	0	0	0	0	0	0	0	40	0	0	0	0	0	0	0	0	0	0	0	0	0	0	0	0	0	0	0	0	Bacteria; Bacteroidetes; Bacteroidia; Bacteroidales; Bacteroidaceae; Anaerorhabdus
Otu00814	0	0	2	0	0	0	0	2	0	2	0	0	0	0	0	0	0	0	0	0	0	2	0	0	0	2	0	3	1	0	0	0	0	0	0	8	0	2	0	2	1	0	0	Bacteria; Chloroflexi; Caldilineae; Caldilineales; Caldilineaceae; Litorilinea
Otu00815	0	0	0	8	0	0	0	0	0	0	1	0	2	3	1	0	0	0	0	0	0	0	0	0	2	0	0	0	0	0	0	1	0	0	0	0	0	0	0	0	0	0	0	Bacteria; Proteobacteria; Betaproteobacteria; Betaproteobacteria_unclassified; Betaproteobacteria_unclassified; Betaproteobacteria_unclassified
Otu00816	0	0	0	0	0	0	0	0	0	0	0	0	0	0	0	0	0	1	0	0	1	5	0	0	0	0	0	0	0	6	0	0	0	0	0	0	0	0	0	0	4	0	0	Bacteria; Proteobacteria; Deltaproteobacteria; Deltaproteobacteria_unclassified; Deltaproteobacteria_unclassified; Deltaproteobacteria_unclassified
Otu00817	1	0	0	0	0	0	4	0	0	0	0	0	0	0	0	2	2	1	0	0	0	0	0	0	0	0	0	0	0	0	0	2	0	2	0	1	0	0	0	0	1	2	0	Bacteria; Bacteria_unclassified; Bacteria_unclassified; Bacteria_unclassified; Bacteria_unclassified; Bacteria_unclassified
Otu00818	2	0	0	1	1	0	0	1	0	0	0	0	0	0	0	0	0	0	0	0	0	0	0	2	0	0	1	2	0	1	0	0	0	0	0	3	0	0	0	4	0	2	0	Bacteria; Bacteria_unclassified; Bacteria_unclassified; Bacteria_unclassified; Bacteria_unclassified; Bacteria_unclassified
Otu00819	0	0	0	0	0	0	0	0	0	0	0	0	0	0	0	0	0	3	0	0	0	0	2	0	0	0	0	0	0	1	0	0	0	0	0	0	1	0	0	0	6	0	1	Bacteria; Chloroflexi; Anaerolineae; Anaerolineales; Anaerolineaceae; Thermomarinilinea
Otu00820	1	0	0	4	0	0	6	0	0	3	1	0	2	1	0	2	0	0	0	0	0	0	0	0	0	3	0	0	0	0	0	0	0	0	0	0	2	0	0	0	1	2	0	Bacteria; Actinobacteria; Actinobacteria; Actinomycetales; Microbacteriaceae; Microbacteriaceae_unclassified
Otu00821	0	0	0	0	0	0	0	0	0	0	0	0	0	0	0	0	0	2	0	0	3	0	0	0	1	1	0	0	0	0	0	0	0	0	0	0	0	1	0	1	12	1	1	Bacteria; Verrucomicrobia; Subdivision3; Subdivision3_unclassified; Subdivision3_unclassified; Subdivision3_unclassified
Otu00822	0	0	0	1	2	0	7	0	0	0	0	0	0	0	2	0	2	1	0	0	0	0	0	0	0	0	0	3	0	3	0	0	0	0	0	2	0	0	0	0	1	0	0	Bacteria; Gemmatimonadetes; Gemmatimonadetes; Gemmatimonadales; Gemmatimonadaceae; Gemmatimonas
Otu00823	0	0	0	0	0	0	0	0	0	0	0	0	0	0	0	0	0	6	0	0	0	0	0	0	0	0	0	0	0	0	0	0	0	0	0	0	0	0	0	0	8	0	0	Bacteria; Acidobacteria; Acidobacteria_Gp16; Gp16; Gp16_unclassified; Gp16_unclassified
Otu00824	0	0	0	0	0	0	0	0	0	0	0	0	0	0	0	0	0	0	0	3	0	14	0	8	2	0	0	0	0	0	0	0	0	0	0	0	2	0	0	0	0	0	0	Bacteria; Proteobacteria; Betaproteobacteria; Betaproteobacteria_unclassified; Betaproteobacteria_unclassified; Betaproteobacteria_unclassified
Otu00825	1	1	0	0	4	2	0	3	1	0	0	0	0	0	0	2	2	0	0	0	6	0	0	0	0	1	0	0	0	0	0	0	0	0	0	0	0	0	0	0	5	0	0	Bacteria; Proteobacteria; Alphaproteobacteria; Caulobacterales; Caulobacteraceae; Caulobacteraceae_unclassified
Otu00826	0	0	0	0	0	0	0	2	0	0	0	5	0	0	0	0	0	0	0	0	0	0	0	0	0	0	0	0	0	0	0	0	1	0	0	0	1	1	0	2	0	0	0	Bacteria; Chloroflexi; Caldilineae; Caldilineales; Caldilineaceae; Caldilineaceae_unclassified
Otu00827	0	0	0	0	0	0	0	0	0	0	0	0	0	0	0	0	0	2	0	0	0	0	0	0	0	0	0	0	1	0	0	0	0	0	0	0	0	0	0	0	1	3	19	Bacteria; Actinobacteria; Actinobacteria; Gaiellales; Gaiellaceae; Gaiella
Otu00828	3	0	0	0	2	1	1	4	3	0	0	0	0	0	0	0	0	0	0	0	0	0	0	0	0	0	0	0	0	5	0	0	0	0	0	1	0	0	0	0	0	2	1	Bacteria; Proteobacteria; Alphaproteobacteria; Rhizobiales; Rhizobiales_unclassified; Rhizobiales_unclassified
Otu00829	0	0	0	1	0	0	0	0	0	0	0	0	0	0	0	0	0	0	0	0	0	0	0	4	0	0	7	0	0	4	0	3	0	0	0	0	0	0	0	2	0	0	0	Bacteria; Verrucomicrobia; Verrucomicrobiae; Verrucomicrobiales; Verrucomicrobiaceae; Roseimicrobium
Otu00830	0	0	0	0	0	0	1	0	0	0	13	0	0	2	4	1	4	0	0	0	0	0	0	0	0	0	0	0	0	0	0	0	0	0	0	0	0	0	0	0	0	2	0	Bacteria; Bacteroidetes; Flavobacteriia; Flavobacteriales; Flavobacteriaceae; Flavobacterium
Otu00831	0	1	0	4	0	0	0	0	0	0	1	0	0	0	0	0	2	0	0	1	2	1	0	0	0	0	0	0	4	3	0	0	0	1	0	0	0	0	0	0	0	1	0	Bacteria; Actinobacteria; Actinobacteria; Acidimicrobiales; Acidimicrobiales_unclassified; Acidimicrobiales_unclassified
Otu00832	0	0	0	0	0	0	0	1	0	0	0	0	0	0	0	0	0	0	0	0	3	0	0	6	7	0	0	0	0	7	0	0	0	0	0	0	0	0	0	0	0	1	0	Bacteria; Verrucomicrobia; Subdivision3; Subdivision3_unclassified; Subdivision3_unclassified; Subdivision3_unclassified
Otu00833	0	0	0	1	0	0	0	0	0	0	1	5	0	0	5	0	0	0	0	0	0	0	4	0	4	0	0	0	6	0	0	0	0	1	0	0	0	0	0	0	1	0	0	Bacteria; Verrucomicrobia; Verrucomicrobiae; Verrucomicrobiales; Verrucomicrobiaceae; Prosthecobacter
Otu00834	2	1	0	0	6	2	1	0	0	0	0	0	3	2	3	1	0	0	0	0	0	0	0	0	0	0	0	0	0	0	0	0	0	0	0	0	0	0	0	0	0	0	0	Bacteria; Bacteroidetes; Sphingobacteriia; Sphingobacteriales; Chitinophagaceae; Flavisolibacter
Otu00835	0	0	0	3	0	0	0	0	0	0	0	0	0	0	0	0	0	3	2	0	3	0	0	0	1	1	0	0	1	3	0	0	0	0	0	0	0	0	0	2	0	0	0	Bacteria; Proteobacteria; Alphaproteobacteria; Alphaproteobacteria_unclassified; Alphaproteobacteria_unclassified; Alphaproteobacteria_unclassified
Otu00836	0	0	0	0	0	0	0	0	0	0	0	0	0	0	0	0	0	2	0	0	0	0	0	0	0	0	0	0	0	0	0	0	0	0	0	0	0	0	0	1	3	1	0	Bacteria; Chloroflexi; Caldilineae; Caldilineales; Caldilineaceae; Litorilinea
Otu00837	1	0	0	3	3	0	0	1	3	0	0	0	1	0	4	0	0	4	0	0	0	0	0	2	0	0	0	2	0	0	0	0	0	0	0	1	0	0	0	0	0	0	0	Bacteria; Proteobacteria; Gammaproteobacteria; Xanthomonadales; Xanthomonadaceae; Pseudoxanthomonas
Otu00838	0	0	0	3	1	0	0	0	0	0	1	0	1	0	0	0	3	1	0	0	0	0	1	0	0	4	0	0	0	0	0	0	0	0	0	0	0	0	0	0	0	0	0	Bacteria; Bacteria_unclassified; Bacteria_unclassified; Bacteria_unclassified; Bacteria_unclassified; Bacteria_unclassified
Otu00839	1	1	0	0	0	0	2	0	0	0	0	0	6	0	0	0	0	5	0	0	0	0	0	0	0	0	0	3	0	0	0	0	0	0	0	0	0	0	0	0	0	0	0	Bacteria; Proteobacteria; Deltaproteobacteria; Myxococcales; Nannocystaceae; Nannocystaceae_unclassified
Otu00840	0	0	0	1	0	0	0	0	1	0	0	0	0	0	0	0	0	0	0	3	1	0	0	3	19	0	0	0	0	0	0	0	0	0	0	0	0	1	0	0	0	0	0	Bacteria; Actinobacteria; Actinobacteria; Actinomycetales; Actinomycetales_unclassified; Actinomycetales_unclassified
Otu00841	0	2	0	1	0	0	0	0	0	2	0	0	3	0	1	0	1	2	0	3	0	0	0	0	0	0	0	1	0	0	0	0	0	0	0	2	0	0	0	0	1	0	0	Bacteria; Proteobacteria; Alphaproteobacteria; Rhizobiales; Rhizobiales_unclassified; Rhizobiales_unclassified
Otu00842	0	0	0	0	0	0	0	0	0	0	0	0	0	0	0	0	0	0	2	0	0	1	32	4	3	0	0	0	0	0	0	0	0	0	0	0	0	0	0	2	0	0	0	Bacteria; Bacteria_unclassified; Bacteria_unclassified; Bacteria_unclassified; Bacteria_unclassified; Bacteria_unclassified
Otu00843	0	0	0	0	0	0	0	0	0	0	0	0	0	0	0	0	0	2	0	0	0	0	0	0	1	0	0	0	0	0	0	0	0	0	0	0	5	0	0	0	0	0	0	Bacteria; Bacteroidetes; Flavobacteriia; Flavobacteriales; Flavobacteriaceae; Salinimicrobium
Otu00844	0	0	0	0	0	0	0	0	0	0	0	0	0	0	0	0	0	0	2	2	4	10	3	2	4	4	0	0	0	0	0	0	0	0	0	0	0	0	0	0	0	0	0	Bacteria; Bacteria_unclassified; Bacteria_unclassified; Bacteria_unclassified; Bacteria_unclassified; Bacteria_unclassified
Otu00845	0	0	0	0	0	0	0	0	0	0	0	0	0	0	0	0	0	0	0	3	0	8	0	0	0	0	0	0	0	0	0	0	0	0	0	0	1	0	0	1	2	0	0	Bacteria; Bacteroidetes; Bacteroidetes_unclassified; Bacteroidetes_unclassified; Bacteroidetes_unclassified; Bacteroidetes_unclassified
Otu00846	0	0	0	0	0	0	0	0	0	0	0	0	0	0	0	0	0	0	0	0	0	0	0	0	0	0	0	0	0	0	0	0	2	0	0	0	0	4	0	0	0	0	0	Bacteria; Bacteria_unclassified; Bacteria_unclassified; Bacteria_unclassified; Bacteria_unclassified; Bacteria_unclassified
Otu00847	0	0	0	0	0	0	0	0	0	0	0	0	0	0	0	0	0	0	0	0	0	0	0	0	1	0	0	0	0	0	0	0	0	0	0	0	0	0	0	0	0	0	22	Bacteria; Acidobacteria; Acidobacteria_Gp4; Gp4; Gp4_unclassified; Gp4_unclassified
Otu00848	0	0	0	0	0	0	1	0	0	0	0	0	0	0	0	0	0	0	0	0	0	0	0	0	0	0	0	0	0	0	0	0	0	0	0	0	0	0	8	0	0	0	0	Bacteria; Planctomycetes; Planctomycetia; Planctomycetales; Planctomycetaceae; Pirellula
Otu00849	0	1	0	0	1	0	1	0	0	0	1	0	1	0	2	0	11	2	0	3	0	0	0	0	0	0	0	2	0	0	0	0	0	0	0	0	0	0	0	1	0	0	0	Bacteria; Bacteria_unclassified; Bacteria_unclassified; Bacteria_unclassified; Bacteria_unclassified; Bacteria_unclassified
Otu00850	0	0	0	1	0	0	0	0	0	0	0	0	0	0	0	0	0	0	0	0	0	0	0	0	0	0	0	0	0	0	0	0	0	0	0	0	0	0	0	0	6	0	8	Bacteria; Actinobacteria; Actinobacteria; Actinobacteria_unclassified; Actinobacteria_unclassified; Actinobacteria_unclassified
Otu00851	0	0	0	0	0	0	2	0	0	2	0	0	0	0	4	0	3	1	0	0	0	0	0	0	0	0	0	0	0	3	0	0	0	0	0	0	0	0	0	0	0	2	0	Bacteria; Bacteroidetes; Cytophagia; Cytophagales; Chryseolinea; Chryseolinea_unclassified
Otu00852	8	0	0	2	1	0	10	0	0	4	0	0	0	0	0	0	0	0	0	0	0	0	0	0	0	0	0	0	0	0	0	0	0	0	0	0	0	0	0	0	0	0	0	Bacteria; Proteobacteria; Alphaproteobacteria; Sphingomonadales; Sphingomonadaceae; Sphingomonadaceae_unclassified
Otu00853	0	0	0	1	1	0	0	1	1	0	0	0	0	1	1	0	3	0	0	0	0	1	0	1	0	0	0	0	0	0	0	0	0	1	0	0	0	0	0	0	0	4	0	Bacteria; Proteobacteria; Betaproteobacteria; Betaproteobacteria_unclassified; Betaproteobacteria_unclassified; Betaproteobacteria_unclassified
Otu00854	3	1	0	2	1	2	0	0	4	1	0	0	2	0	0	0	1	1	0	0	0	0	0	0	2	0	0	1	0	0	0	0	0	0	0	0	0	0	0	1	0	0	0	Bacteria; Actinobacteria; Actinobacteria; Actinomycetales; Pseudonocardiaceae; Actinomycetospora
Otu00855	0	0	0	0	0	0	0	0	0	0	0	0	0	0	0	0	0	1	0	0	0	0	0	0	2	0	0	0	0	0	0	0	0	0	0	2	0	0	0	0	0	3	13	Bacteria; Actinobacteria; Actinobacteria_unclassified; Actinobacteria_unclassified; Actinobacteria_unclassified; Actinobacteria_unclassified
Otu00856	4	0	0	1	0	0	0	0	0	0	0	0	3	0	0	0	3	0	0	0	0	0	1	5	0	2	0	0	1	0	0	0	0	0	0	0	0	0	0	0	0	0	0	Bacteria; Proteobacteria; Alphaproteobacteria; Rhizobiales; Rhizobiales_unclassified; Rhizobiales_unclassified
Otu00857	0	0	0	1	0	0	2	0	0	3	0	0	2	0	0	0	0	2	0	0	0	0	0	0	0	0	0	4	1	0	0	0	0	3	0	0	0	0	0	1	0	0	0	Bacteria; Actinobacteria; Actinobacteria; Actinomycetales; Actinomycetales_unclassified; Actinomycetales_unclassified
Otu00858	0	0	0	0	0	0	0	0	1	2	0	0	2	0	0	0	0	2	0	0	0	0	0	0	0	1	1	1	3	2	0	1	0	0	0	0	0	0	0	3	0	0	0	Bacteria; Verrucomicrobia; Opitutae; Opitutales; Opitutaceae; Opitutaceae_unclassified
Otu00859	0	0	0	0	0	0	0	0	0	0	0	0	0	0	0	0	0	0	0	0	0	0	0	0	0	0	0	0	0	0	0	0	0	0	0	0	4	0	0	0	0	0	0	Bacteria; Bacteria_unclassified; Bacteria_unclassified; Bacteria_unclassified; Bacteria_unclassified; Bacteria_unclassified
Otu00860	0	0	6	0	0	0	0	0	0	0	0	0	0	0	0	0	0	0	0	0	0	0	0	0	0	0	2	1	0	0	0	0	0	0	0	0	0	0	0	1	1	0	0	Bacteria; Proteobacteria; Gammaproteobacteria; Gammaproteobacteria_unclassified; Gammaproteobacteria_unclassified; Gammaproteobacteria_unclassified
Otu00861	0	1	0	0	1	0	1	0	0	0	0	0	2	4	6	1	0	5	0	0	0	0	0	0	0	0	0	0	0	0	0	0	0	0	0	0	0	0	0	0	0	0	0	Bacteria; Proteobacteria; Gammaproteobacteria; Xanthomonadales; Xanthomonadaceae; Arenimonas
Otu00862	0	0	0	0	0	0	0	0	0	0	0	0	0	0	0	0	0	8	0	0	0	0	0	4	0	0	0	0	0	2	0	0	0	0	0	0	0	0	0	0	0	0	0	Bacteria; Bacteria_unclassified; Bacteria_unclassified; Bacteria_unclassified; Bacteria_unclassified; Bacteria_unclassified
Otu00863	0	0	0	0	0	0	0	0	0	0	0	0	0	0	0	0	0	0	0	2	5	3	1	2	0	1	0	0	0	0	0	0	0	0	0	2	0	0	0	0	0	1	0	Bacteria; candidate_division_WPS-1; candidate_division_WPS-1_unclassified; candidate_division_WPS-1_unclassified; candidate_division_WPS-1_unclassified; candidate_division_WPS-1_unclassified
Otu00864	3	0	0	0	0	0	0	0	0	0	0	0	21	3	0	0	0	0	0	0	0	0	0	0	0	0	0	0	1	0	0	0	0	0	0	0	0	0	0	0	0	0	0	Bacteria; Bacteroidetes; Sphingobacteriia; Sphingobacteriales; Chitinophagaceae; Chitinophaga
Otu00865	0	0	0	0	0	0	2	0	2	2	0	0	0	0	0	0	0	0	0	1	0	0	0	0	0	0	0	5	0	0	0	0	0	0	0	0	0	0	0	1	1	0	1	Bacteria; Proteobacteria; Gammaproteobacteria; Xanthomonadales; Sinobacteraceae; Steroidobacter
Otu00866	0	0	0	0	0	0	0	0	0	0	0	0	0	0	1	0	10	1	0	2	0	0	0	0	0	0	0	1	0	0	0	0	0	0	0	0	0	0	0	0	0	0	0	Bacteria; Gemmatimonadetes; Gemmatimonadetes; Gemmatimonadales; Gemmatimonadaceae; Gemmatimonas
Otu00867	2	0	0	0	4	0	4	0	1	0	6	0	0	2	0	0	0	0	0	0	1	0	0	0	1	0	0	0	0	1	0	0	0	1	0	0	0	0	0	2	0	0	0	Bacteria; Planctomycetes; Planctomycetia; Planctomycetales; Planctomycetaceae; Planctomycetaceae_unclassified
Otu00868	0	3	0	0	0	0	1	0	2	0	3	0	4	0	2	0	4	0	2	0	0	1	0	0	0	1	0	0	0	0	0	0	0	0	0	0	0	0	0	0	0	0	0	Bacteria; Bacteria_unclassified; Bacteria_unclassified; Bacteria_unclassified; Bacteria_unclassified; Bacteria_unclassified
Otu00869	0	0	0	0	0	0	0	0	0	0	0	0	0	0	0	0	0	0	0	0	0	0	0	0	0	0	0	0	0	0	0	0	0	0	0	0	0	0	5	0	0	0	0	Bacteria; Proteobacteria; Gammaproteobacteria; Gammaproteobacteria_unclassified; Gammaproteobacteria_unclassified; Gammaproteobacteria_unclassified
Otu00870	3	0	0	0	1	0	1	0	1	0	1	0	2	9	0	0	1	2	0	0	0	3	0	0	0	0	0	0	1	0	0	0	0	0	0	0	0	0	0	2	0	0	0	Bacteria; Actinobacteria; Actinobacteria; Actinomycetales; Nocardiaceae; Nocardia
Otu00871	0	0	0	0	0	0	0	0	0	0	0	2	0	0	0	3	0	0	0	0	0	5	0	0	2	0	0	0	0	1	0	2	0	1	1	0	0	0	0	0	1	0	6	Bacteria; Acidobacteria; Acidobacteria_Gp6; Gp6; Gp6_unclassified; Gp6_unclassified
Otu00872	0	1	0	0	0	1	0	0	0	0	0	0	2	0	0	0	0	0	0	0	0	0	0	0	0	0	0	0	0	0	0	0	2	0	0	0	0	0	0	0	0	0	0	Bacteria; Actinobacteria; Actinobacteria; Actinomycetales; Microbacteriaceae; Cryobacterium
Otu00873	0	3	0	0	1	0	0	0	1	0	0	0	4	0	0	0	0	0	0	3	5	3	2	0	0	0	0	0	0	4	0	0	0	0	2	0	0	0	0	1	0	0	0	Bacteria; Proteobacteria; Gammaproteobacteria; Gammaproteobacteria_unclassified; Gammaproteobacteria_unclassified; Gammaproteobacteria_unclassified
Otu00874	0	0	0	0	0	0	1	2	1	0	0	0	3	0	2	0	0	0	1	3	0	0	0	0	2	0	0	0	2	1	0	0	0	0	2	0	0	0	0	0	0	0	0	Bacteria; Proteobacteria; Gammaproteobacteria; Gammaproteobacteria_unclassified; Gammaproteobacteria_unclassified; Gammaproteobacteria_unclassified
Otu00875	0	0	0	1	0	0	0	2	0	0	0	0	1	0	1	0	0	2	0	0	0	0	0	2	0	0	0	1	0	0	0	0	0	3	0	0	0	0	0	0	1	0	0	Bacteria; Proteobacteria; Gammaproteobacteria; Xanthomonadales; Xanthomonadaceae; Xanthomonadaceae_unclassified
Otu00876	0	0	0	0	0	1	0	0	0	0	0	0	0	0	0	0	0	1	0	0	2	0	0	1	0	0	0	1	0	0	0	1	0	1	0	8	0	0	0	1	0	3	0	Bacteria; Bacteria_unclassified; Bacteria_unclassified; Bacteria_unclassified; Bacteria_unclassified; Bacteria_unclassified
Otu00877	1	0	0	0	0	0	0	0	0	1	0	0	0	0	0	0	0	0	0	4	0	0	9	0	0	11	1	0	1	0	0	0	0	0	0	0	0	0	0	0	0	0	0	Bacteria; candidate_division_WPS-1; candidate_division_WPS-1_unclassified; candidate_division_WPS-1_unclassified; candidate_division_WPS-1_unclassified; candidate_division_WPS-1_unclassified
Otu00878	0	0	0	2	4	0	1	0	0	1	2	0	1	0	1	0	3	3	0	0	1	1	0	0	0	2	0	0	0	0	0	0	0	1	0	0	1	0	0	0	2	0	0	Bacteria; Proteobacteria; Alphaproteobacteria; Sphingomonadales; Erythrobacteraceae; Erythrobacteraceae_unclassified
Otu00879	0	0	0	0	0	0	0	0	0	0	0	0	0	0	0	0	0	1	0	0	0	0	0	0	0	0	0	0	2	0	0	0	0	0	0	1	4	0	0	0	0	0	0	Bacteria; Proteobacteria; Alphaproteobacteria; Sphingomonadales; Erythrobacteraceae; Erythrobacteraceae_unclassified
Otu00880	0	1	0	3	0	0	0	0	1	1	0	0	4	0	0	0	0	1	0	0	0	1	2	0	0	0	2	0	0	3	0	0	0	0	0	0	0	0	0	0	0	3	2	Bacteria; Acidobacteria; Acidobacteria_Gp4; Acidobacteria_Gp4_unclassified; Acidobacteria_Gp4_unclassified; Acidobacteria_Gp4_unclassified
Otu00881	0	0	5	0	0	0	0	0	0	0	0	6	0	0	0	0	0	0	0	0	0	0	0	0	0	0	0	0	0	0	0	0	0	0	0	0	0	0	0	0	0	0	0	Bacteria; Actinobacteria; Actinobacteria; Actinomycetales; Actinomycetales_unclassified; Actinomycetales_unclassified
Otu00882	0	0	0	0	0	0	0	0	0	0	0	0	0	0	0	0	0	0	3	0	7	0	8	3	0	1	0	1	0	0	0	0	0	0	0	1	0	0	0	4	2	1	0	Bacteria; Verrucomicrobia; Subdivision3; Subdivision3_unclassified; Subdivision3_unclassified; Subdivision3_unclassified
Otu00883	3	0	0	3	3	2	0	0	6	2	2	0	0	0	1	0	2	1	0	0	0	0	0	0	0	0	0	0	0	0	0	0	0	0	0	0	0	0	0	0	0	1	0	Bacteria; Actinobacteria; Actinobacteria; Acidimicrobiales; Iamiaceae; Iamiaceae_unclassified
Otu00884	0	0	0	0	0	0	1	1	0	0	0	0	22	0	0	0	0	0	0	0	0	0	0	0	0	0	0	0	0	0	0	0	1	1	0	0	0	0	0	0	0	0	0	Bacteria; Bacteroidetes; Flavobacteriia; Flavobacteriales; Flavobacteriaceae; Flavobacteriaceae_unclassified
Otu00885	0	1	0	0	2	0	1	0	1	5	0	0	1	0	0	4	0	0	0	0	0	0	0	0	0	0	0	0	0	0	0	0	0	3	1	0	0	0	0	1	0	0	0	Bacteria; Planctomycetes; Planctomycetia; Planctomycetales; Planctomycetaceae; Planctomycetaceae_unclassified
Otu00886	0	0	0	0	0	0	0	0	0	2	0	0	1	0	1	0	0	4	0	0	0	0	0	0	0	0	0	0	0	0	0	0	0	0	0	0	0	0	0	0	0	2	0	Bacteria; Proteobacteria; Gammaproteobacteria; Pseudomonadales; Pseudomonadaceae; Pseudomonas
Otu00887	1	1	0	0	0	0	0	0	0	0	0	3	1	0	1	0	0	0	0	0	0	0	10	4	2	2	0	0	0	2	0	0	0	0	0	0	0	0	0	0	0	2	0	Bacteria; Verrucomicrobia; Verrucomicrobiae; Verrucomicrobiales; Verrucomicrobiaceae; Prosthecobacter
Otu00888	0	0	0	0	0	0	0	0	0	0	0	0	0	0	0	0	0	0	0	0	0	0	0	0	0	0	0	0	0	0	0	0	0	0	0	3	0	0	0	0	2	0	0	Bacteria; Acidobacteria; Acidobacteria_Gp16; Gp16; Gp16_unclassified; Gp16_unclassified
Otu00889	0	0	0	0	0	0	0	3	0	2	0	2	0	0	0	0	0	0	0	0	0	0	0	0	0	0	1	0	1	0	0	1	0	1	1	1	0	0	1	1	0	0	0	Bacteria; Bacteria_unclassified; Bacteria_unclassified; Bacteria_unclassified; Bacteria_unclassified; Bacteria_unclassified
Otu00890	2	0	0	2	3	0	2	0	2	3	3	0	1	2	0	1	0	0	0	0	2	2	0	0	0	0	0	1	0	0	0	0	0	0	0	0	0	0	0	1	0	0	0	Bacteria; Proteobacteria; Alphaproteobacteria; Rhizobiales; Rhizobiaceae; Shinella
Otu00891	0	0	0	0	0	0	1	0	0	2	0	2	2	0	0	1	0	0	3	3	3	0	0	1	0	0	0	0	0	0	0	0	1	5	1	0	0	0	0	0	0	0	0	Bacteria; Planctomycetes; Planctomycetia; Planctomycetales; Planctomycetaceae; Planctomycetaceae_unclassified
Otu00892	0	0	0	0	0	0	0	0	0	0	0	0	0	0	0	0	3	1	0	0	0	0	29	3	0	0	0	0	0	0	0	0	0	0	0	0	0	0	0	1	0	0	0	Bacteria; Planctomycetes; Planctomycetia; Planctomycetales; Planctomycetaceae; Rubinisphaera
Otu00893	0	2	0	0	2	3	1	0	0	1	0	0	0	0	0	0	0	1	0	0	0	1	0	0	0	0	0	0	0	0	0	0	0	0	0	0	0	0	0	0	0	2	8	Bacteria; Acidobacteria; Acidobacteria_Gp6; Gp6; Gp6_unclassified; Gp6_unclassified
Otu00894	0	0	0	0	0	0	0	0	0	0	0	0	0	0	0	0	0	0	0	0	0	0	0	0	0	0	0	0	0	0	0	0	0	0	0	0	0	0	0	0	1	0	14	Bacteria; Bacteria_unclassified; Bacteria_unclassified; Bacteria_unclassified; Bacteria_unclassified; Bacteria_unclassified
Otu00895	0	0	0	0	0	0	0	9	0	2	0	0	0	0	0	0	0	0	0	0	0	0	0	0	0	0	0	0	0	0	0	0	0	0	2	0	0	0	0	4	0	0	0	Bacteria; Bacteroidetes; Flavobacteriia; Flavobacteriales; Flavobacteriaceae; Flavobacteriaceae_unclassified
Otu00896	0	0	0	0	0	0	0	0	0	0	0	2	0	0	0	0	0	0	0	2	0	0	0	0	0	0	0	0	0	2	0	1	0	5	2	0	0	2	0	0	1	0	0	Bacteria; Planctomycetes; Planctomycetia; Planctomycetales; Planctomycetaceae; Singulisphaera
Otu00897	0	0	0	3	2	0	2	0	0	0	4	0	6	0	4	0	0	3	0	0	0	0	0	0	0	1	0	0	1	0	0	0	0	0	0	0	0	0	0	0	0	0	0	Bacteria; Proteobacteria; Alphaproteobacteria; Caulobacterales; Caulobacteraceae; Caulobacter
Otu00898	3	0	0	0	4	0	0	0	1	0	0	0	4	2	0	0	0	0	0	0	0	0	0	0	0	0	0	0	0	1	0	0	0	0	0	0	0	0	0	0	0	2	5	Bacteria; Actinobacteria; Actinobacteria; Solirubrobacterales; Solirubrobacteraceae; Solirubrobacter
Otu00899	5	1	0	0	0	0	0	0	2	0	0	0	0	7	2	0	0	0	2	0	0	0	0	0	0	0	0	0	0	1	0	0	0	0	0	0	0	0	0	0	0	0	0	Bacteria; Verrucomicrobia; Opitutae; Opitutales; Opitutaceae; Opitutus
Otu00900	1	0	0	1	0	0	0	0	0	0	0	0	8	2	3	0	0	2	0	0	0	0	0	1	0	0	0	0	0	0	0	0	0	1	0	0	0	0	0	0	0	0	0	Bacteria; Bacteria_unclassified; Bacteria_unclassified; Bacteria_unclassified; Bacteria_unclassified; Bacteria_unclassified
Otu00901	3	0	0	0	3	1	1	0	0	0	2	0	2	0	0	0	5	0	0	0	0	0	0	0	0	0	0	0	0	0	0	0	0	0	0	0	0	0	1	1	1	0	0	Bacteria; Proteobacteria; Alphaproteobacteria; Sphingomonadales; Erythrobacteraceae; Erythrobacteraceae_unclassified
Otu00902	0	0	0	0	0	0	0	1	0	0	0	0	0	0	0	0	0	0	0	0	0	0	0	0	0	0	0	0	0	0	0	0	1	0	0	0	1	0	0	0	0	0	0	Bacteria; Chloroflexi; Anaerolineae; Anaerolineales; Anaerolineaceae; Anaerolineaceae_unclassified
Otu00903	0	1	0	0	0	0	0	0	0	1	0	0	2	0	0	0	0	2	4	3	0	0	0	0	0	0	0	0	0	1	0	0	0	0	1	0	0	0	0	0	0	0	0	Bacteria; Chloroflexi; Thermomicrobia; Sphaerobacterales; Sphaerobacteraceae; Sphaerobacteraceae_unclassified
Otu00904	1	0	0	0	3	0	0	0	2	0	0	0	2	0	0	0	0	0	0	0	0	0	0	0	0	0	0	1	0	0	0	0	0	0	0	0	0	0	2	1	0	0	0	Bacteria; Proteobacteria; Alphaproteobacteria; Rhizobiales; Rhizobiales_unclassified; Rhizobiales_unclassified
Otu00905	0	0	0	0	0	0	0	0	0	0	0	0	0	0	0	0	0	0	0	0	0	0	0	0	0	0	0	0	0	0	0	0	0	0	0	0	0	0	0	0	0	0	19	Bacteria; Verrucomicrobia; Verrucomicrobia_unclassified; Verrucomicrobia_unclassified; Verrucomicrobia_unclassified; Verrucomicrobia_unclassified
Otu00906	0	0	0	0	0	0	0	0	0	0	0	0	0	0	0	0	0	0	0	0	0	0	0	0	0	0	0	0	1	0	0	0	0	0	0	0	0	0	0	0	2	3	11	Bacteria; Actinobacteria; Actinobacteria; Actinobacteria_unclassified; Actinobacteria_unclassified; Actinobacteria_unclassified
Otu00907	0	0	0	0	0	0	0	0	0	0	0	0	0	0	0	0	0	1	0	0	0	0	0	0	1	0	0	0	0	0	0	0	0	0	0	1	0	0	0	0	0	1	7	Bacteria; Bacteria_unclassified; Bacteria_unclassified; Bacteria_unclassified; Bacteria_unclassified; Bacteria_unclassified
Otu00908	0	0	0	0	2	4	0	0	1	2	1	0	0	0	2	0	2	1	0	0	0	0	0	0	1	3	0	1	0	2	0	0	0	0	0	2	0	0	0	0	0	0	0	Bacteria; Proteobacteria; Alphaproteobacteria; Rhodospirillales; Rhodospirillaceae; Skermanella
Otu00909	2	0	0	0	0	0	0	0	0	0	2	0	3	0	0	0	3	0	1	2	1	0	0	8	1	0	0	0	1	0	0	0	0	0	0	0	0	0	0	1	0	0	0	Bacteria; Planctomycetes; Planctomycetia; Planctomycetales; Planctomycetaceae; Planctomycetaceae_unclassified
Otu00910	0	0	0	0	0	0	0	0	0	0	0	0	0	0	0	0	0	8	0	0	0	0	0	0	0	0	0	0	0	0	0	0	0	0	0	0	0	0	0	0	0	0	0	Bacteria; Bacteroidetes; Bacteroidetes_unclassified; Bacteroidetes_unclassified; Bacteroidetes_unclassified; Bacteroidetes_unclassified
Otu00911	0	0	0	0	3	0	3	0	0	0	0	0	1	0	3	0	1	6	0	0	0	0	0	0	0	0	0	0	0	0	0	0	0	0	0	0	0	0	0	0	0	0	0	Bacteria; Proteobacteria; Gammaproteobacteria; Xanthomonadales; Xanthomonadaceae; Arenimonas
Otu00912	0	0	0	0	0	0	0	0	0	0	0	0	0	0	0	0	0	2	0	0	0	0	0	0	0	0	0	0	0	0	0	0	0	0	0	0	0	0	0	0	2	0	0	Bacteria; Bacteroidetes; Sphingobacteriia; Sphingobacteriales; Rhodothermaceae; Rhodothermaceae_unclassified
Otu00913	0	0	0	0	0	0	0	0	0	0	0	0	0	0	0	0	0	0	0	0	0	0	0	0	0	0	0	0	0	0	0	0	0	0	0	0	0	0	0	0	4	0	17	Bacteria; candidate_division_WPS-1; candidate_division_WPS-1_unclassified; candidate_division_WPS-1_unclassified; candidate_division_WPS-1_unclassified; candidate_division_WPS-1_unclassified
Otu00914	0	0	0	1	0	0	0	0	0	0	2	0	0	0	0	0	0	0	0	0	2	0	0	0	2	4	0	0	0	0	0	0	0	0	0	0	0	0	2	1	2	0	0	Bacteria; Acidobacteria; Acidobacteria_Gp10; Gp10; Gp10_unclassified; Gp10_unclassified
Otu00915	0	0	0	0	5	0	0	0	0	0	0	0	0	0	0	1	0	1	0	2	0	0	0	1	3	4	0	0	0	1	0	0	0	0	0	0	0	0	0	0	2	1	0	Bacteria; Acidobacteria; Acidobacteria_Gp4; Aridibacter; Aridibacter_unclassified; Aridibacter_unclassified
Otu00916	1	2	0	0	1	0	4	2	1	0	0	0	0	1	0	2	0	0	0	0	0	0	0	0	0	1	0	0	0	0	0	0	0	4	0	0	0	0	0	0	0	0	0	Bacteria; Proteobacteria; Alphaproteobacteria; Rhizobiales; Brucellaceae; Brucella
Otu00917	1	4	0	3	1	5	3	0	0	2	0	0	0	0	3	0	0	1	0	0	0	0	0	0	0	0	0	0	0	0	0	0	0	0	0	0	0	0	0	0	0	1	0	Bacteria; candidate_division_WPS-1; candidate_division_WPS-1_unclassified; candidate_division_WPS-1_unclassified; candidate_division_WPS-1_unclassified; candidate_division_WPS-1_unclassified
Otu00918	2	0	0	1	0	4	1	0	0	0	1	1	0	0	0	0	0	0	1	0	0	0	0	0	0	0	1	2	0	0	0	0	0	1	0	0	0	0	0	0	0	1	0	Bacteria; Actinobacteria; Actinobacteria; Actinomycetales; Microbacteriaceae; Microbacteriaceae_unclassified
Otu00919	3	4	0	5	0	0	1	2	6	0	0	0	0	0	0	3	0	0	0	0	0	0	0	0	0	0	0	0	0	1	0	0	0	0	0	0	0	0	0	0	0	2	0	Bacteria; Bacteria_unclassified; Bacteria_unclassified; Bacteria_unclassified; Bacteria_unclassified; Bacteria_unclassified
Otu00920	0	0	0	0	0	0	0	0	0	0	0	0	0	0	0	0	0	0	1	0	0	0	0	1	1	3	0	0	1	0	0	0	0	0	0	0	0	0	0	0	6	5	0	Bacteria; Chloroflexi; Anaerolineae; Anaerolineales; Anaerolineaceae; Anaerolineaceae_unclassified
Otu00921	0	0	0	3	2	0	0	0	0	0	0	0	0	0	0	2	0	0	2	1	1	0	0	0	0	0	0	0	0	2	0	0	0	0	0	0	0	0	0	1	0	0	4	Bacteria; Proteobacteria; Betaproteobacteria; Betaproteobacteria_unclassified; Betaproteobacteria_unclassified; Betaproteobacteria_unclassified
Otu00922	4	0	0	0	1	0	0	0	0	0	0	0	4	0	3	0	0	3	0	0	0	0	0	2	0	0	0	0	0	0	0	0	0	0	0	0	0	0	0	0	0	0	0	Bacteria; Bacteroidetes; Cytophagia; Cytophagales; Cytophagaceae; Dyadobacter
Otu00923	0	0	0	0	0	0	0	0	0	0	0	0	0	0	0	0	0	1	3	0	0	1	0	0	3	0	0	0	0	1	0	1	0	0	0	1	0	0	0	0	0	0	2	Bacteria; Proteobacteria; Betaproteobacteria; Betaproteobacteria_unclassified; Betaproteobacteria_unclassified; Betaproteobacteria_unclassified
Otu00924	0	0	0	0	0	0	1	0	0	0	0	0	1	3	0	0	0	0	0	0	0	0	0	0	0	0	0	0	0	0	0	0	0	0	0	0	0	0	0	0	0	0	0	Bacteria; Actinobacteria; Actinobacteria; Actinomycetales; Corynebacteriaceae; Corynebacterium
Otu00925	1	0	0	0	0	0	0	0	0	0	0	0	0	0	0	0	0	0	0	0	0	3	0	3	0	2	0	0	0	0	0	0	0	0	0	1	0	0	0	0	0	0	0	Bacteria; Proteobacteria; Deltaproteobacteria; Myxococcales; Myxococcales_unclassified; Myxococcales_unclassified
Otu00926	0	0	0	0	0	2	0	0	0	0	3	0	0	0	0	0	0	1	2	2	0	1	0	0	0	0	0	0	0	2	0	0	0	0	1	4	0	0	0	2	0	0	0	Bacteria; Proteobacteria; Alphaproteobacteria; Alphaproteobacteria_unclassified; Alphaproteobacteria_unclassified; Alphaproteobacteria_unclassified
Otu00927	0	0	0	0	1	0	1	0	2	0	0	0	2	0	0	0	1	3	0	1	0	0	0	0	1	0	0	1	1	0	0	0	0	0	0	0	0	0	0	2	0	0	0	Bacteria; Bacteria_unclassified; Bacteria_unclassified; Bacteria_unclassified; Bacteria_unclassified; Bacteria_unclassified
Otu00928	1	1	0	0	5	0	0	0	0	0	0	0	4	0	1	0	0	2	0	0	0	0	0	0	0	1	0	0	1	0	0	0	0	0	0	0	0	0	0	0	0	0	1	Bacteria; Proteobacteria; Alphaproteobacteria; Rhizobiales; Bradyrhizobiaceae; Bosea
Otu00929	2	1	0	0	3	0	0	0	1	0	0	2	0	0	2	0	0	0	0	0	3	0	0	0	8	0	0	4	1	0	0	0	0	0	0	3	0	0	0	0	0	0	0	Bacteria; Verrucomicrobia; Subdivision3; Subdivision3_unclassified; Subdivision3_unclassified; Subdivision3_unclassified
Otu00930	0	1	0	0	0	0	0	0	0	0	0	0	0	0	0	0	0	6	0	0	0	0	0	0	0	0	0	0	0	0	0	0	0	0	0	0	0	0	0	0	0	0	0	Bacteria; Acidobacteria; Acidobacteria_Gp3; Gp3; Gp3_unclassified; Gp3_unclassified
Otu00931	0	0	0	0	0	0	0	0	1	0	0	0	1	2	1	4	0	0	0	0	0	0	0	0	0	0	0	0	0	0	0	0	3	0	0	0	0	0	0	0	0	0	0	Bacteria; Actinobacteria; Actinobacteria; Actinomycetales; Microbacteriaceae; Microbacteriaceae_unclassified
Otu00932	0	0	0	0	0	0	2	0	3	0	0	1	0	0	0	0	0	0	2	1	0	0	0	0	0	0	0	1	0	0	0	0	0	0	0	5	0	0	0	0	3	2	0	Bacteria; Bacteria_unclassified; Bacteria_unclassified; Bacteria_unclassified; Bacteria_unclassified; Bacteria_unclassified
Otu00933	0	0	0	4	1	0	1	0	2	0	0	2	2	3	2	3	0	0	0	0	0	0	0	0	0	0	0	0	0	2	0	0	0	1	0	0	0	0	0	0	0	0	0	Bacteria; Bacteroidetes; Sphingobacteriia; Sphingobacteriales; Chitinophagaceae; Chitinophagaceae_unclassified
Otu00934	5	0	0	0	0	0	0	5	0	3	0	0	0	3	0	3	4	0	0	0	0	0	0	0	0	0	0	0	0	0	0	0	0	4	0	0	0	0	0	1	0	0	0	Bacteria; Planctomycetes; Planctomycetia; Planctomycetales; Planctomycetaceae; Planctomycetaceae_unclassified
Otu00935	3	0	0	0	3	0	1	0	0	0	0	0	5	12	0	4	0	1	0	0	0	0	0	0	0	0	0	0	0	0	0	0	0	0	0	0	0	0	0	0	0	0	0	Bacteria; Actinobacteria; Actinobacteria; Actinomycetales; Actinomycetales_unclassified; Actinomycetales_unclassified
Otu00936	0	0	0	0	0	0	2	0	1	0	2	1	1	3	5	5	3	0	3	4	0	0	0	0	0	0	0	0	1	0	0	0	0	2	0	0	0	0	0	0	0	0	0	Bacteria; Acidobacteria; Acidobacteria_Gp6; Gp6; Gp6_unclassified; Gp6_unclassified
Otu00937	1	2	0	0	0	1	2	0	1	0	0	0	2	0	0	2	4	1	0	0	0	0	0	0	1	0	0	1	3	0	0	2	0	1	0	0	0	0	0	0	0	1	0	Bacteria; Bacteria_unclassified; Bacteria_unclassified; Bacteria_unclassified; Bacteria_unclassified; Bacteria_unclassified
Otu00938	0	2	0	1	0	1	0	0	0	0	0	0	1	0	0	1	0	2	0	0	0	0	0	1	0	0	0	0	0	0	0	0	0	1	0	0	0	0	0	0	0	0	0	Bacteria; Proteobacteria; Alphaproteobacteria; Alphaproteobacteria_unclassified; Alphaproteobacteria_unclassified; Alphaproteobacteria_unclassified
Otu00939	0	0	0	0	0	0	0	0	0	0	0	0	0	0	0	0	0	0	0	0	0	0	0	0	0	0	0	0	2	0	0	0	0	0	0	0	0	0	0	0	5	3	8	Bacteria; Acidobacteria; Acidobacteria_Gp16; Gp16; Gp16_unclassified; Gp16_unclassified
Otu00940	0	0	0	0	0	0	0	0	0	0	0	0	0	0	2	0	0	0	0	0	0	0	0	0	0	0	0	0	0	0	0	0	0	0	0	0	0	0	3	0	0	0	0	Bacteria; Firmicutes; Bacilli; Lactobacillales; Lactobacillales_unclassified; Lactobacillales_unclassified
Otu00941	4	0	0	0	0	0	5	0	0	0	2	0	2	4	2	0	0	1	0	0	0	0	0	0	0	0	0	0	0	0	0	0	0	3	0	0	0	0	0	0	0	0	0	Bacteria; Actinobacteria; Actinobacteria; Actinomycetales; Streptomycetaceae; Streptomycetaceae_unclassified
Otu00942	0	1	0	1	4	0	7	0	2	0	0	0	4	1	0	0	0	3	0	0	0	0	0	0	0	0	0	0	0	0	0	0	0	0	0	0	0	0	0	0	0	0	0	Bacteria; Bacteroidetes; Cytophagia; Cytophagales; Ohtaekwangia; Ohtaekwangia_unclassified
Otu00943	0	0	0	0	0	0	0	0	0	0	0	0	0	0	0	0	0	5	0	0	4	0	0	0	0	0	0	0	0	0	0	0	0	0	0	0	0	0	0	0	1	0	0	Bacteria; Bacteria_unclassified; Bacteria_unclassified; Bacteria_unclassified; Bacteria_unclassified; Bacteria_unclassified
Otu00944	0	0	0	0	0	0	0	0	0	0	0	0	0	0	0	0	0	0	0	0	0	0	0	0	0	0	0	0	15	0	0	0	0	0	0	0	0	0	0	0	0	0	5	Bacteria; Bacteria_unclassified; Bacteria_unclassified; Bacteria_unclassified; Bacteria_unclassified; Bacteria_unclassified
Otu00945	0	0	0	0	0	0	0	2	0	0	0	4	0	0	0	0	0	0	0	0	0	0	0	0	0	0	2	0	0	0	0	0	2	0	0	0	0	4	0	0	0	0	0	Bacteria; Proteobacteria; Gammaproteobacteria; Gammaproteobacteria_unclassified; Gammaproteobacteria_unclassified; Gammaproteobacteria_unclassified
Otu00946	0	1	0	0	2	0	0	0	0	0	3	4	4	0	1	0	0	0	0	0	0	0	0	0	1	0	0	0	0	0	0	0	0	0	0	0	0	0	0	0	0	0	0	Bacteria; Chloroflexi; Chloroflexi_unclassified; Chloroflexi_unclassified; Chloroflexi_unclassified; Chloroflexi_unclassified
Otu00947	1	0	0	0	2	0	1	0	1	0	1	0	3	0	3	0	3	2	0	0	0	0	0	0	0	0	0	0	1	1	0	0	0	0	0	0	0	0	0	0	0	0	0	Bacteria; Bacteroidetes; Sphingobacteriia; Sphingobacteriales; Chitinophagaceae; Flavisolibacter
Otu00948	2	1	0	0	0	0	1	0	0	1	0	0	0	0	0	0	0	0	0	0	0	0	0	0	0	0	0	0	0	0	0	0	0	0	0	0	2	0	0	0	0	0	0	Bacteria; Planctomycetes; Planctomycetia; Planctomycetales; Planctomycetaceae; Planctomicrobium
Otu00949	1	0	0	0	0	0	0	0	0	2	0	0	0	0	0	0	2	0	0	0	0	0	0	3	0	0	0	0	0	0	0	3	0	0	0	0	1	0	0	1	0	0	0	Bacteria; Actinobacteria; Actinobacteria; Actinomycetales; Intrasporangiaceae; Intrasporangiaceae_unclassified
Otu00950	0	0	0	0	0	0	0	0	0	0	0	0	0	0	0	0	0	0	4	2	0	1	1	3	2	1	0	0	0	0	0	0	0	0	0	0	0	0	0	0	0	0	0	Bacteria; Chloroflexi; Anaerolineae; Anaerolineales; Anaerolineaceae; Ornatilinea
Otu00951	0	0	0	0	0	0	0	0	1	0	0	0	0	0	0	0	3	1	2	3	0	0	3	5	4	1	0	0	0	0	0	0	0	0	0	0	0	0	0	0	0	0	0	Bacteria; Verrucomicrobia; Subdivision3; Subdivision3_unclassified; Subdivision3_unclassified; Subdivision3_unclassified
Otu00952	0	0	0	0	0	0	0	0	0	0	0	0	1	0	0	0	0	0	0	0	2	0	0	0	0	0	0	0	0	0	0	0	0	0	0	0	0	0	0	0	2	0	13	Bacteria; Actinobacteria; Actinobacteria; Actinomycetales; Propionibacteriaceae; Microlunatus
Otu00953	0	3	0	3	0	0	0	0	0	0	0	0	2	1	0	0	0	0	0	0	0	0	0	1	0	0	0	0	0	0	0	0	0	0	1	0	0	0	0	0	0	0	0	Bacteria; Bacteria_unclassified; Bacteria_unclassified; Bacteria_unclassified; Bacteria_unclassified; Bacteria_unclassified
Otu00954	1	0	0	0	0	0	0	0	0	0	0	0	0	0	0	0	0	4	0	5	0	0	0	0	0	0	0	0	0	0	0	0	0	0	0	0	0	0	0	0	1	2	0	Bacteria; Proteobacteria; Alphaproteobacteria; Rhizobiales; Rhizobiales_unclassified; Rhizobiales_unclassified
Otu00955	0	2	0	0	0	0	0	0	0	0	0	0	0	0	4	0	0	1	7	1	0	2	0	0	0	1	0	0	0	1	0	0	0	0	0	0	0	0	0	0	0	2	0	Bacteria; Acidobacteria; Acidobacteria_Gp6; Gp6; Gp6_unclassified; Gp6_unclassified
Otu00956	0	1	0	3	3	1	0	0	0	2	2	0	3	3	0	2	4	1	0	0	0	0	0	0	0	0	0	0	0	0	0	1	0	0	0	0	0	0	0	0	0	0	0	Bacteria; Bacteria_unclassified; Bacteria_unclassified; Bacteria_unclassified; Bacteria_unclassified; Bacteria_unclassified
Otu00957	0	0	0	0	0	0	0	0	0	0	0	0	0	0	0	0	0	0	0	0	0	0	0	0	0	0	0	0	0	0	0	0	0	0	0	0	0	0	3	0	0	0	0	Bacteria; Planctomycetes; Planctomycetia; Planctomycetales; Planctomycetaceae; Planctomycetaceae_unclassified
Otu00958	0	0	0	0	0	0	0	0	0	0	0	0	0	0	0	0	0	0	2	4	0	0	7	5	2	9	1	0	0	0	0	0	0	0	0	0	0	0	0	0	0	0	0	Bacteria; Proteobacteria; Deltaproteobacteria; Desulfobacterales; Desulfobulbaceae; Desulfobulbaceae_unclassified
Otu00959	1	0	0	2	0	4	1	0	0	0	0	0	1	0	0	0	0	1	0	0	2	0	0	0	0	0	0	0	0	0	0	0	0	0	0	2	0	0	0	0	1	0	2	Bacteria; Bacteria_unclassified; Bacteria_unclassified; Bacteria_unclassified; Bacteria_unclassified; Bacteria_unclassified
Otu00960	0	0	1	0	0	0	0	0	0	0	0	0	0	0	0	0	0	0	0	0	0	2	3	0	1	0	0	1	0	2	0	0	0	0	0	0	0	0	0	0	3	0	0	Bacteria; Proteobacteria; Deltaproteobacteria; Desulfuromonadales; Geobacteraceae; Geobacter
Otu00961	0	5	0	0	0	0	0	0	0	0	0	2	4	1	10	0	2	4	0	0	2	0	0	0	0	0	0	0	3	0	0	0	0	1	0	0	0	0	0	0	0	0	0	Bacteria; Actinobacteria; Actinobacteria; Actinomycetales; Promicromonosporaceae; Isoptericola
Otu00962	0	0	0	0	2	0	0	0	0	0	0	0	0	0	0	0	2	0	0	0	0	0	0	2	1	0	0	0	0	0	0	0	0	0	0	0	0	1	0	1	0	0	0	Bacteria; Proteobacteria; Betaproteobacteria; Betaproteobacteria_unclassified; Betaproteobacteria_unclassified; Betaproteobacteria_unclassified
Otu00963	2	1	0	1	3	0	0	0	0	0	0	0	1	0	0	0	0	3	0	0	0	0	0	0	0	0	0	0	0	1	0	0	0	0	0	2	0	0	0	0	0	0	0	Bacteria; Proteobacteria; Proteobacteria_unclassified; Proteobacteria_unclassified; Proteobacteria_unclassified; Proteobacteria_unclassified
Otu00964	0	0	0	0	1	0	0	0	0	0	0	0	0	0	0	0	0	2	1	0	1	2	0	0	1	1	1	1	0	0	0	0	0	0	0	0	0	0	0	0	2	1	0	Bacteria; Proteobacteria; Betaproteobacteria; Betaproteobacteria_unclassified; Betaproteobacteria_unclassified; Betaproteobacteria_unclassified
Otu00965	3	0	0	0	0	1	1	0	0	0	0	0	4	0	1	0	0	0	0	0	0	0	0	0	0	0	0	0	2	0	0	0	0	0	0	0	1	0	0	0	2	0	0	Bacteria; Actinobacteria; Actinobacteria; Actinomycetales; Pseudonocardiaceae; Pseudonocardia
Otu00966	0	0	0	0	0	0	1	0	0	3	0	0	0	0	0	0	0	1	0	0	0	0	0	0	0	0	0	0	0	0	0	0	0	0	0	3	0	0	0	0	3	0	0	Bacteria; Bacteria_unclassified; Bacteria_unclassified; Bacteria_unclassified; Bacteria_unclassified; Bacteria_unclassified
Otu00967	0	0	0	0	0	0	0	0	0	0	0	0	0	0	0	0	0	0	0	0	0	8	0	0	0	0	0	0	0	0	0	0	0	0	0	0	0	1	0	0	4	3	0	Bacteria; Proteobacteria; Betaproteobacteria; Betaproteobacteria_unclassified; Betaproteobacteria_unclassified; Betaproteobacteria_unclassified
Otu00968	0	0	0	2	0	4	1	4	0	0	0	3	7	0	1	0	0	0	0	0	0	0	0	0	0	0	0	0	0	0	0	1	0	0	0	0	0	0	0	0	0	0	0	Bacteria; Bacteroidetes; Sphingobacteriia; Sphingobacteriales; Chitinophagaceae; Chitinophagaceae_unclassified
Otu00969	0	1	0	0	0	0	0	0	0	0	0	0	0	0	0	0	0	0	2	0	0	2	1	1	0	7	0	1	0	0	0	0	0	0	0	1	0	0	0	0	0	0	0	Bacteria; Ignavibacteriae; Ignavibacteria; Ignavibacteriales; Ignavibacteriaceae; Ignavibacterium
Otu00970	2	0	0	0	1	0	2	3	0	1	2	0	0	5	0	0	0	0	0	0	0	0	0	0	0	0	0	0	0	0	0	0	0	0	0	0	0	0	0	0	0	0	0	Bacteria; Actinobacteria; Actinobacteria; Actinomycetales; Microbacteriaceae; Microbacteriaceae_unclassified
Otu00971	0	0	0	0	0	0	0	0	0	0	0	0	0	0	0	0	0	0	0	0	0	0	0	0	0	0	0	0	0	1	0	0	1	0	0	0	0	0	0	0	4	3	7	Bacteria; Acidobacteria; Acidobacteria_Gp16; Gp16; Gp16_unclassified; Gp16_unclassified
Otu00972	0	0	0	0	0	0	0	0	0	0	0	0	0	0	0	0	0	0	19	4	0	4	0	0	0	6	0	0	0	0	0	0	0	0	0	0	0	0	0	0	0	0	0	Bacteria; Bacteria_unclassified; Bacteria_unclassified; Bacteria_unclassified; Bacteria_unclassified; Bacteria_unclassified
Otu00973	0	0	0	0	0	0	0	0	0	0	0	0	0	0	0	0	0	0	4	9	1	0	2	9	2	0	0	0	0	0	0	0	0	0	0	0	0	0	0	1	1	0	0	Bacteria; Chloroflexi; Anaerolineae; Anaerolineales; Anaerolineaceae; Anaerolineaceae_unclassified
Otu00974	0	0	0	0	0	0	0	0	0	0	0	0	0	0	0	0	1	3	3	0	0	0	0	0	0	0	0	0	0	0	0	0	0	0	0	0	0	0	0	0	0	0	0	Bacteria; Proteobacteria; Betaproteobacteria; Betaproteobacteria_unclassified; Betaproteobacteria_unclassified; Betaproteobacteria_unclassified
Otu00975	0	1	0	0	2	0	0	3	0	0	0	0	2	2	0	2	0	0	0	2	0	4	2	0	0	2	0	0	0	0	0	0	1	0	0	0	0	0	0	0	0	1	0	Bacteria; Firmicutes; Clostridia; Clostridiales; Clostridiaceae_1; Clostridium_sensu_stricto
Otu00976	0	0	0	0	0	0	0	0	0	0	0	0	0	0	0	0	0	0	0	0	0	0	0	0	0	0	0	0	1	0	0	0	0	1	1	0	0	0	0	3	1	0	0	Bacteria; Actinobacteria; Actinobacteria; Actinomycetales; Bogoriellaceae; Georgenia
Otu00977	7	2	0	1	0	0	0	0	1	0	0	0	3	2	0	0	0	0	0	1	0	0	0	0	0	0	0	0	0	0	0	0	0	0	0	0	0	0	0	1	0	0	0	Bacteria; Proteobacteria; Alphaproteobacteria; Rhizobiales; Rhizobiales_unclassified; Rhizobiales_unclassified
Otu00978	0	0	0	0	0	0	0	0	0	0	0	0	0	0	0	0	0	0	0	0	2	0	2	14	1	1	0	0	0	0	0	0	0	0	0	0	0	0	0	3	0	0	0	Bacteria; Actinobacteria; Actinobacteria; Acidimicrobiales; Acidimicrobiaceae; Ilumatobacter
Otu00979	0	0	0	0	0	0	0	0	0	1	0	0	0	0	0	0	0	0	0	0	0	0	0	0	0	0	0	0	0	1	0	0	0	0	0	0	0	0	0	0	1	2	12	Bacteria; Actinobacteria; Actinobacteria; Gaiellales; Gaiellaceae; Gaiella
Otu00980	0	0	0	0	0	3	0	0	0	0	2	0	6	0	0	0	0	0	0	0	0	0	0	0	2	0	0	0	0	0	0	0	0	0	0	0	0	0	0	0	0	2	2	Bacteria; Actinobacteria; Actinobacteria; Actinomycetales; Nocardioidaceae; Nocardioides
Otu00981	2	0	0	0	3	0	2	0	1	4	0	0	2	5	0	3	0	2	0	1	0	0	0	0	0	0	0	0	0	0	0	0	0	0	0	0	0	0	0	0	0	0	0	Bacteria; Actinobacteria; Actinobacteria; Solirubrobacterales; Solirubrobacterales_unclassified; Solirubrobacterales_unclassified
Otu00982	2	0	0	0	4	0	0	0	3	0	0	0	0	0	1	0	0	0	0	0	0	0	0	0	0	0	0	0	0	0	0	0	1	0	0	0	0	0	0	0	0	0	8	Bacteria; Actinobacteria; Actinobacteria; Actinomycetales; Pseudonocardiaceae; Pseudonocardia
Otu00983	0	2	0	1	1	0	6	0	0	0	0	0	1	2	2	0	2	2	0	0	0	0	0	0	0	0	0	0	0	0	0	0	0	0	0	0	1	0	0	0	0	0	0	Bacteria; Acidobacteria; Acidobacteria_Gp4; Acidobacteria_Gp4_unclassified; Acidobacteria_Gp4_unclassified; Acidobacteria_Gp4_unclassified
Otu00984	0	0	0	0	0	0	2	0	0	0	3	0	0	0	0	3	0	1	2	3	0	1	0	0	0	2	1	0	0	0	0	0	0	0	0	0	0	0	0	1	0	1	0	Bacteria; Proteobacteria; Alphaproteobacteria; Caulobacterales; Caulobacteraceae; Phenylobacterium
Otu00985	2	3	0	0	0	0	1	0	0	0	0	0	0	9	0	0	9	0	0	0	0	0	0	0	0	0	0	0	0	0	0	0	0	0	0	0	0	0	0	0	0	0	0	Bacteria; Bacteroidetes; Sphingobacteriia; Sphingobacteriales; Sphingobacteriaceae; Pedobacter
Otu00986	0	0	0	3	0	2	0	0	0	3	0	0	5	0	2	2	0	0	0	0	1	1	2	2	0	0	0	0	2	0	0	0	0	0	0	0	0	0	0	0	0	1	0	Bacteria; Proteobacteria; Alphaproteobacteria; Rhodospirillales; Acetobacteraceae; Acetobacteraceae_unclassified
Otu00987	0	0	0	0	1	0	0	0	0	0	0	0	4	2	0	0	8	5	0	0	0	0	0	0	0	0	0	0	0	0	0	0	0	0	0	0	0	0	0	0	0	0	0	Bacteria; Chloroflexi; Anaerolineae; Anaerolineales; Anaerolineaceae; Anaerolineaceae_unclassified
Otu00988	0	0	0	0	0	4	1	5	0	0	0	0	0	0	0	0	0	0	0	0	0	3	0	0	0	0	1	0	0	1	0	0	0	1	1	1	0	0	0	0	2	0	1	Bacteria; Bacteria_unclassified; Bacteria_unclassified; Bacteria_unclassified; Bacteria_unclassified; Bacteria_unclassified
Otu00989	1	0	1	0	3	2	0	0	0	0	0	0	0	0	0	0	0	3	0	0	2	0	0	0	1	0	0	0	1	0	0	1	0	0	0	0	0	1	0	0	0	0	0	Bacteria; Bacteria_unclassified; Bacteria_unclassified; Bacteria_unclassified; Bacteria_unclassified; Bacteria_unclassified
Otu00990	1	0	0	0	1	0	3	0	0	2	0	0	4	3	0	0	3	0	0	0	0	0	0	0	0	0	0	0	0	0	0	0	0	0	0	0	0	0	0	2	0	0	0	Bacteria; Proteobacteria; Alphaproteobacteria; Rhizobiales; Rhizobiales_unclassified; Rhizobiales_unclassified
Otu00991	0	0	0	0	0	0	0	0	2	0	6	0	0	0	3	0	3	1	0	0	0	0	0	0	0	0	0	0	0	0	0	0	0	1	0	0	0	0	0	0	0	0	0	Bacteria; Proteobacteria; Gammaproteobacteria; Xanthomonadales; Xanthomonadaceae; Lysobacter
Otu00992	0	0	0	0	0	0	1	0	0	0	0	0	7	7	1	0	0	1	0	0	0	0	0	0	0	0	0	0	2	0	0	0	0	0	0	0	0	0	0	0	0	0	0	Bacteria; Proteobacteria; Alphaproteobacteria; Rhizobiales; Rhizobiales_unclassified; Rhizobiales_unclassified
Otu00993	0	0	0	0	0	0	0	0	0	0	0	0	0	0	0	0	0	0	0	0	0	0	0	0	0	0	0	0	0	0	0	0	0	0	0	0	0	0	0	0	0	0	14	Bacteria; candidate_division_WPS-1; candidate_division_WPS-1_unclassified; candidate_division_WPS-1_unclassified; candidate_division_WPS-1_unclassified; candidate_division_WPS-1_unclassified
Otu00994	0	0	0	0	0	0	0	0	0	0	0	0	0	0	0	0	0	0	1	0	3	1	0	1	0	0	0	1	0	3	0	2	0	0	0	2	0	1	0	0	0	0	0	Bacteria; Bacteria_unclassified; Bacteria_unclassified; Bacteria_unclassified; Bacteria_unclassified; Bacteria_unclassified
Otu00995	0	0	0	0	0	0	0	0	0	0	0	0	0	0	0	0	0	0	0	0	0	0	0	0	0	0	0	0	0	0	0	0	2	0	0	0	3	0	0	0	0	0	0	Bacteria; Chloroflexi; Anaerolineae; Anaerolineales; Anaerolineaceae; Anaerolineaceae_unclassified
Otu00996	0	0	0	0	0	0	0	0	0	0	0	0	0	0	0	0	0	0	0	0	0	0	0	0	0	0	0	0	0	0	0	0	0	0	0	0	0	0	0	0	2	0	14	Bacteria; Actinobacteria; Actinobacteria; Actinomycetales; Micromonosporaceae; Micromonosporaceae_unclassified
Otu00997	1	1	4	0	0	0	0	2	0	0	0	0	1	1	1	0	0	0	0	0	0	0	0	0	0	0	2	1	1	0	0	0	0	2	0	0	0	0	0	0	0	2	0	Bacteria; Actinobacteria; Actinobacteria; Actinomycetales; Actinomycetales_unclassified; Actinomycetales_unclassified
Otu00998	0	0	0	0	0	0	0	0	0	0	0	0	3	0	0	0	1	0	0	0	0	0	0	2	2	3	0	0	1	0	0	0	0	3	0	0	0	0	0	0	0	0	0	Bacteria; Planctomycetes; Planctomycetia; Planctomycetales; Planctomycetaceae; Planctomycetaceae_unclassified
Otu00999	1	0	0	0	0	0	0	0	0	0	0	0	0	0	0	0	0	0	0	0	0	0	0	3	0	3	0	0	1	0	0	0	0	0	0	3	0	0	0	0	0	0	0	Bacteria; Proteobacteria; Deltaproteobacteria; Myxococcales; Labilitrichaceae; Labilithrix
Otu01000	0	1	0	0	0	0	0	0	0	0	0	0	0	0	0	0	0	0	0	0	0	0	0	1	0	0	0	0	0	0	0	0	0	0	0	10	0	0	0	0	0	0	0	Bacteria; Bacteria_unclassified; Bacteria_unclassified; Bacteria_unclassified; Bacteria_unclassified; Bacteria_unclassified
Otu01001	7	2	0	0	0	0	1	0	0	0	0	1	4	4	1	2	0	0	0	0	0	0	0	0	0	0	0	0	0	0	0	0	0	0	0	0	0	0	0	0	0	0	0	Bacteria; Actinobacteria; Actinobacteria; Actinomycetales; Thermomonosporaceae; Actinomadura
Otu01002	5	3	0	0	0	0	2	0	2	0	0	0	2	0	0	0	0	0	0	0	0	0	0	0	0	0	0	0	0	0	0	0	0	0	0	0	0	0	0	0	0	0	0	Bacteria; Verrucomicrobia; Verrucomicrobiae; Verrucomicrobiales; Verrucomicrobiaceae; Verrucomicrobiaceae_unclassified
Otu01003	0	0	0	4	3	0	0	0	0	0	0	0	6	0	5	0	0	0	0	0	0	0	0	0	0	0	0	0	0	0	0	2	0	2	0	0	0	0	0	0	0	0	0	Bacteria; Proteobacteria; Gammaproteobacteria; Pseudomonadales; Pseudomonadaceae; Cellvibrio
Otu01004	0	0	0	0	0	0	0	0	0	0	0	0	0	0	0	0	0	0	0	0	0	0	0	0	0	0	0	0	0	0	0	0	1	0	0	0	0	0	0	0	0	4	7	Bacteria; Actinobacteria; Actinobacteria; Gaiellales; Gaiellaceae; Gaiella
Otu01005	4	0	0	0	3	3	0	0	0	0	0	0	1	1	0	0	3	1	2	0	0	0	0	0	0	0	0	0	1	0	0	0	0	1	0	0	0	0	0	0	0	0	0	Bacteria; Actinobacteria; Actinobacteria; Acidimicrobiales; Acidimicrobiales_unclassified; Acidimicrobiales_unclassified
Otu01006	0	0	0	0	0	0	0	0	0	0	0	0	0	0	0	0	0	2	1	0	5	0	0	0	0	0	0	3	0	0	0	1	0	0	0	0	0	0	0	0	1	2	0	Bacteria; Verrucomicrobia; Opitutae; Opitutales; Opitutaceae; Opitutus
Otu01007	0	0	0	0	1	0	0	0	0	0	0	0	0	0	0	0	0	1	0	6	4	0	2	0	0	0	0	0	0	0	0	0	0	0	0	0	0	0	0	0	0	0	0	Bacteria; Proteobacteria; Gammaproteobacteria; Chromatiales; Chromatiales_unclassified; Chromatiales_unclassified
Otu01008	3	0	0	2	0	0	1	0	0	2	0	0	0	0	0	0	0	1	1	0	0	2	0	0	2	0	0	0	0	0	0	0	0	1	0	0	0	0	0	1	0	0	0	Bacteria; Proteobacteria; Gammaproteobacteria; Gammaproteobacteria_unclassified; Gammaproteobacteria_unclassified; Gammaproteobacteria_unclassified
Otu01009	0	0	0	0	0	0	0	0	0	0	0	0	0	0	0	0	0	1	0	2	3	1	0	0	1	2	0	0	0	0	0	0	0	2	0	3	0	0	0	1	0	0	0	Bacteria; Bacteria_unclassified; Bacteria_unclassified; Bacteria_unclassified; Bacteria_unclassified; Bacteria_unclassified
Otu01010	0	0	0	0	0	0	0	0	0	0	0	0	0	0	0	0	0	0	1	0	0	0	0	0	0	0	0	0	0	0	0	0	0	0	0	0	0	0	0	0	9	3	0	Bacteria; Bacteroidetes; Bacteroidetes_unclassified; Bacteroidetes_unclassified; Bacteroidetes_unclassified; Bacteroidetes_unclassified
Otu01011	0	0	0	0	0	0	0	0	0	0	2	0	0	0	0	0	0	0	4	0	3	0	0	1	5	0	1	0	0	0	0	0	0	4	0	1	0	0	0	0	0	1	0	Bacteria; Acidobacteria; Acidobacteria_Gp17; Gp17; Gp17_unclassified; Gp17_unclassified
Otu01012	0	0	1	3	2	0	1	0	2	5	0	0	0	1	0	2	2	0	0	0	0	0	0	0	0	0	0	0	0	5	0	0	1	2	0	0	0	0	0	0	0	0	0	Bacteria; Actinobacteria; Actinobacteria; Actinomycetales; Microbacteriaceae; Microbacteriaceae_unclassified
Otu01013	0	0	0	6	4	0	0	0	0	0	0	0	0	0	4	0	0	0	0	0	0	0	0	3	3	0	0	0	0	0	0	0	0	0	0	0	0	0	0	0	0	3	1	Bacteria; Verrucomicrobia; Verrucomicrobia_unclassified; Verrucomicrobia_unclassified; Verrucomicrobia_unclassified; Verrucomicrobia_unclassified
Otu01014	1	2	0	0	0	0	1	0	0	3	0	0	0	0	0	1	11	0	3	0	0	0	1	0	0	0	0	0	0	0	0	0	0	1	0	0	0	0	0	0	0	2	0	Bacteria; Parcubacteria; Parcubacteria_unclassified; Parcubacteria_unclassified; Parcubacteria_unclassified; Parcubacteria_unclassified
Otu01015	0	0	0	0	0	0	0	0	0	0	0	0	0	0	0	0	0	2	0	0	0	0	0	0	0	0	0	0	0	1	0	0	0	0	0	2	0	0	0	1	0	2	0	Bacteria; Planctomycetes; Planctomycetia; Planctomycetales; Planctomycetaceae; Planctomycetaceae_unclassified
Otu01016	3	0	0	0	0	0	0	3	0	0	0	0	0	0	0	0	0	2	1	0	0	2	0	1	0	1	0	0	1	0	0	1	1	1	0	0	0	0	0	0	0	0	0	Bacteria; Planctomycetes; Planctomycetia; Planctomycetales; Planctomycetaceae; Planctomycetaceae_unclassified
Otu01017	0	0	0	0	0	0	0	0	0	0	0	0	0	0	0	0	0	0	0	0	1	0	0	0	0	0	0	0	0	0	0	0	0	0	0	0	0	0	0	0	0	1	14	Bacteria; Actinobacteria; Actinobacteria_unclassified; Actinobacteria_unclassified; Actinobacteria_unclassified; Actinobacteria_unclassified
Otu01018	1	1	0	0	0	1	0	0	1	0	0	0	0	0	0	1	0	2	2	0	0	0	0	0	2	0	1	0	0	0	0	0	0	0	1	0	0	0	0	0	0	0	0	Bacteria; Planctomycetes; Planctomycetia; Planctomycetales; Planctomycetaceae; Planctomycetaceae_unclassified
Otu01019	0	0	0	0	0	2	0	0	0	0	0	0	0	0	0	0	0	1	0	0	0	0	0	0	0	0	0	0	0	0	0	0	0	0	0	0	0	0	0	0	0	0	9	Bacteria; Actinobacteria; Actinobacteria_unclassified; Actinobacteria_unclassified; Actinobacteria_unclassified; Actinobacteria_unclassified
Otu01020	0	0	0	1	0	0	0	0	0	0	0	0	0	0	0	0	0	0	0	0	0	2	6	0	1	3	3	0	0	3	0	0	0	0	0	0	0	0	0	0	0	0	0	Bacteria; Proteobacteria; Alphaproteobacteria; Rhodospirillales; Acetobacteraceae; Acetobacteraceae_unclassified
Otu01021	3	0	0	2	0	0	0	0	0	0	1	0	0	0	0	0	2	0	0	0	0	0	0	0	0	0	0	0	0	2	0	0	0	0	0	0	0	0	0	0	0	1	0	Bacteria; Verrucomicrobia; Subdivision3; Subdivision3_unclassified; Subdivision3_unclassified; Subdivision3_unclassified
Otu01022	0	0	0	0	0	0	0	0	0	0	3	0	0	0	0	0	5	1	0	0	0	0	0	0	0	0	0	0	0	0	0	0	0	0	0	0	0	0	0	0	0	0	6	Bacteria; candidate_division_WPS-1; candidate_division_WPS-1_unclassified; candidate_division_WPS-1_unclassified; candidate_division_WPS-1_unclassified; candidate_division_WPS-1_unclassified
Otu01023	0	1	0	0	2	0	4	0	0	0	1	0	0	0	0	0	5	1	0	2	0	0	3	1	0	0	0	0	0	0	0	0	0	0	0	0	1	0	0	0	0	0	0	Bacteria; Proteobacteria; Alphaproteobacteria; Rhizobiales; Rhizobiaceae; Rhizobium
Otu01024	1	1	0	0	2	0	0	0	3	0	0	0	0	3	0	0	4	0	0	0	0	0	2	0	1	0	0	0	0	0	0	0	0	0	0	0	0	0	0	0	0	1	0	Bacteria; Bacteria_unclassified; Bacteria_unclassified; Bacteria_unclassified; Bacteria_unclassified; Bacteria_unclassified
Otu01025	0	0	0	0	0	0	0	0	0	0	0	0	0	0	3	0	0	1	0	0	3	3	0	0	1	0	0	0	0	0	0	0	0	0	0	0	0	0	0	1	0	0	0	Bacteria; Bacteria_unclassified; Bacteria_unclassified; Bacteria_unclassified; Bacteria_unclassified; Bacteria_unclassified
Otu01026	0	0	0	0	0	0	0	0	0	0	0	0	0	3	0	0	0	1	0	0	0	4	0	0	3	1	0	3	0	0	0	1	0	0	0	0	0	0	0	0	0	2	0	Bacteria; Proteobacteria; Deltaproteobacteria; Myxococcales; Myxococcales_unclassified; Myxococcales_unclassified
Otu01027	2	2	0	0	1	0	2	0	0	2	1	6	0	0	0	0	0	1	0	0	0	0	0	0	0	0	0	1	0	0	0	1	0	0	2	0	0	0	0	0	0	0	0	Bacteria; Actinobacteria; Actinobacteria; Actinomycetales; Actinomycetales_unclassified; Actinomycetales_unclassified
Otu01028	0	1	0	0	0	0	0	0	2	0	0	0	0	0	0	0	0	2	0	0	0	0	0	0	0	0	0	0	0	1	0	0	0	0	0	0	0	0	0	0	0	0	0	Bacteria; Proteobacteria; Deltaproteobacteria; Myxococcales; Myxococcales_unclassified; Myxococcales_unclassified
Otu01029	1	0	0	0	0	2	0	0	0	18	0	0	0	0	0	0	0	0	0	0	0	0	0	0	0	0	0	0	0	0	0	0	0	3	0	0	0	0	0	0	0	0	0	Bacteria; Parcubacteria; Parcubacteria_unclassified; Parcubacteria_unclassified; Parcubacteria_unclassified; Parcubacteria_unclassified
Otu01030	0	0	0	0	2	0	0	0	4	0	1	0	4	0	0	0	0	1	0	0	0	0	8	2	3	0	0	0	0	0	0	0	0	0	0	0	0	0	0	0	0	0	0	Bacteria; Gemmatimonadetes; Gemmatimonadetes; Gemmatimonadales; Gemmatimonadaceae; Gemmatimonas
Otu01031	3	0	0	2	3	0	3	0	0	0	0	0	0	7	0	0	0	0	0	0	0	0	0	0	0	0	0	1	0	0	0	0	0	0	0	0	0	0	0	0	0	0	0	Bacteria; Bacteria_unclassified; Bacteria_unclassified; Bacteria_unclassified; Bacteria_unclassified; Bacteria_unclassified
Otu01032	1	0	0	1	0	0	0	0	1	0	0	0	0	0	0	0	2	0	1	2	0	0	0	0	0	0	2	0	0	1	0	0	0	0	0	0	0	0	0	0	0	0	0	Bacteria; Bacteria_unclassified; Bacteria_unclassified; Bacteria_unclassified; Bacteria_unclassified; Bacteria_unclassified
Otu01033	0	0	0	0	0	1	0	0	0	0	0	0	0	0	0	0	0	2	0	0	0	0	0	0	4	0	0	0	0	0	0	0	0	0	0	0	0	0	0	0	0	1	3	Bacteria; Actinobacteria; Actinobacteria; Actinomycetales; Micromonosporaceae; Micromonosporaceae_unclassified
Otu01034	0	0	0	0	0	0	15	0	0	0	0	0	0	0	0	1	0	0	0	0	0	0	0	0	0	0	0	0	0	0	0	0	0	0	0	0	0	0	0	0	0	0	1	Bacteria; Bacteroidetes; Flavobacteriia; Flavobacteriales; Flavobacteriaceae; Flavobacterium
Otu01035	3	0	0	0	1	0	0	0	2	0	0	0	2	4	0	0	1	1	0	1	0	0	0	3	0	0	0	0	0	0	0	0	0	0	0	0	0	0	0	0	0	0	0	Bacteria; Actinobacteria; Actinobacteria; Actinomycetales; Nocardioidaceae; Nocardioides
Otu01037	4	0	0	0	0	2	3	0	2	1	0	0	1	0	3	5	0	1	0	0	0	0	0	0	0	0	0	0	1	0	0	0	0	0	0	0	0	0	0	0	0	0	0	Bacteria; Planctomycetes; Planctomycetia; Planctomycetales; Planctomycetaceae; Aquisphaera
Otu01038	0	0	0	2	0	0	0	0	2	0	0	0	0	0	0	0	0	0	1	0	0	0	0	0	0	1	0	0	0	0	0	1	0	0	0	1	0	0	0	2	0	0	0	Bacteria; candidate_division_WPS-1; candidate_division_WPS-1_unclassified; candidate_division_WPS-1_unclassified; candidate_division_WPS-1_unclassified; candidate_division_WPS-1_unclassified
Otu01039	0	0	0	0	0	0	0	0	0	0	0	0	0	0	0	0	0	0	0	0	0	0	0	0	0	0	0	0	0	0	0	0	0	0	0	0	0	0	1	0	0	0	0	Bacteria; Actinobacteria; Actinobacteria; Actinomycetales; Corynebacteriaceae; Corynebacterium
Otu01040	0	0	0	0	0	0	0	0	0	0	0	0	0	0	0	0	0	0	0	0	0	0	0	0	0	0	0	0	0	0	0	0	0	0	0	0	0	0	0	0	0	0	15	Bacteria; Bacteria_unclassified; Bacteria_unclassified; Bacteria_unclassified; Bacteria_unclassified; Bacteria_unclassified
Otu01041	0	0	0	0	0	0	0	0	0	0	0	0	0	0	0	0	0	0	0	0	0	0	0	0	0	0	0	0	0	0	0	0	0	0	0	0	0	0	0	0	7	0	0	Bacteria; Acidobacteria; Acidobacteria_Gp6; Gp6; Gp6_unclassified; Gp6_unclassified
Otu01042	0	0	0	0	0	0	0	0	0	0	0	0	0	0	0	0	0	0	0	0	0	0	0	0	0	0	0	0	0	0	0	0	0	0	0	0	0	0	5	0	0	0	0	Bacteria; Bacteroidetes; Bacteroidia; Bacteroidales; Porphyromonadaceae; Porphyromonas
Otu01043	0	0	0	0	0	0	0	0	0	0	0	0	0	0	0	0	0	0	0	0	0	0	0	0	0	0	0	0	0	0	0	0	0	0	0	0	0	0	0	0	2	0	12	Bacteria; Bacteria_unclassified; Bacteria_unclassified; Bacteria_unclassified; Bacteria_unclassified; Bacteria_unclassified
Otu01044	0	0	0	0	8	0	0	0	0	0	10	0	1	0	1	0	2	0	0	0	0	0	0	0	0	0	0	0	0	0	0	0	0	0	0	0	0	0	0	0	0	0	0	Bacteria; Bacteroidetes; Sphingobacteriia; Sphingobacteriales; Sphingobacteriaceae; Pedobacter
Otu01045	0	0	0	1	0	0	2	0	0	0	2	0	0	0	0	0	0	1	0	0	0	0	0	2	0	3	0	0	0	1	0	0	0	1	0	0	0	0	0	1	0	0	0	Bacteria; Proteobacteria; Deltaproteobacteria; Myxococcales; Myxococcales_unclassified; Myxococcales_unclassified
Otu01046	0	1	0	0	1	0	0	0	0	2	0	2	0	6	0	0	0	0	0	0	0	0	0	0	0	2	0	0	0	1	0	0	0	1	0	0	0	0	0	0	0	0	1	Bacteria; Proteobacteria; Alphaproteobacteria; Alphaproteobacteria_unclassified; Alphaproteobacteria_unclassified; Alphaproteobacteria_unclassified
Otu01047	0	0	0	3	0	0	0	0	0	0	0	0	0	0	0	0	0	0	0	0	0	0	0	0	0	0	0	0	0	7	0	0	0	0	0	0	0	0	0	0	0	2	0	Bacteria; Proteobacteria; Deltaproteobacteria; Myxococcales; Polyangiaceae; Polyangiaceae_unclassified
Otu01048	0	0	0	2	2	0	0	0	0	0	0	0	0	0	0	0	0	1	0	1	1	0	0	0	0	0	0	1	0	1	0	0	0	2	0	0	0	0	0	0	0	0	0	Bacteria; Proteobacteria; Alphaproteobacteria; Sphingomonadales; Sphingomonadaceae; Sphingosinicella
Otu01049	0	0	0	0	0	0	0	0	0	0	0	0	0	0	0	0	0	0	0	0	0	0	0	0	0	0	0	0	0	0	0	0	0	0	0	0	0	0	0	0	0	0	19	Bacteria; candidate_division_WPS-1; candidate_division_WPS-1_unclassified; candidate_division_WPS-1_unclassified; candidate_division_WPS-1_unclassified; candidate_division_WPS-1_unclassified
Otu01050	0	0	0	0	0	0	3	0	0	0	0	0	0	1	0	1	0	2	0	15	0	0	0	0	0	0	0	0	0	0	0	0	0	0	0	0	0	0	0	0	0	0	0	Bacteria; Proteobacteria; Betaproteobacteria; Hydrogenophilales; Hydrogenophilaceae; Thiobacillus
Otu01051	0	2	0	0	0	0	0	0	0	0	0	0	0	0	2	0	0	1	0	2	0	5	0	0	0	1	0	0	0	0	0	0	0	0	0	0	0	0	0	1	0	0	0	Bacteria; Actinobacteria; Actinobacteria; Actinomycetales; Thermomonosporaceae; Thermomonosporaceae_unclassified
Otu01052	0	0	0	1	1	0	0	0	0	0	0	0	0	0	1	0	0	1	0	0	0	0	1	3	0	0	0	0	0	0	0	1	0	0	0	0	0	0	0	0	3	0	0	Bacteria; Proteobacteria; Alphaproteobacteria; Rhizobiales; Rhizobiales_unclassified; Rhizobiales_unclassified
Otu01054	0	0	0	0	2	2	2	0	2	0	0	0	0	0	0	0	6	0	0	3	5	2	0	0	0	1	1	0	0	0	0	0	0	0	0	0	0	0	0	0	0	0	0	Bacteria; Acidobacteria; Acidobacteria_Gp7; Gp7; Gp7_unclassified; Gp7_unclassified
Otu01055	0	0	0	0	0	0	1	0	0	1	0	0	0	4	0	0	0	1	0	0	0	0	0	0	0	0	0	0	0	0	0	0	3	0	0	0	0	0	0	0	0	0	0	Bacteria; Firmicutes; Clostridia; Clostridiales; Peptostreptococcaceae; Sporacetigenium
Otu01056	0	0	0	0	0	0	0	0	0	0	0	0	0	0	0	0	0	2	0	0	0	0	0	0	0	0	0	0	0	0	0	0	0	0	0	0	0	0	0	2	3	2	0	Bacteria; Acidobacteria; Acidobacteria_Gp6; Gp6; Gp6_unclassified; Gp6_unclassified
Otu01057	0	0	0	0	3	0	1	0	2	0	2	0	2	0	0	2	0	0	1	0	0	0	1	0	1	0	0	0	0	1	0	0	0	1	0	0	0	0	0	1	1	0	0	Bacteria; Gemmatimonadetes; Gemmatimonadetes; Gemmatimonadales; Gemmatimonadaceae; Gemmatimonas
Otu01058	0	3	0	0	0	1	0	0	0	0	0	0	8	0	0	0	0	2	0	0	0	0	0	0	0	0	0	1	0	0	0	0	0	0	0	0	0	0	0	0	0	0	0	Bacteria; Actinobacteria; Actinobacteria; Acidimicrobiales; Acidimicrobiales_unclassified; Acidimicrobiales_unclassified
Otu01059	1	0	0	0	0	0	1	0	2	0	0	0	0	0	0	1	0	0	0	0	0	0	0	0	0	0	0	0	0	0	0	0	0	1	0	0	0	0	0	2	0	0	0	Bacteria; Bacteroidetes; Bacteroidetes_unclassified; Bacteroidetes_unclassified; Bacteroidetes_unclassified; Bacteroidetes_unclassified
Otu01060	2	0	0	0	0	0	0	0	0	0	0	0	1	3	0	0	3	0	0	0	0	0	0	0	0	0	0	0	0	0	0	0	0	0	0	0	3	0	0	0	0	0	0	Bacteria; Proteobacteria; Gammaproteobacteria; Xanthomonadales; Xanthomonadaceae; Rhodanobacter
Otu01061	1	1	0	2	4	0	0	0	0	0	0	0	0	0	0	1	2	0	0	2	0	1	0	0	0	0	0	1	0	0	0	0	0	0	1	0	0	0	0	0	1	0	0	Bacteria; Proteobacteria; Alphaproteobacteria; Rhizobiales; Brucellaceae; Ochrobactrum
Otu01062	0	0	0	0	0	0	0	0	0	0	0	0	0	0	0	0	0	0	0	0	0	0	0	0	0	0	0	0	0	0	0	0	0	0	0	0	3	0	0	0	0	0	0	Bacteria; Parcubacteria; Parcubacteria_unclassified; Parcubacteria_unclassified; Parcubacteria_unclassified; Parcubacteria_unclassified
Otu01063	1	0	0	0	0	0	3	5	1	3	0	0	2	0	0	0	2	1	0	0	0	0	0	4	0	0	0	0	0	2	0	0	0	1	0	0	0	0	0	0	0	0	0	Bacteria; Bacteroidetes; Cytophagia; Cytophagales; Cytophagales_unclassified; Cytophagales_unclassified
Otu01064	0	0	0	0	0	0	0	0	0	0	0	0	0	0	0	0	0	1	0	0	7	0	0	0	0	0	0	0	0	0	0	0	0	0	0	1	0	0	0	1	0	1	0	Bacteria; Acidobacteria; Acidobacteria_Gp7; Gp7; Gp7_unclassified; Gp7_unclassified
Otu01065	0	0	0	0	0	0	0	0	0	0	0	0	0	0	0	0	0	0	0	0	0	0	17	10	1	0	0	0	0	0	0	0	0	0	0	0	0	0	0	0	0	0	0	Bacteria; Proteobacteria; Gammaproteobacteria; Gammaproteobacteria_unclassified; Gammaproteobacteria_unclassified; Gammaproteobacteria_unclassified
Otu01066	0	0	0	1	0	0	0	0	4	0	0	0	0	0	0	1	0	0	0	1	0	0	0	0	0	0	0	2	1	1	0	0	0	0	0	0	0	0	0	0	0	0	0	Bacteria; Acidobacteria; Acidobacteria_Gp6; Gp6; Gp6_unclassified; Gp6_unclassified
Otu01067	0	0	0	2	0	0	0	0	0	0	0	0	0	0	0	0	0	0	0	0	0	0	0	0	2	0	3	2	0	0	0	0	0	0	1	0	0	0	0	1	0	0	0	Bacteria; Planctomycetes; Planctomycetia; Planctomycetales; Planctomycetaceae; Planctomycetaceae_unclassified
Otu01068	0	0	0	0	0	0	0	0	0	0	0	0	0	0	0	0	0	4	0	0	4	0	0	0	0	0	0	0	0	0	0	0	0	0	0	0	0	0	0	0	0	0	0	Bacteria; Nitrospirae; Nitrospira; Nitrospirales; Nitrospiraceae; Nitrospira
Otu01069	0	0	0	0	0	0	0	0	0	0	0	0	0	0	0	0	0	0	0	0	0	0	0	3	2	0	0	0	0	1	0	0	0	0	0	0	0	0	1	1	0	0	0	Bacteria; Proteobacteria; Betaproteobacteria; Betaproteobacteria_unclassified; Betaproteobacteria_unclassified; Betaproteobacteria_unclassified
Otu01070	0	0	4	1	0	0	0	4	0	0	0	0	0	0	0	0	0	0	0	0	0	0	0	0	0	0	0	0	0	0	0	1	0	0	0	0	0	0	0	0	0	0	0	Bacteria; Verrucomicrobia; Spartobacteria; Spartobacteria_unclassified; Spartobacteria_unclassified; Spartobacteria_unclassified
Otu01071	5	0	0	0	2	0	0	0	1	1	1	0	0	0	0	0	0	1	0	1	0	0	0	0	0	0	2	0	0	0	0	0	1	0	0	0	0	0	0	0	0	0	0	Bacteria; Actinobacteria; Actinobacteria; Actinomycetales; Pseudonocardiaceae; Pseudonocardiaceae_unclassified
Otu01072	0	0	0	0	2	0	4	0	0	0	9	0	1	0	1	0	0	0	0	0	0	0	0	0	0	0	0	0	0	0	0	0	0	0	0	0	0	0	0	1	0	1	0	Bacteria; Proteobacteria; Betaproteobacteria; Burkholderiales; Oxalobacteraceae; Oxalobacteraceae_unclassified
Otu01073	2	0	0	0	0	0	0	0	1	0	0	0	0	2	0	0	0	0	0	0	0	0	0	6	0	4	0	0	0	2	0	0	0	0	0	0	0	0	0	1	0	0	0	Bacteria; Planctomycetes; Planctomycetia; Planctomycetales; Planctomycetaceae; Planctomycetaceae_unclassified
Otu01074	0	0	0	0	0	0	0	0	0	0	0	0	0	0	0	1	0	0	0	0	0	6	0	0	0	0	0	0	0	1	0	0	0	1	1	4	0	0	0	0	2	0	0	Bacteria; Nitrospirae; Nitrospira; Nitrospirales; Nitrospiraceae; Nitrospira
Otu01075	0	2	0	1	1	1	0	0	1	0	0	0	0	0	0	0	0	0	0	0	0	0	0	0	3	3	0	0	0	0	0	0	0	0	0	0	0	0	0	0	0	0	3	Bacteria; Bacteria_unclassified; Bacteria_unclassified; Bacteria_unclassified; Bacteria_unclassified; Bacteria_unclassified
Otu01076	0	0	1	0	0	0	0	0	2	2	1	2	0	5	0	1	0	0	0	0	0	0	0	0	0	0	0	0	0	0	0	0	0	3	2	0	0	0	0	0	0	0	0	Bacteria; Actinobacteria; Actinobacteria; Actinomycetales; Actinomycetales_unclassified; Actinomycetales_unclassified
Otu01077	3	6	0	0	0	7	1	0	0	0	0	0	2	0	0	0	0	0	0	0	0	0	0	0	0	0	0	0	0	0	0	0	0	0	0	0	0	0	0	0	0	0	0	Bacteria; Bacteroidetes; Flavobacteriia; Flavobacteriales; Flavobacteriaceae; Flavobacterium
Otu01078	0	0	0	0	0	0	0	0	0	0	0	0	0	0	0	0	0	0	11	0	0	1	3	4	0	0	2	0	0	0	0	0	0	0	0	0	0	0	0	0	0	0	0	Bacteria; Verrucomicrobia; Opitutae; Opitutales; Opitutaceae; Opitutus
Otu01079	1	0	0	1	0	0	0	0	0	0	0	0	0	0	0	0	0	0	0	0	0	3	3	0	0	0	0	0	0	0	0	0	0	0	0	1	0	0	0	0	0	0	0	Bacteria; Proteobacteria; Alphaproteobacteria; Sphingomonadales; Sphingomonadaceae; Novosphingobium
Otu01080	0	0	2	0	0	0	0	0	0	0	0	0	0	0	0	0	0	0	0	0	0	0	0	0	0	0	0	0	0	0	0	0	0	0	0	0	0	0	0	0	0	0	0	Bacteria; Bacteroidetes; Bacteroidia; Bacteroidales; Porphyromonadaceae; Porphyromonadaceae_unclassified
Otu01081	0	0	0	0	0	0	0	0	1	0	0	0	0	2	0	0	0	0	2	4	3	0	0	0	1	3	0	1	0	0	0	1	0	2	0	0	0	0	0	0	1	0	0	Bacteria; candidate_division_WPS-1; candidate_division_WPS-1_unclassified; candidate_division_WPS-1_unclassified; candidate_division_WPS-1_unclassified; candidate_division_WPS-1_unclassified
Otu01082	0	0	0	2	0	2	0	0	2	0	0	0	0	0	0	0	0	0	0	4	0	0	0	0	0	0	0	1	0	0	0	2	0	1	0	0	0	0	0	0	0	0	0	Bacteria; Actinobacteria; Actinobacteria_unclassified; Actinobacteria_unclassified; Actinobacteria_unclassified; Actinobacteria_unclassified
Otu01083	0	2	0	0	0	2	0	0	0	0	0	0	2	3	1	0	0	3	1	0	0	0	0	0	0	0	0	0	0	0	0	0	0	0	0	0	0	0	0	0	0	0	0	Bacteria; Deinococcus-Thermus; Deinococci; Deinococcales; Trueperaceae; Truepera
Otu01084	0	3	0	0	3	0	2	0	4	0	0	0	0	0	0	0	0	0	0	0	1	0	0	0	0	0	0	2	0	0	0	0	0	1	0	0	0	0	0	0	0	0	1	Bacteria; candidate_division_WPS-1; candidate_division_WPS-1_unclassified; candidate_division_WPS-1_unclassified; candidate_division_WPS-1_unclassified; candidate_division_WPS-1_unclassified
Otu01085	3	0	0	2	0	3	0	0	0	0	0	0	2	0	2	0	0	1	0	0	0	0	0	0	0	0	0	0	0	2	0	0	0	0	0	0	0	0	0	0	0	2	0	Bacteria; Chloroflexi; Chloroflexi_unclassified; Chloroflexi_unclassified; Chloroflexi_unclassified; Chloroflexi_unclassified
Otu01086	1	0	0	0	0	0	2	0	0	0	1	0	1	0	0	0	0	4	0	0	0	0	0	0	0	0	0	0	0	0	0	0	0	1	0	0	0	0	0	0	0	0	0	Bacteria; Firmicutes; Clostridia; Clostridiales; Clostridiales_Incertae_Sedis_XI; Tissierella
Otu01087	0	0	0	0	0	0	0	0	0	0	0	0	0	0	0	0	0	0	0	0	0	0	28	0	0	0	0	0	0	0	0	0	0	0	0	0	0	0	0	0	0	0	0	Bacteria; Verrucomicrobia; Subdivision5; Subdivision5_unclassified; Subdivision5_unclassified; Subdivision5_unclassified
Otu01088	0	0	0	2	2	0	1	0	1	0	0	0	0	0	1	0	6	0	0	0	0	1	0	0	0	0	0	0	1	0	0	0	0	0	0	0	0	0	0	0	1	0	0	Bacteria; Gemmatimonadetes; Gemmatimonadetes; Gemmatimonadales; Gemmatimonadaceae; Gemmatimonas
Otu01089	0	0	0	0	0	0	0	0	0	0	0	0	0	0	0	0	0	0	0	0	0	0	0	0	0	0	0	0	0	0	0	0	0	0	0	0	1	0	0	0	0	0	0	Bacteria; Firmicutes; Firmicutes_unclassified; Firmicutes_unclassified; Firmicutes_unclassified; Firmicutes_unclassified
Otu01090	0	0	0	0	2	0	1	0	0	0	0	0	4	4	1	0	1	1	1	0	0	1	0	0	0	0	0	0	0	0	0	0	0	0	0	0	0	0	0	0	0	0	0	Bacteria; Chloroflexi; Chloroflexi_unclassified; Chloroflexi_unclassified; Chloroflexi_unclassified; Chloroflexi_unclassified
Otu01091	0	0	0	0	0	0	0	0	0	0	0	0	0	0	0	0	0	0	0	0	0	0	0	0	0	0	0	0	0	0	0	0	0	0	0	0	0	0	0	0	0	0	8	Bacteria; Acidobacteria; Acidobacteria_Gp6; Gp6; Gp6_unclassified; Gp6_unclassified
Otu01092	1	0	0	0	0	9	0	0	0	0	0	0	0	0	0	0	0	1	0	0	0	0	0	0	0	0	0	0	2	0	0	0	0	0	0	3	0	0	0	0	3	0	0	Bacteria; Chloroflexi; Thermomicrobia; Thermomicrobia_unclassified; Thermomicrobia_unclassified; Thermomicrobia_unclassified
Otu01093	0	0	0	0	0	0	0	0	0	0	0	0	0	0	0	0	0	0	0	0	0	0	14	5	1	0	0	1	0	0	0	0	0	0	0	0	0	0	0	1	0	0	0	Bacteria; Proteobacteria; Deltaproteobacteria; Desulfobacterales; Desulfobulbaceae; Desulfobulbus
Otu01094	0	4	0	0	2	0	1	0	0	0	0	0	1	0	1	0	0	0	0	0	1	0	0	0	0	0	1	0	0	0	0	0	0	0	0	0	0	0	0	1	0	0	0	Bacteria; Verrucomicrobia; Subdivision3; Subdivision3_unclassified; Subdivision3_unclassified; Subdivision3_unclassified
Otu01095	0	0	0	0	0	0	2	0	0	0	0	0	0	0	0	0	0	1	2	0	0	1	3	2	0	1	0	0	1	0	0	0	1	0	0	0	0	0	0	0	0	0	0	Bacteria; Firmicutes; Clostridia; Clostridiales; Peptococcaceae_1; Desulfosporosinus
Otu01096	0	0	0	0	0	0	0	0	0	0	0	0	0	0	0	0	0	0	0	0	0	0	0	2	0	0	0	0	0	0	0	0	0	0	0	0	0	0	2	0	0	0	0	Bacteria; Bacteroidetes; Cytophagia; Cytophagales; Cytophagaceae; Hymenobacter
Otu01097	0	0	0	1	2	0	1	3	3	6	0	0	0	2	0	1	0	2	0	0	0	0	0	0	0	0	0	1	0	0	0	0	0	0	0	0	0	0	0	0	0	0	0	Bacteria; Bacteroidetes; Cytophagia; Cytophagales; Cytophagaceae; Rhodocytophaga
Otu01098	0	0	0	0	0	0	0	0	0	0	0	0	3	0	0	0	0	0	0	0	0	0	0	0	0	0	0	0	0	0	0	0	0	0	0	0	0	0	0	6	0	0	0	Bacteria; Proteobacteria; Gammaproteobacteria; Gammaproteobacteria_unclassified; Gammaproteobacteria_unclassified; Gammaproteobacteria_unclassified
Otu01099	0	0	1	0	0	0	3	2	0	0	0	0	0	0	0	0	0	0	0	0	0	0	0	0	0	0	0	0	0	0	0	0	0	0	0	0	0	0	0	0	0	0	0	Bacteria; Proteobacteria; Betaproteobacteria; Betaproteobacteria_unclassified; Betaproteobacteria_unclassified; Betaproteobacteria_unclassified
Otu01100	0	0	0	0	3	3	0	0	0	0	16	0	0	0	0	0	4	0	0	0	0	0	0	0	0	0	0	0	0	0	0	0	0	0	0	0	0	0	0	0	0	0	0	Bacteria; Bacteroidetes; Sphingobacteriia; Sphingobacteriales; Sphingobacteriaceae; Pedobacter
Otu01101	0	2	0	0	7	2	0	0	0	0	0	0	0	5	0	1	0	0	0	0	0	0	0	0	0	0	0	0	0	0	0	0	0	0	0	0	0	0	0	0	0	0	0	Bacteria; Bacteria_unclassified; Bacteria_unclassified; Bacteria_unclassified; Bacteria_unclassified; Bacteria_unclassified
Otu01102	0	0	0	0	2	0	3	0	0	0	0	1	2	0	0	0	0	0	0	0	0	0	0	0	0	0	0	0	1	0	0	0	0	2	0	0	0	0	0	0	0	0	0	Bacteria; Planctomycetes; Planctomycetia; Planctomycetales; Planctomycetaceae; Planctomycetaceae_unclassified
Otu01103	0	0	0	0	0	0	3	0	0	1	0	0	0	0	0	0	1	0	0	0	0	0	0	0	2	0	0	0	0	2	0	0	0	0	0	0	0	0	0	0	1	2	0	Bacteria; Acidobacteria; Acidobacteria_Gp3; Gp3; Gp3_unclassified; Gp3_unclassified
Otu01104	0	0	6	0	0	0	0	0	0	0	0	0	0	0	0	0	0	0	0	0	0	0	0	0	0	0	3	0	0	0	0	0	0	1	0	0	0	1	0	0	0	0	0	Bacteria; Proteobacteria; Proteobacteria_unclassified; Proteobacteria_unclassified; Proteobacteria_unclassified; Proteobacteria_unclassified
Otu01105	0	0	0	0	2	2	0	0	0	2	0	0	0	0	0	0	0	1	0	0	0	0	0	0	0	0	0	0	0	0	0	0	0	2	0	0	0	0	0	1	0	0	1	Bacteria; Bacteria_unclassified; Bacteria_unclassified; Bacteria_unclassified; Bacteria_unclassified; Bacteria_unclassified
Otu01106	0	1	0	0	1	0	0	0	0	0	0	0	0	0	0	0	0	3	0	0	0	0	0	0	0	0	0	0	0	0	0	0	0	1	0	0	0	0	0	0	0	0	0	Bacteria; Firmicutes; Bacilli; Bacillales; Bacillales_unclassified; Bacillales_unclassified
Otu01107	0	0	0	0	0	0	0	0	0	3	0	2	0	0	0	0	0	0	1	15	0	4	0	0	0	0	0	0	0	0	0	0	0	0	0	0	0	0	0	0	0	0	0	Bacteria; Proteobacteria; Betaproteobacteria; Hydrogenophilales; Hydrogenophilaceae; Thiobacillus
Otu01108	0	0	0	0	0	0	0	0	0	0	0	0	0	0	0	0	0	0	2	13	0	2	1	0	2	0	0	0	0	0	0	0	0	0	0	0	0	0	0	0	0	0	0	Bacteria; Chloroflexi; Anaerolineae; Anaerolineales; Anaerolineaceae; Anaerolineaceae_unclassified
Otu01109	0	0	0	0	0	0	0	0	0	0	0	0	0	0	0	0	0	0	0	0	0	0	0	0	0	0	0	0	0	0	0	0	0	0	0	0	0	0	0	0	6	2	0	Bacteria; Chloroflexi; Anaerolineae; Anaerolineales; Anaerolineaceae; Anaerolineaceae_unclassified
Otu01110	0	2	0	0	2	0	3	0	2	3	2	0	2	1	0	0	0	0	0	0	0	0	0	0	0	0	0	0	0	0	0	0	0	0	0	0	0	0	0	0	0	0	0	Bacteria; Bacteroidetes; Cytophagia; Cytophagales; Chryseolinea; Chryseolinea_unclassified
Otu01111	0	0	0	0	0	0	0	0	0	0	0	0	0	0	0	0	0	0	0	0	0	0	27	1	0	0	0	0	0	0	0	0	0	0	0	0	0	0	0	0	0	0	0	Bacteria; Proteobacteria; Deltaproteobacteria; Desulfovibrionales; Desulfomicrobiaceae; Desulfomicrobium
Otu01112	2	0	0	0	0	0	0	0	0	0	0	0	1	0	0	0	0	1	0	0	0	0	0	0	0	0	0	0	0	0	0	0	1	0	0	0	0	0	0	1	0	0	5	Bacteria; Actinobacteria; Actinobacteria; Actinomycetales; Pseudonocardiaceae; Pseudonocardia
Otu01113	0	0	0	3	0	0	0	0	0	0	9	0	4	0	5	0	0	0	0	0	0	0	0	0	0	0	0	0	0	0	0	0	0	0	0	0	0	0	0	0	1	0	0	Bacteria; Proteobacteria; Gammaproteobacteria; Pseudomonadales; Pseudomonadaceae; Cellvibrio
Otu01114	0	0	0	1	0	0	1	0	0	0	1	0	0	0	0	1	0	0	0	0	0	0	0	0	3	5	0	0	0	0	0	1	0	0	1	1	0	0	0	0	0	0	0	Bacteria; Bacteria_unclassified; Bacteria_unclassified; Bacteria_unclassified; Bacteria_unclassified; Bacteria_unclassified
Otu01115	0	0	0	0	0	0	0	0	0	0	0	0	0	0	0	0	1	0	0	0	0	0	0	0	0	0	0	0	0	0	0	0	0	0	0	0	0	0	0	0	0	0	0	Bacteria; Proteobacteria; Gammaproteobacteria; Xanthomonadales; Xanthomonadaceae; Xanthomonadaceae_unclassified
Otu01116	0	0	0	0	0	0	0	0	0	0	0	0	0	0	0	0	0	0	0	1	0	2	0	0	0	0	0	0	0	0	0	0	0	0	0	0	1	1	0	1	0	0	0	Bacteria; Chloroflexi; Anaerolineae; Anaerolineales; Anaerolineaceae; Anaerolineaceae_unclassified
Otu01117	1	0	3	0	0	0	0	0	0	0	0	0	0	0	0	0	0	0	0	0	0	0	0	0	0	0	0	0	0	0	0	0	0	1	0	0	2	0	0	0	0	0	0	Bacteria; Bacteria_unclassified; Bacteria_unclassified; Bacteria_unclassified; Bacteria_unclassified; Bacteria_unclassified
Otu01118	2	0	0	0	0	0	3	0	0	0	0	0	0	7	0	0	0	1	0	0	0	0	0	0	0	0	0	0	1	0	0	0	0	0	0	0	0	2	0	0	0	0	0	Bacteria; Actinobacteria; Actinobacteria; Actinomycetales; Nakamurellaceae; Nakamurella
Otu01119	0	0	0	0	0	0	0	0	0	0	0	0	0	0	0	0	0	0	0	0	3	0	0	12	3	4	2	0	0	0	0	0	0	0	0	0	0	0	0	2	0	0	0	Bacteria; Bacteroidetes; Bacteroidia; Bacteroidales; Bacteroidales_unclassified; Bacteroidales_unclassified
Otu01120	0	0	0	0	0	0	0	0	0	0	0	0	0	4	0	0	0	2	0	0	0	0	0	0	0	0	0	0	0	0	0	0	0	1	0	0	0	0	0	0	0	0	0	Bacteria; Chloroflexi; Anaerolineae; Anaerolineales; Anaerolineaceae; Anaerolineaceae_unclassified
Otu01121	0	0	0	0	0	0	0	0	0	0	0	0	0	0	0	0	0	1	0	0	0	0	0	0	0	1	0	0	0	4	0	0	0	0	0	0	0	0	0	2	0	0	0	Bacteria; Proteobacteria; Proteobacteria_unclassified; Proteobacteria_unclassified; Proteobacteria_unclassified; Proteobacteria_unclassified
Otu01122	1	0	0	0	0	0	0	0	0	0	0	0	0	0	0	0	0	4	0	1	0	0	0	0	0	0	0	0	0	0	0	0	0	0	0	0	0	0	0	0	2	0	0	Bacteria; Proteobacteria; Deltaproteobacteria; Myxococcales; Labilitrichaceae; Labilithrix
Otu01123	0	0	0	0	2	0	1	0	0	2	0	0	0	0	0	0	0	0	0	0	0	3	0	0	0	0	0	0	0	3	0	0	0	0	0	0	0	0	0	2	0	0	0	Bacteria; Actinobacteria; Actinobacteria; Actinomycetales; Actinomycetales_unclassified; Actinomycetales_unclassified
Otu01124	0	0	0	0	1	0	2	0	1	3	1	0	3	0	0	2	0	0	2	0	0	0	0	0	0	0	0	1	0	0	0	0	0	0	0	0	0	0	0	0	0	0	0	Bacteria; Actinobacteria; Actinobacteria; Actinomycetales; Micromonosporaceae; Micromonosporaceae_unclassified
Otu01125	0	0	0	0	0	0	0	1	0	0	0	0	1	0	0	0	0	1	1	5	1	0	0	2	0	0	0	0	0	1	0	0	0	0	0	0	0	0	0	0	0	0	0	Bacteria; Actinobacteria; Actinobacteria; Acidimicrobiales; Acidimicrobiales_unclassified; Acidimicrobiales_unclassified
Otu01126	0	0	0	0	0	0	0	0	0	0	0	0	0	0	0	0	0	0	0	0	0	0	0	0	0	0	0	0	0	0	0	0	0	0	0	0	1	1	0	0	1	1	0	Bacteria; Bacteroidetes; Bacteroidetes_unclassified; Bacteroidetes_unclassified; Bacteroidetes_unclassified; Bacteroidetes_unclassified
Otu01127	0	1	0	0	0	0	0	0	0	0	0	0	3	0	0	0	2	1	0	0	0	0	0	2	0	0	0	0	0	0	0	0	0	0	0	0	0	0	0	1	0	0	0	Bacteria; Proteobacteria; Alphaproteobacteria; Alphaproteobacteria_unclassified; Alphaproteobacteria_unclassified; Alphaproteobacteria_unclassified
Otu01128	0	0	0	0	0	0	0	0	0	0	0	0	0	0	0	0	0	0	0	2	0	0	0	0	0	0	0	0	0	0	0	0	1	0	0	0	0	0	0	0	1	0	0	Bacteria; Acidobacteria; Acidobacteria_Gp7; Gp7; Gp7_unclassified; Gp7_unclassified
Otu01129	0	0	0	0	0	0	0	3	2	0	0	0	0	0	0	0	0	0	0	0	0	0	0	0	1	0	4	0	0	0	0	0	0	0	0	0	0	0	0	2	0	0	0	Bacteria; Planctomycetes; Planctomycetia; Planctomycetales; Planctomycetaceae; Planctomycetaceae_unclassified
Otu01130	0	0	0	0	0	0	0	0	0	0	0	0	0	0	0	0	0	0	0	0	0	0	0	0	0	0	0	0	0	0	0	0	0	0	0	0	0	0	0	0	2	1	8	Bacteria; Acidobacteria; Acidobacteria_Gp16; Gp16; Gp16_unclassified; Gp16_unclassified
Otu01131	0	0	0	0	0	0	0	0	2	0	0	0	0	0	0	0	0	0	0	0	3	1	0	0	0	0	0	0	0	0	0	0	0	1	0	1	0	0	0	0	0	0	0	Bacteria; Acidobacteria; Acidobacteria_Gp7; Gp7; Gp7_unclassified; Gp7_unclassified
Otu01132	1	0	0	1	0	5	1	1	1	0	3	0	0	3	0	0	0	0	0	0	0	0	0	0	0	1	0	0	0	0	0	0	0	0	0	0	0	0	0	0	0	0	0	Bacteria; Actinobacteria; Actinobacteria; Actinomycetales; Nocardiaceae; Nocardia
Otu01133	2	0	0	0	0	0	0	0	1	0	0	0	0	0	0	0	0	1	0	0	0	0	0	0	0	0	0	0	0	1	0	0	0	0	0	3	0	0	0	0	0	0	0	Bacteria; Proteobacteria; Deltaproteobacteria; Bdellovibrionales; Bacteriovoracaceae; Peredibacter
Otu01134	0	0	0	0	0	0	0	0	0	0	0	0	0	0	0	0	0	0	0	0	0	0	0	0	0	0	0	0	0	0	0	0	0	0	0	0	0	0	0	0	0	2	10	Bacteria; Actinobacteria; Actinobacteria; Actinobacteria_unclassified; Actinobacteria_unclassified; Actinobacteria_unclassified
Otu01135	0	0	0	0	0	0	2	0	0	0	0	2	3	0	0	0	0	3	0	0	1	0	0	0	0	0	0	0	0	0	0	0	0	1	0	1	0	0	0	0	1	0	2	Bacteria; Bacteria_unclassified; Bacteria_unclassified; Bacteria_unclassified; Bacteria_unclassified; Bacteria_unclassified
Otu01136	0	0	0	6	2	0	2	0	0	0	4	2	1	0	0	0	0	0	0	0	0	0	0	0	0	0	0	0	0	0	0	0	0	0	0	0	0	0	0	0	0	0	0	Bacteria; Bacteroidetes; Flavobacteriia; Flavobacteriales; Flavobacteriaceae; Flavobacterium
Otu01137	0	0	0	0	0	0	2	0	0	4	0	0	1	0	0	0	0	0	1	0	0	1	0	2	0	0	0	0	0	2	0	0	0	3	0	0	0	0	0	0	0	0	0	Bacteria; Planctomycetes; Planctomycetia; Planctomycetales; Planctomycetaceae; Planctomycetaceae_unclassified
Otu01138	0	0	0	0	0	0	1	1	0	0	0	0	0	2	0	1	0	2	2	0	0	0	0	0	0	0	0	0	0	0	0	0	0	1	0	0	0	0	0	0	0	0	0	Bacteria; Planctomycetes; Planctomycetia; Planctomycetales; Planctomycetaceae; Planctomycetaceae_unclassified
Otu01139	3	0	0	0	0	0	0	2	0	1	0	0	1	0	0	2	0	0	0	0	0	0	0	0	0	0	0	0	3	0	0	0	0	0	1	0	0	0	0	0	0	0	0	Bacteria; Planctomycetes; Planctomycetia; Planctomycetales; Planctomycetaceae; Planctomycetaceae_unclassified
Otu01140	0	0	0	0	0	0	0	0	0	0	0	0	0	0	0	0	0	0	3	8	0	2	1	0	0	3	0	0	0	0	0	0	0	0	0	0	0	0	0	0	2	0	0	Bacteria; Chloroflexi; Chloroflexi_unclassified; Chloroflexi_unclassified; Chloroflexi_unclassified; Chloroflexi_unclassified
Otu01141	1	0	0	0	0	0	0	1	0	4	0	0	0	0	0	0	0	0	0	0	0	1	0	0	0	0	0	0	0	0	0	1	1	0	0	0	0	0	0	0	0	0	0	Bacteria; Acidobacteria; Acidobacteria_Gp3; Gp3; Gp3_unclassified; Gp3_unclassified
Otu01142	0	0	0	2	0	0	0	0	0	0	0	0	2	0	0	0	0	1	0	4	0	0	0	0	0	0	1	0	1	4	0	0	0	0	0	0	0	0	0	0	0	0	0	Bacteria; Proteobacteria; Deltaproteobacteria; Myxococcales; Myxococcales_unclassified; Myxococcales_unclassified
Otu01143	0	0	0	0	0	0	0	0	0	0	0	0	0	0	0	0	0	0	0	0	0	0	0	0	0	1	0	0	0	0	0	0	0	0	0	0	1	0	0	0	0	0	0	Bacteria; Firmicutes; Clostridia; Clostridiales; Ruminococcaceae; Ruminococcaceae_unclassified
Otu01144	0	0	1	0	0	0	0	0	0	0	1	0	1	0	0	0	0	0	0	0	0	0	0	0	0	2	1	0	2	0	0	0	0	0	0	0	0	0	0	0	0	0	0	Bacteria; Verrucomicrobia; Opitutae; Opitutales; Opitutaceae; Opitutus
Otu01145	0	0	0	0	0	2	0	0	1	0	1	0	0	0	0	0	1	1	0	0	0	2	0	0	0	1	0	0	1	1	0	0	0	0	0	3	0	0	0	0	0	0	0	Bacteria; Bacteria_unclassified; Bacteria_unclassified; Bacteria_unclassified; Bacteria_unclassified; Bacteria_unclassified
Otu01146	0	0	0	0	0	0	0	0	0	0	0	0	0	0	0	0	0	0	0	0	0	0	0	0	0	0	0	0	1	0	0	0	0	0	0	0	0	0	0	0	0	0	13	Bacteria; Bacteria_unclassified; Bacteria_unclassified; Bacteria_unclassified; Bacteria_unclassified; Bacteria_unclassified
Otu01147	0	1	0	0	0	0	0	0	1	2	0	0	0	4	0	0	0	0	0	0	0	0	0	0	0	0	0	0	0	0	0	0	0	1	0	0	0	0	0	0	0	0	0	Bacteria; Actinobacteria; Actinobacteria; Actinomycetales; Actinomycetales_unclassified; Actinomycetales_unclassified
Otu01148	0	1	0	0	0	0	0	0	0	0	0	0	0	0	0	0	0	3	0	0	0	0	9	4	0	0	0	0	0	0	0	0	0	0	0	0	0	0	0	0	0	0	0	Bacteria; Proteobacteria; Betaproteobacteria; Burkholderiales; Burkholderiales_incertae_sedis; Aquabacterium
Otu01149	0	0	0	0	0	0	0	0	1	0	2	0	0	0	0	0	0	0	0	0	0	0	0	0	0	1	0	1	0	0	0	0	0	2	0	0	0	0	1	1	0	2	0	Bacteria; Actinobacteria; Actinobacteria; Actinobacteria_unclassified; Actinobacteria_unclassified; Actinobacteria_unclassified
Otu01150	0	0	1	0	0	0	0	0	0	0	0	0	0	0	0	0	0	0	0	0	0	0	0	0	0	0	0	0	0	0	0	0	1	0	0	0	0	1	0	1	0	0	0	Bacteria; Actinobacteria; Actinobacteria; Actinomycetales; Microbacteriaceae; Microbacteriaceae_unclassified
Otu01151	0	0	0	0	0	0	0	0	0	0	0	0	0	0	0	0	0	0	0	0	0	0	0	0	0	0	0	0	0	0	0	0	0	0	0	0	0	0	0	0	0	0	11	Bacteria; Bacteria_unclassified; Bacteria_unclassified; Bacteria_unclassified; Bacteria_unclassified; Bacteria_unclassified
Otu01152	0	0	0	0	0	0	0	0	0	0	0	0	0	0	20	0	0	0	0	0	0	0	0	0	0	0	0	0	0	0	0	0	0	0	0	0	0	0	0	0	0	0	0	Bacteria; Bacteroidetes; Flavobacteriia; Flavobacteriales; Flavobacteriaceae; Flavobacterium
Otu01153	0	0	0	2	1	0	0	0	0	0	0	0	0	0	0	0	0	0	0	0	0	0	3	0	2	0	0	0	1	0	0	0	0	0	0	2	0	0	0	2	0	2	0	Bacteria; Bacteroidetes; Cytophagia; Cytophagales; Cytophagaceae; Rhodocytophaga
Otu01154	0	0	0	0	0	0	0	0	0	0	0	0	0	0	1	0	0	0	0	0	0	0	0	0	0	0	0	0	2	0	0	0	0	0	0	0	0	1	0	0	0	0	4	Bacteria; Actinobacteria; Actinobacteria_unclassified; Actinobacteria_unclassified; Actinobacteria_unclassified; Actinobacteria_unclassified
Otu01155	0	0	0	0	0	0	0	0	0	0	0	0	0	0	0	0	0	0	4	17	0	6	0	0	0	0	0	0	0	0	0	0	0	0	0	0	0	0	0	0	0	0	0	Bacteria; Chloroflexi; Chloroflexi_unclassified; Chloroflexi_unclassified; Chloroflexi_unclassified; Chloroflexi_unclassified
Otu01156	0	0	0	0	0	0	0	4	0	0	0	7	0	0	0	2	0	0	0	0	0	0	0	0	0	0	3	0	0	0	0	0	0	0	0	0	0	0	0	0	0	0	0	Bacteria; Actinobacteria; Actinobacteria; Actinomycetales; Actinomycetales_unclassified; Actinomycetales_unclassified
Otu01157	0	0	0	0	0	0	0	0	0	0	0	0	0	0	0	0	0	0	0	0	0	0	0	0	0	1	0	0	0	0	0	0	0	0	0	0	0	0	2	0	0	0	0	Bacteria; Proteobacteria; Gammaproteobacteria; Legionellales; Coxiellaceae; Aquicella
Otu01158	0	0	0	0	0	0	0	0	0	0	0	0	0	2	1	0	0	1	3	0	2	0	0	3	0	0	0	0	0	0	0	0	0	0	0	0	0	0	0	1	0	0	0	Bacteria; Actinobacteria; Actinobacteria; Acidimicrobiales; Acidimicrobiales_unclassified; Acidimicrobiales_unclassified
Otu01159	0	0	0	0	0	0	0	0	0	2	0	0	0	0	0	0	0	0	0	0	0	0	0	3	0	2	0	0	0	6	0	0	0	0	0	0	0	0	0	0	0	0	0	Bacteria; Proteobacteria; Betaproteobacteria; Burkholderiales; Comamonadaceae; Comamonadaceae_unclassified
Otu01160	0	0	0	0	0	0	3	0	0	0	0	0	0	0	0	0	0	0	0	0	0	0	0	0	0	0	0	0	9	0	0	0	0	0	0	0	0	0	0	0	0	0	0	Bacteria; Proteobacteria; Betaproteobacteria; Burkholderiales; Alcaligenaceae; Achromobacter
Otu01161	0	2	0	0	0	0	0	0	0	0	0	0	2	0	0	0	2	0	2	0	0	0	4	0	0	0	0	0	0	0	0	0	0	0	1	0	0	0	0	0	0	0	0	Bacteria; Firmicutes; Clostridia; Clostridiales; Clostridiales_Incertae_Sedis_XI; Sedimentibacter
Otu01162	0	0	0	2	0	0	0	0	2	3	0	0	5	0	0	2	0	1	0	0	0	0	0	0	2	0	0	0	0	1	0	0	0	0	0	0	0	0	0	0	0	0	0	Bacteria; Verrucomicrobia; Verrucomicrobia_unclassified; Verrucomicrobia_unclassified; Verrucomicrobia_unclassified; Verrucomicrobia_unclassified
Otu01163	0	0	0	2	0	0	0	2	0	0	1	0	4	4	0	3	0	0	0	0	0	1	0	0	0	0	0	0	0	0	0	0	0	0	0	0	0	0	0	0	0	0	0	Bacteria; Firmicutes; Clostridia; Clostridiales; Lachnospiraceae; Clostridium_XlVa
Otu01164	0	0	0	0	0	0	0	0	0	0	0	0	0	0	0	0	0	0	0	0	0	0	0	0	0	0	0	0	0	0	0	0	0	0	0	0	0	0	0	0	6	3	0	Bacteria; Gemmatimonadetes; Gemmatimonadetes; Gemmatimonadales; Gemmatimonadaceae; Gemmatimonas
Otu01165	0	0	0	0	0	3	0	0	0	0	0	0	0	0	3	0	0	0	0	0	0	0	0	4	1	1	0	0	1	1	0	0	0	0	0	0	0	0	0	1	0	0	0	Bacteria; Bacteroidetes; Cytophagia; Cytophagales; Ohtaekwangia; Ohtaekwangia_unclassified
Otu01166	0	1	0	0	0	0	0	0	0	0	0	0	0	0	0	1	8	0	0	5	0	2	0	0	0	1	0	0	0	0	0	0	0	0	0	0	0	0	0	0	0	0	0	Bacteria; Bacteria_unclassified; Bacteria_unclassified; Bacteria_unclassified; Bacteria_unclassified; Bacteria_unclassified
Otu01167	2	0	0	0	1	0	0	0	0	0	0	0	1	2	0	0	3	2	0	0	0	0	0	0	2	0	0	0	0	0	0	0	0	0	0	0	0	0	0	0	0	0	0	Bacteria; Proteobacteria; Alphaproteobacteria; Rhizobiales; Rhizobiales_unclassified; Rhizobiales_unclassified
Otu01168	0	0	0	0	0	0	0	0	0	0	0	0	0	0	0	0	0	0	0	0	0	6	0	0	0	0	0	0	0	0	0	0	0	0	0	0	0	0	0	0	4	2	0	Bacteria; Actinobacteria; Actinobacteria; Actinomycetales; Actinomycetales_unclassified; Actinomycetales_unclassified
Otu01169	0	0	0	2	1	0	0	0	0	3	0	2	0	0	0	0	0	0	0	0	0	0	0	0	0	0	0	0	0	0	0	0	0	1	0	0	0	0	0	0	0	0	0	Bacteria; Bacteroidetes; Cytophagia; Cytophagales; Cytophagales_unclassified; Cytophagales_unclassified
Otu01170	3	0	0	0	0	4	0	0	0	0	0	0	0	0	0	0	9	1	0	0	0	0	0	0	0	0	0	0	0	0	0	0	0	0	0	0	0	0	0	0	0	0	0	Bacteria; Actinobacteria; Actinobacteria; Actinomycetales; Pseudonocardiaceae; Pseudonocardiaceae_unclassified
Otu01171	0	0	0	0	0	0	0	0	0	0	0	0	1	0	1	1	0	2	0	3	0	0	0	0	0	0	0	0	0	0	0	0	0	1	0	0	0	0	0	1	0	0	0	Bacteria; Proteobacteria; Alphaproteobacteria; Alphaproteobacteria_unclassified; Alphaproteobacteria_unclassified; Alphaproteobacteria_unclassified
Otu01172	0	0	1	0	0	0	0	0	0	0	0	0	0	0	0	0	0	0	0	0	0	0	0	0	0	0	0	0	0	0	0	0	0	0	0	0	1	0	0	0	0	0	0	Bacteria; Acidobacteria; Acidobacteria_Gp3; Acidobacteria_Gp3_unclassified; Acidobacteria_Gp3_unclassified; Acidobacteria_Gp3_unclassified
Otu01173	0	3	1	0	0	0	0	0	0	0	0	0	0	0	0	2	0	0	0	0	0	0	0	0	0	0	0	0	0	0	0	0	1	0	0	0	0	0	0	0	0	0	0	Bacteria; Firmicutes; Clostridia; Clostridiales; Peptococcaceae_1; Desulfosporosinus
Otu01174	0	0	0	3	2	3	0	0	0	0	0	0	0	0	0	0	0	1	0	2	0	0	0	0	0	0	0	0	0	0	0	0	0	0	0	0	0	0	0	0	0	0	0	Bacteria; Proteobacteria; Alphaproteobacteria; Rhodobacterales; Rhodobacteraceae; Rhodobacteraceae_unclassified
Otu01175	2	0	0	0	0	2	0	0	0	0	0	0	0	0	0	0	2	1	0	0	0	0	0	0	2	1	0	0	1	0	0	1	0	0	0	0	0	0	0	0	0	1	0	Bacteria; Bacteria_unclassified; Bacteria_unclassified; Bacteria_unclassified; Bacteria_unclassified; Bacteria_unclassified
Otu01176	1	0	0	0	4	0	0	0	0	0	0	0	3	0	0	0	0	1	0	0	0	0	0	0	0	0	0	0	0	0	0	0	0	0	0	0	0	0	0	0	0	0	0	Bacteria; Proteobacteria; Gammaproteobacteria; Gammaproteobacteria_unclassified; Gammaproteobacteria_unclassified; Gammaproteobacteria_unclassified
Otu01177	0	0	0	0	0	0	3	0	0	0	2	0	0	0	0	0	0	1	0	0	0	0	0	0	0	0	0	0	0	0	0	0	0	0	0	0	0	0	0	3	0	0	0	Bacteria; Actinobacteria; Actinobacteria; Actinomycetales; Brevibacteriaceae; Brevibacterium
Otu01178	0	0	0	0	0	0	0	0	0	0	0	0	0	0	0	0	0	0	0	0	0	0	0	0	0	0	0	0	0	0	0	0	0	0	0	0	5	0	0	0	0	0	0	Bacteria; Bacteroidetes; Bacteroidetes_unclassified; Bacteroidetes_unclassified; Bacteroidetes_unclassified; Bacteroidetes_unclassified
Otu01179	1	0	0	0	0	3	0	0	0	0	0	0	2	0	0	0	0	0	0	0	1	0	0	0	0	0	1	0	0	0	0	0	0	0	0	1	0	0	0	1	0	1	0	Bacteria; Bacteria_unclassified; Bacteria_unclassified; Bacteria_unclassified; Bacteria_unclassified; Bacteria_unclassified
Otu01180	0	0	0	0	0	2	0	0	0	0	0	0	1	1	0	0	4	1	0	0	3	0	0	0	0	3	0	1	0	1	0	0	0	0	0	2	0	0	0	1	0	0	0	Bacteria; Bacteroidetes; Sphingobacteriia; Sphingobacteriales; Chitinophagaceae; Chitinophagaceae_unclassified
Otu01181	0	0	0	0	0	0	0	0	0	0	0	0	0	0	0	0	0	0	0	0	2	0	2	0	0	0	0	0	0	0	0	0	0	0	0	0	0	0	0	0	0	0	0	Bacteria; Proteobacteria; Betaproteobacteria; Betaproteobacteria_unclassified; Betaproteobacteria_unclassified; Betaproteobacteria_unclassified
Otu01182	2	0	0	0	0	0	0	0	0	0	1	0	0	2	2	0	0	1	0	0	0	0	0	0	0	0	0	0	0	0	0	0	0	0	0	0	0	0	0	0	0	0	0	Bacteria; Proteobacteria; Alphaproteobacteria; Rhizobiales; Rhizobiales_unclassified; Rhizobiales_unclassified
Otu01183	1	0	0	0	0	0	0	0	0	2	0	0	0	2	3	0	0	0	0	0	0	0	0	0	0	0	0	0	0	0	0	0	0	0	0	0	0	0	0	2	0	0	1	Bacteria; Actinobacteria; Actinobacteria_unclassified; Actinobacteria_unclassified; Actinobacteria_unclassified; Actinobacteria_unclassified
Otu01184	0	0	0	0	0	1	0	0	0	0	0	0	3	0	0	0	0	0	0	2	0	0	0	2	0	0	0	0	0	1	0	0	0	0	0	0	0	0	0	1	0	0	0	Bacteria; Actinobacteria; Actinobacteria; Acidimicrobiales; Acidimicrobiales_unclassified; Acidimicrobiales_unclassified
Otu01185	0	0	0	3	0	2	1	0	0	0	0	0	0	0	0	0	0	0	0	0	0	0	0	0	0	0	1	0	0	3	0	0	0	3	0	0	0	0	0	0	0	2	0	Bacteria; Proteobacteria; Deltaproteobacteria; Myxococcales; Myxococcales_unclassified; Myxococcales_unclassified
Otu01186	0	1	0	0	0	2	0	0	0	0	0	0	0	0	0	0	0	0	0	0	0	0	1	0	0	2	0	1	0	0	0	1	0	0	2	1	0	0	0	0	0	0	0	Bacteria; Planctomycetes; Planctomycetia; Planctomycetales; Planctomycetaceae; Planctomycetaceae_unclassified
Otu01187	0	0	0	3	0	0	0	1	0	0	0	0	0	0	0	0	0	0	0	0	0	0	0	0	0	0	0	0	0	1	0	0	0	0	5	0	0	0	0	0	0	0	0	Bacteria; Proteobacteria; Proteobacteria_unclassified; Proteobacteria_unclassified; Proteobacteria_unclassified; Proteobacteria_unclassified
Otu01188	0	0	0	1	0	0	0	0	0	0	0	0	0	0	1	0	0	0	0	0	0	0	0	0	0	3	0	0	3	0	0	0	0	0	0	0	0	0	0	1	0	0	0	Bacteria; Proteobacteria; Alphaproteobacteria; Sphingomonadales; Sphingomonadaceae; Sphingobium
Otu01189	4	2	0	0	0	0	0	0	1	0	0	3	0	2	0	0	0	3	0	0	0	0	2	0	0	0	0	0	2	0	0	0	0	0	0	0	0	0	0	0	0	0	0	Bacteria; Bacteria_unclassified; Bacteria_unclassified; Bacteria_unclassified; Bacteria_unclassified; Bacteria_unclassified
Otu01190	0	0	0	0	0	0	0	0	0	0	0	0	0	0	0	0	0	0	0	0	0	0	22	0	0	0	0	0	0	0	0	0	0	0	0	0	0	0	0	0	0	0	0	Bacteria; Bacteroidetes; Cytophagia; Cytophagales; Cytophagaceae; Fluviimonas
Otu01191	0	0	0	2	4	1	2	0	0	3	0	0	0	0	0	0	0	1	0	2	0	0	0	0	0	0	0	0	0	0	0	0	0	0	0	0	0	0	0	0	0	0	0	Bacteria; Proteobacteria; Alphaproteobacteria; Rhizobiales; Rhizobiales_incertae_sedis; Bauldia
Otu01192	0	0	0	0	0	2	1	0	0	0	0	1	1	0	0	0	0	0	0	0	0	0	0	2	2	0	0	0	0	0	0	1	0	0	2	0	0	0	0	0	0	0	0	Bacteria; Planctomycetes; Planctomycetia; Planctomycetales; Planctomycetaceae; Planctomycetaceae_unclassified
Otu01193	0	0	0	0	0	0	0	0	1	0	0	0	0	0	0	0	0	0	0	0	2	0	0	0	1	0	0	1	0	0	0	1	0	0	0	2	0	0	0	0	0	0	0	Bacteria; Acidobacteria; Acidobacteria_Gp7; Gp7; Gp7_unclassified; Gp7_unclassified
Otu01194	0	0	0	0	2	0	2	0	0	0	2	0	8	0	2	0	0	0	0	0	0	0	0	0	0	0	0	0	0	0	0	0	0	0	0	0	0	0	0	0	0	0	0	Bacteria; Bacteroidetes; Flavobacteriia; Flavobacteriales; Flavobacteriaceae; Flavobacterium
Otu01195	0	0	0	0	0	0	0	0	0	0	0	0	0	0	0	0	0	0	0	0	0	0	0	0	0	0	0	0	0	1	0	0	0	0	0	0	0	0	0	0	2	4	0	Bacteria; Bacteria_unclassified; Bacteria_unclassified; Bacteria_unclassified; Bacteria_unclassified; Bacteria_unclassified
Otu01196	0	0	0	0	2	0	0	0	0	0	0	0	0	0	0	0	0	0	0	0	2	0	0	0	0	0	0	0	0	0	0	0	0	1	0	0	0	0	0	0	0	0	0	Bacteria; Proteobacteria; Gammaproteobacteria; Xanthomonadales; Xanthomonadaceae; Xanthomonadaceae_unclassified
Otu01197	2	0	0	0	1	0	0	0	0	0	0	0	0	0	1	0	0	0	0	3	0	1	0	0	0	0	0	0	0	0	0	1	0	1	0	0	0	0	0	1	0	0	0	Bacteria; Proteobacteria; Deltaproteobacteria; Bdellovibrionales; Bacteriovoracaceae; Peredibacter
Otu01198	0	1	0	2	0	0	1	0	2	2	0	0	1	0	1	0	0	0	0	0	0	4	0	0	0	0	0	0	0	0	0	0	0	0	0	0	0	0	0	0	0	0	0	Bacteria; Firmicutes; Clostridia; Clostridiales; Lachnospiraceae; Lachnospiraceae_unclassified
Otu01199	0	1	0	0	1	0	0	0	0	1	0	0	0	0	0	0	0	0	0	0	0	0	0	3	0	5	0	0	2	1	0	0	0	0	0	0	0	0	0	0	0	0	0	Bacteria; Bacteria_unclassified; Bacteria_unclassified; Bacteria_unclassified; Bacteria_unclassified; Bacteria_unclassified
Otu01200	0	3	0	0	0	0	0	0	0	0	0	0	0	0	0	0	0	0	0	0	0	0	0	0	0	0	0	0	1	0	0	0	0	0	0	0	0	0	0	2	3	0	0	Bacteria; Firmicutes; Bacilli; Bacillales; Bacillaceae_2; Terribacillus
Otu01201	0	0	0	5	4	0	0	0	1	0	0	0	0	0	0	0	0	0	0	0	0	0	0	0	0	0	1	0	0	2	0	0	0	0	0	0	0	0	0	0	0	1	0	Bacteria; Acidobacteria; Acidobacteria_Gp4; Acidobacteria_Gp4_unclassified; Acidobacteria_Gp4_unclassified; Acidobacteria_Gp4_unclassified
Otu01202	0	0	0	0	0	0	0	0	0	0	0	0	0	0	0	0	0	0	0	0	0	0	0	0	0	0	0	0	0	0	0	0	0	0	0	1	0	0	0	0	1	0	9	Bacteria; Actinobacteria; Actinobacteria_unclassified; Actinobacteria_unclassified; Actinobacteria_unclassified; Actinobacteria_unclassified
Otu01203	0	0	0	0	0	0	0	0	0	0	0	0	1	0	0	1	2	0	0	0	0	0	0	0	0	0	0	0	1	0	0	0	0	2	0	0	0	0	0	1	0	0	0	Bacteria; Proteobacteria; Alphaproteobacteria; Rhodospirillales; Acetobacteraceae; Stella
Otu01204	0	0	0	0	0	0	0	0	0	0	0	0	0	0	0	0	0	0	0	2	0	0	0	0	0	0	0	0	0	0	0	0	1	0	0	0	0	0	0	0	0	0	0	Bacteria; Bacteria_unclassified; Bacteria_unclassified; Bacteria_unclassified; Bacteria_unclassified; Bacteria_unclassified
Otu01205	0	0	0	0	0	0	0	1	0	0	2	0	0	0	0	0	3	1	0	4	0	0	0	1	0	0	0	0	0	0	0	0	0	1	0	0	0	0	0	0	0	0	0	Bacteria; Planctomycetes; Planctomycetia; Planctomycetales; Planctomycetaceae; Blastopirellula
Otu01206	0	0	0	0	0	0	0	0	0	0	5	0	7	0	2	0	0	0	0	0	0	0	0	0	0	0	0	0	0	0	0	0	0	0	0	0	0	0	0	0	0	0	0	Bacteria; Bacteroidetes; Flavobacteriia; Flavobacteriales; Flavobacteriaceae; Flavobacterium
Otu01207	0	0	0	0	0	0	0	0	0	0	0	0	0	0	0	0	0	0	0	0	0	2	0	0	0	1	0	0	0	0	0	0	0	0	0	1	0	0	0	1	0	0	0	Bacteria; Proteobacteria; Deltaproteobacteria; Desulfuromonadales; Desulfuromonadaceae; Desulfuromonas
Otu01208	0	1	0	0	0	0	0	0	0	0	0	0	12	0	0	0	0	0	0	0	0	0	0	0	0	0	0	0	0	0	0	0	0	0	0	0	0	0	0	0	0	0	0	Bacteria; Proteobacteria; Gammaproteobacteria; Xanthomonadales; Xanthomonadaceae; Lysobacter
Otu01209	0	0	0	0	2	4	1	0	0	0	0	0	0	3	0	0	0	0	0	0	0	0	0	0	0	0	0	0	0	0	0	0	0	0	0	0	0	0	0	0	0	0	0	Bacteria; Actinobacteria; Actinobacteria; Actinomycetales; Thermomonosporaceae; Actinomadura
Otu01210	0	2	0	0	0	0	4	0	0	0	0	0	2	0	0	0	0	2	0	0	0	0	0	0	0	0	0	0	0	0	0	0	0	0	0	0	0	0	0	0	0	0	0	Bacteria; Proteobacteria; Deltaproteobacteria; Myxococcales; Myxococcales_unclassified; Myxococcales_unclassified
Otu01211	0	0	0	0	0	0	0	0	0	0	0	0	0	0	0	0	0	0	0	0	0	0	0	0	0	0	0	0	0	0	0	0	0	0	0	0	0	0	0	0	3	5	0	Bacteria; Microgenomates; Microgenomates_unclassified; Microgenomates_unclassified; Microgenomates_unclassified; Microgenomates_unclassified
Otu01212	0	0	0	4	0	0	0	0	0	1	0	0	0	2	0	0	0	0	2	0	0	0	0	2	0	0	0	0	0	0	0	0	0	2	0	0	0	0	0	0	0	0	0	Bacteria; Proteobacteria; Alphaproteobacteria; Rhodospirillales; Rhodospirillales_unclassified; Rhodospirillales_unclassified
Otu01213	0	0	0	0	0	4	0	0	0	0	0	0	0	0	0	1	0	0	0	0	0	3	0	0	0	1	0	0	1	0	0	0	0	2	0	0	0	0	0	0	0	0	0	Bacteria; Planctomycetes; Planctomycetia; Planctomycetales; Planctomycetaceae; Planctomycetaceae_unclassified
Otu01214	0	0	0	0	0	0	0	0	0	0	0	0	0	0	0	0	0	0	0	0	0	0	0	0	0	0	0	0	0	0	0	0	0	0	0	0	0	0	2	0	0	0	0	Bacteria; Bacteroidetes; Flavobacteriia; Flavobacteriales; Flavobacteriaceae; Myroides
Otu01215	0	2	0	0	1	0	2	0	2	0	0	0	0	0	0	0	2	1	0	0	0	0	0	0	0	0	0	0	0	0	0	0	0	1	0	0	0	0	0	0	0	0	0	Bacteria; Actinobacteria; Actinobacteria; Actinomycetales; Actinomycetales_unclassified; Actinomycetales_unclassified
Otu01216	0	0	0	0	0	0	0	0	0	0	0	0	0	0	0	0	0	0	0	0	0	0	0	0	0	0	0	0	2	0	0	0	0	0	0	0	0	0	0	0	0	0	8	Bacteria; Bacteria_unclassified; Bacteria_unclassified; Bacteria_unclassified; Bacteria_unclassified; Bacteria_unclassified
Otu01217	0	0	0	0	2	0	3	0	0	2	0	0	0	5	0	0	0	0	0	0	0	0	0	0	0	0	0	0	0	0	0	0	0	2	0	0	0	0	0	0	0	0	0	Bacteria; Actinobacteria; Actinobacteria; Actinomycetales; Actinomycetales_unclassified; Actinomycetales_unclassified
Otu01218	0	0	0	0	0	0	0	0	0	0	0	0	0	0	0	0	0	0	0	0	0	0	0	0	0	0	0	0	0	0	0	0	0	0	0	0	0	0	0	0	0	1	9	Bacteria; Acidobacteria; Acidobacteria_Gp6; Gp6; Gp6_unclassified; Gp6_unclassified
Otu01219	0	0	0	0	0	0	0	0	1	2	0	0	0	0	0	0	0	0	0	0	0	0	0	2	0	0	0	0	0	0	0	0	0	9	0	0	0	0	0	0	0	0	1	Bacteria; candidate_division_WPS-1; candidate_division_WPS-1_unclassified; candidate_division_WPS-1_unclassified; candidate_division_WPS-1_unclassified; candidate_division_WPS-1_unclassified
Otu01220	0	0	0	3	3	0	0	0	0	0	1	0	2	0	0	0	0	1	0	0	0	0	0	0	0	0	0	0	0	0	0	0	0	0	0	0	0	0	0	0	0	0	0	Bacteria; Proteobacteria; Deltaproteobacteria; Myxococcales; Myxococcales_unclassified; Myxococcales_unclassified
Otu01221	1	1	0	0	0	0	1	0	0	0	0	3	2	3	0	2	3	1	0	0	0	0	0	0	0	0	0	0	0	0	0	0	0	0	0	0	0	0	0	0	0	0	0	Bacteria; Proteobacteria; Alphaproteobacteria; Rhizobiales; Phyllobacteriaceae; Aquamicrobium
Otu01222	0	0	0	0	0	0	0	0	0	0	0	0	0	0	0	0	0	0	0	0	0	0	0	0	0	0	0	0	2	0	0	0	0	0	0	0	2	0	0	0	0	0	0	Bacteria; Candidatus_Saccharibacteria; Candidatus_Saccharibacteria_unclassified; Candidatus_Saccharibacteria_unclassified; Candidatus_Saccharibacteria_unclassified; Candidatus_Saccharibacteria_unclassified
Otu01223	0	0	0	0	0	0	0	0	0	0	0	0	0	0	0	0	0	0	0	0	0	0	0	0	0	0	0	0	0	0	0	0	0	0	0	0	0	0	2	0	0	0	0	Bacteria; Bacteroidetes; Sphingobacteriia; Sphingobacteriales; Sphingobacteriales_unclassified; Sphingobacteriales_unclassified
Otu01224	0	1	0	1	0	0	1	0	0	0	1	0	1	2	2	0	0	0	0	0	0	0	0	0	0	0	0	0	0	0	0	0	0	0	0	0	0	0	0	0	0	0	0	Bacteria; Proteobacteria; Deltaproteobacteria; Myxococcales; Polyangiaceae; Chondromyces
Otu01225	0	0	0	0	2	0	3	0	0	0	1	3	0	0	0	1	0	2	0	2	0	0	0	0	0	0	0	0	0	0	0	0	0	0	0	0	0	0	0	0	0	0	0	Bacteria; Firmicutes; Clostridia; Clostridiales; Clostridiaceae_1; Clostridium_sensu_stricto
Otu01226	0	0	0	0	0	0	0	0	0	0	0	0	0	0	0	2	3	0	0	0	0	0	0	0	0	0	0	0	0	0	0	0	3	0	0	0	0	0	0	0	0	1	0	Bacteria; Bacteroidetes; Bacteroidia; Bacteroidales; Porphyromonadaceae; Porphyromonadaceae_unclassified
Otu01227	0	0	0	0	0	0	0	1	0	0	0	0	5	0	0	1	0	0	0	0	0	0	0	0	0	5	0	3	0	0	0	0	0	0	0	0	0	0	0	0	0	0	0	Bacteria; Proteobacteria; Gammaproteobacteria; Gammaproteobacteria_unclassified; Gammaproteobacteria_unclassified; Gammaproteobacteria_unclassified
Otu01228	0	0	0	0	0	2	0	0	0	0	0	0	0	0	0	0	0	0	0	0	0	0	0	0	0	0	0	0	0	2	0	0	0	0	0	0	0	0	0	0	0	0	0	Bacteria; Planctomycetes; Planctomycetia; Planctomycetales; Planctomycetaceae; Pirellula
Otu01229	0	0	0	1	3	0	0	0	0	0	0	0	2	0	5	0	0	1	0	0	0	0	0	0	0	0	0	0	0	0	0	0	0	0	0	0	0	0	0	0	1	0	2	Bacteria; Proteobacteria; Alphaproteobacteria; Sphingomonadales; Sphingomonadaceae; Sphingomonadaceae_unclassified
Otu01230	0	0	0	0	0	0	0	0	0	0	0	0	0	0	0	0	0	0	0	0	0	0	0	0	0	0	0	0	0	0	0	0	0	0	0	0	0	0	0	0	2	3	3	Bacteria; Acidobacteria; Acidobacteria_Gp17; Gp17; Gp17_unclassified; Gp17_unclassified
Otu01231	0	0	0	0	0	0	0	0	2	2	0	0	0	2	1	0	0	0	0	0	0	0	1	0	0	0	0	2	0	0	0	0	0	0	0	0	0	0	0	0	0	0	0	Bacteria; Actinobacteria; Actinobacteria; Actinomycetales; Microbacteriaceae; Microbacteriaceae_unclassified
Otu01232	0	0	0	0	0	0	0	0	0	0	0	0	0	0	0	0	0	1	0	0	0	0	0	0	0	0	0	0	0	0	0	0	0	0	0	0	0	0	0	0	0	0	2	Bacteria; Proteobacteria; Betaproteobacteria; Betaproteobacteria_unclassified; Betaproteobacteria_unclassified; Betaproteobacteria_unclassified
Otu01233	0	0	0	0	0	0	0	0	0	0	0	0	0	0	0	0	0	0	0	0	7	5	3	0	1	1	0	0	0	0	0	0	0	0	0	0	0	0	0	0	0	0	0	Bacteria; Bacteria_unclassified; Bacteria_unclassified; Bacteria_unclassified; Bacteria_unclassified; Bacteria_unclassified
Otu01234	0	0	0	0	0	0	0	0	0	0	2	0	0	3	0	0	2	1	0	2	0	4	0	0	2	0	0	0	0	0	0	0	0	0	0	1	0	0	0	0	0	0	0	Bacteria; Proteobacteria; Deltaproteobacteria; Myxococcales; Myxococcales_unclassified; Myxococcales_unclassified
Otu01235	0	3	0	0	0	0	0	0	0	0	0	0	2	0	0	0	0	0	0	0	0	0	0	0	0	0	0	0	0	0	0	0	0	0	0	0	0	0	0	0	2	4	0	Bacteria; Bacteroidetes; Bacteroidetes_unclassified; Bacteroidetes_unclassified; Bacteroidetes_unclassified; Bacteroidetes_unclassified
Otu01236	0	0	0	0	0	0	0	0	0	0	0	0	0	0	0	0	0	0	0	0	0	0	0	0	0	0	0	0	0	0	0	0	1	0	0	0	1	0	0	0	0	0	0	Bacteria; Firmicutes; Clostridia; Clostridiales; Ruminococcaceae; Ruminococcaceae_unclassified
Otu01237	0	0	2	0	0	0	2	0	0	0	0	0	0	0	0	0	0	0	0	0	0	0	0	0	0	0	0	0	0	0	0	0	0	0	0	0	0	1	0	0	0	0	0	Bacteria; Proteobacteria; Alphaproteobacteria; Rhizobiales; Rhodobiaceae; Parvibaculum
Otu01238	0	0	0	0	0	0	0	0	0	1	0	0	0	0	0	0	3	1	0	0	0	0	0	0	0	0	0	0	0	1	0	0	0	1	0	0	0	0	0	0	0	0	4	Bacteria; Acidobacteria; Acidobacteria_Gp17; Gp17; Gp17_unclassified; Gp17_unclassified
Otu01239	0	0	1	0	0	0	0	0	0	0	1	0	0	2	0	0	0	0	0	0	0	0	0	0	0	0	0	1	0	1	0	0	0	0	0	0	0	0	0	0	1	0	0	Bacteria; Actinobacteria; Actinobacteria; Actinomycetales; Actinomycetales_unclassified; Actinomycetales_unclassified
Otu01240	0	0	0	2	0	0	0	0	5	0	0	0	7	0	0	0	0	0	0	0	0	0	0	0	0	0	0	0	0	0	0	0	0	0	0	0	0	0	0	0	0	0	0	Bacteria; Bacteria_unclassified; Bacteria_unclassified; Bacteria_unclassified; Bacteria_unclassified; Bacteria_unclassified
Otu01241	0	0	0	1	0	2	0	0	0	0	0	0	0	0	0	1	0	4	0	0	0	0	3	0	0	0	0	2	0	0	0	0	0	0	0	0	0	0	0	1	0	0	0	Bacteria; Bacteroidetes; Cytophagia; Cytophagales; Cyclobacteriaceae; Algoriphagus
Otu01242	2	0	0	0	0	0	0	0	0	0	0	0	0	0	0	0	4	1	0	0	0	0	0	1	0	0	0	0	0	0	0	0	0	0	0	0	0	0	0	0	0	0	0	Bacteria; Actinobacteria; Actinobacteria; Actinomycetales; Micromonosporaceae; Actinoplanes
Otu01243	0	0	0	0	0	0	0	0	0	0	0	0	0	0	0	0	0	0	0	0	0	0	0	0	0	0	0	0	0	0	0	0	0	0	0	0	0	0	0	0	2	0	14	Bacteria; Proteobacteria; Alphaproteobacteria; Rhizobiales; Hyphomicrobiaceae; Pedomicrobium
Otu01244	0	2	0	0	3	0	0	0	1	0	0	0	3	0	0	0	0	0	1	0	0	0	0	0	0	0	0	0	0	0	0	0	0	0	0	0	0	0	0	0	0	0	0	Bacteria; Proteobacteria; Alphaproteobacteria; Rhodospirillales; Rhodospirillales_unclassified; Rhodospirillales_unclassified
Otu01245	1	0	0	1	0	0	0	0	1	0	0	0	2	3	0	0	0	0	0	0	0	0	0	0	0	0	0	0	0	0	0	0	1	0	0	0	0	0	0	0	0	0	0	Bacteria; Actinobacteria; Actinobacteria; Actinomycetales; Mycobacteriaceae; Mycobacterium
Otu01246	0	0	0	0	1	0	0	0	0	0	2	0	9	0	1	0	1	1	0	0	0	0	0	0	0	0	0	0	0	0	0	0	0	0	0	0	0	0	0	0	0	0	0	Bacteria; Bacteroidetes; Cytophagia; Cytophagales; Cytophagaceae; Adhaeribacter
Otu01247	0	0	0	0	0	0	0	0	0	0	0	1	2	0	0	0	0	0	0	0	0	1	2	0	4	2	0	1	0	0	0	0	0	0	0	0	0	0	0	0	0	0	0	Bacteria; Proteobacteria; Alphaproteobacteria; Rhizobiales; Rhizobiales_unclassified; Rhizobiales_unclassified
Otu01248	0	1	0	0	3	0	0	0	0	0	0	1	0	0	0	2	0	0	0	0	0	0	0	0	0	0	0	0	0	1	0	0	0	0	0	0	0	0	0	1	0	0	0	Bacteria; Acidobacteria; Acidobacteria_Gp6; Gp6; Gp6_unclassified; Gp6_unclassified
Otu01249	2	2	0	0	1	0	0	0	0	0	0	0	2	0	0	0	0	0	0	0	0	0	0	0	0	0	0	0	0	0	0	0	0	0	0	0	0	0	0	0	0	0	0	Bacteria; Bacteria_unclassified; Bacteria_unclassified; Bacteria_unclassified; Bacteria_unclassified; Bacteria_unclassified
Otu01250	0	0	1	0	0	0	0	0	0	2	0	3	0	0	0	0	0	0	0	0	0	0	0	0	0	0	0	0	0	0	0	0	1	0	0	0	0	0	0	0	0	0	0	Bacteria; Actinobacteria; Actinobacteria; Actinomycetales; Microbacteriaceae; Microbacteriaceae_unclassified
Otu01251	1	0	1	0	0	0	0	0	0	0	0	0	0	0	0	0	0	0	0	2	0	1	0	0	0	0	0	0	0	0	0	0	0	0	0	0	1	0	0	0	0	0	0	Bacteria; Firmicutes; Clostridia; Clostridiales; Clostridiales_Incertae_Sedis_XI; Tissierella
Otu01252	3	0	0	0	1	0	0	0	0	0	0	0	1	0	0	0	0	0	1	0	0	3	0	3	0	0	0	0	0	0	0	0	0	0	0	0	0	0	0	0	0	2	0	Bacteria; Actinobacteria; Actinobacteria; Acidimicrobiales; Acidimicrobiales_unclassified; Acidimicrobiales_unclassified
Otu01253	0	1	0	0	0	0	6	0	0	1	0	0	1	0	3	0	0	0	0	0	0	0	0	0	0	0	0	0	0	0	0	0	0	2	0	0	0	0	0	0	0	0	0	Bacteria; candidate_division_WPS-1; candidate_division_WPS-1_unclassified; candidate_division_WPS-1_unclassified; candidate_division_WPS-1_unclassified; candidate_division_WPS-1_unclassified
Otu01254	0	1	0	0	0	0	0	0	0	0	0	0	2	4	0	1	0	1	0	0	0	1	0	0	0	0	0	0	0	0	0	0	0	0	0	0	0	0	0	0	0	0	0	Bacteria; Actinobacteria; Actinobacteria; Actinomycetales; Mycobacteriaceae; Mycobacterium
Otu01255	0	0	0	0	0	0	0	0	0	0	0	0	0	0	0	0	0	0	2	9	0	0	0	2	1	4	0	0	0	0	0	0	0	0	0	0	0	0	0	0	0	0	0	Bacteria; Bacteria_unclassified; Bacteria_unclassified; Bacteria_unclassified; Bacteria_unclassified; Bacteria_unclassified
Otu01256	0	0	0	0	0	2	0	0	1	0	0	0	2	3	0	0	0	0	0	0	0	0	0	0	6	0	0	0	0	0	0	0	0	0	0	0	0	0	0	0	0	0	0	Bacteria; Bacteroidetes; Sphingobacteriia; Sphingobacteriales; Chitinophagaceae; Taibaiella
Otu01257	3	0	0	1	0	0	0	0	0	0	2	0	3	0	3	0	0	2	0	0	0	0	0	0	0	0	0	0	0	0	0	0	0	0	0	0	0	0	0	0	0	0	0	Bacteria; Proteobacteria; Alphaproteobacteria; Sphingomonadales; Sphingomonadaceae; Sphingopyxis
Otu01258	0	0	0	0	0	0	0	0	0	0	0	0	0	0	0	1	0	1	0	4	0	2	0	3	0	0	0	2	1	0	0	0	0	0	0	1	0	0	0	0	0	0	0	Bacteria; Actinobacteria; Actinobacteria; Actinomycetales; Nocardioidaceae; Nocardioidaceae_unclassified
Otu01259	0	0	0	0	0	0	0	0	0	0	0	0	0	0	0	0	0	0	0	0	0	0	19	0	0	0	0	0	0	0	0	0	0	0	0	0	0	0	0	0	0	0	0	Bacteria; Proteobacteria; Betaproteobacteria; Burkholderiales; Comamonadaceae; Comamonadaceae_unclassified
Otu01260	0	0	0	0	2	0	0	0	0	0	0	0	2	0	0	1	0	0	0	0	0	0	0	0	0	0	0	0	0	0	0	0	1	0	0	0	0	0	0	1	1	0	0	Bacteria; Planctomycetes; Planctomycetia; Planctomycetales; Planctomycetaceae; Blastopirellula
Otu01261	0	4	0	0	1	0	0	0	1	0	0	0	0	1	0	0	0	0	0	0	0	0	0	0	0	1	0	0	0	0	0	0	0	2	0	0	0	0	0	0	0	0	0	Bacteria; Bacteria_unclassified; Bacteria_unclassified; Bacteria_unclassified; Bacteria_unclassified; Bacteria_unclassified
Otu01262	0	0	0	2	0	2	0	0	0	0	0	0	2	0	0	0	0	0	0	0	0	0	0	0	0	0	0	0	0	5	0	0	0	0	0	0	0	0	0	0	0	1	0	Bacteria; Planctomycetes; Planctomycetia; Planctomycetales; Planctomycetaceae; Pirellula
Otu01263	0	0	0	0	0	0	0	0	0	0	0	0	0	0	0	0	0	0	0	0	0	0	0	0	0	0	0	0	0	0	0	0	0	0	0	0	1	0	0	0	0	0	0	Bacteria; Chloroflexi; Anaerolineae; Anaerolineales; Anaerolineaceae; Anaerolineaceae_unclassified
Otu01264	0	0	0	0	0	0	0	0	0	0	0	0	0	0	0	0	0	0	13	0	0	0	0	0	2	0	0	0	0	0	0	0	0	0	0	0	0	0	0	0	0	0	0	Bacteria; Bacteria_unclassified; Bacteria_unclassified; Bacteria_unclassified; Bacteria_unclassified; Bacteria_unclassified
Otu01265	0	0	0	0	0	0	0	0	0	0	1	0	0	0	2	0	0	0	0	0	0	4	0	0	0	3	0	0	1	0	0	0	0	0	0	0	0	0	0	0	0	0	0	Bacteria; Proteobacteria; Alphaproteobacteria; Rhodobacterales; Rhodobacteraceae; Rhodobacteraceae_unclassified
Otu01266	0	0	0	0	2	0	0	0	0	0	0	0	0	0	0	0	0	2	0	0	0	0	0	0	0	1	0	0	1	0	0	0	0	0	0	1	0	0	0	0	0	0	0	Bacteria; Verrucomicrobia; Opitutae; Opitutales; Opitutaceae; Opitutus
Otu01268	0	0	0	0	0	0	0	0	1	0	1	0	0	2	0	0	4	0	0	0	0	0	0	0	0	0	0	0	0	0	0	0	0	0	0	0	0	0	0	0	1	0	0	Bacteria; Actinobacteria; Actinobacteria; Actinomycetales; Micrococcaceae; Micrococcaceae_unclassified
Otu01269	0	1	0	0	0	0	0	0	0	0	0	0	2	0	0	0	1	0	0	0	2	0	0	0	0	1	0	0	0	1	0	0	0	0	0	0	0	0	0	2	0	0	0	Bacteria; Planctomycetes; Planctomycetia; Planctomycetales; Planctomycetaceae; Pirellula
Otu01270	0	0	0	0	0	0	0	0	0	0	0	0	0	0	0	2	0	0	1	4	0	1	0	1	1	0	0	0	0	0	0	0	0	0	0	0	0	0	0	0	0	0	0	Bacteria; Chloroflexi; Anaerolineae; Anaerolineales; Anaerolineaceae; Anaerolineaceae_unclassified
Otu01271	0	0	1	4	0	0	0	0	0	1	0	0	0	0	0	0	0	0	0	0	0	0	0	0	0	0	0	0	0	0	0	0	0	0	0	0	1	0	0	0	0	0	0	Bacteria; Actinobacteria; Actinobacteria; Actinomycetales; Actinomycetales_unclassified; Actinomycetales_unclassified
Otu01272	1	0	1	0	0	0	0	0	0	0	0	0	0	0	0	0	0	1	0	0	0	0	0	0	0	0	0	0	1	2	0	0	0	0	0	0	0	0	0	0	0	0	0	Bacteria; Planctomycetes; Planctomycetia; Planctomycetales; Planctomycetaceae; Singulisphaera
Otu01273	0	0	0	0	0	0	0	0	0	0	0	0	2	0	0	0	0	0	0	0	0	0	0	0	2	0	0	0	0	0	0	0	0	0	1	1	0	0	0	0	1	1	0	Bacteria; Proteobacteria; Alphaproteobacteria; Caulobacterales; Caulobacteraceae; Caulobacteraceae_unclassified
Otu01274	0	0	0	0	0	0	0	0	1	1	0	0	0	0	0	0	0	0	2	0	2	2	0	0	0	0	1	0	0	1	0	0	0	0	0	0	0	0	0	0	0	1	0	Bacteria; Chloroflexi; Thermomicrobia; Thermomicrobia_unclassified; Thermomicrobia_unclassified; Thermomicrobia_unclassified
Otu01275	0	0	0	0	0	0	0	0	0	0	0	0	0	0	0	0	0	0	0	0	0	0	0	0	0	0	0	0	0	0	0	0	0	0	1	0	0	1	0	0	0	3	0	Bacteria; Acidobacteria; Acidobacteria_Gp3; Paludibaculum; Paludibaculum_unclassified; Paludibaculum_unclassified
Otu01276	0	0	0	0	0	0	0	0	0	0	0	0	0	0	0	0	0	0	0	0	0	0	0	0	1	0	0	2	0	1	0	0	0	0	0	0	0	0	0	0	1	0	0	Bacteria; Bacteria_unclassified; Bacteria_unclassified; Bacteria_unclassified; Bacteria_unclassified; Bacteria_unclassified
Otu01277	0	0	0	0	0	0	3	1	2	0	0	0	7	3	0	2	0	0	0	0	0	0	0	0	0	0	0	0	0	0	0	0	0	0	0	0	0	0	0	0	0	0	0	Bacteria; Proteobacteria; Alphaproteobacteria; Sphingomonadales; Sphingomonadaceae; Sphingopyxis
Otu01278	0	0	0	0	0	0	0	3	0	2	0	0	0	0	0	0	0	0	0	0	0	0	2	0	0	0	0	1	1	0	0	0	0	2	1	0	0	0	0	0	0	0	0	Bacteria; Bacteroidetes; Flavobacteriia; Flavobacteriales; Flavobacteriaceae; Arenibacter
Otu01279	0	0	0	0	0	0	1	0	0	0	0	0	1	0	0	0	0	1	0	0	0	0	0	0	0	0	0	0	2	1	0	0	0	0	0	0	0	0	0	0	0	0	0	Bacteria; Proteobacteria; Alphaproteobacteria; Rhodospirillales; Acetobacteraceae; Acetobacteraceae_unclassified
Otu01280	3	0	0	0	0	0	2	0	0	0	0	0	3	0	1	0	2	0	0	0	0	0	0	0	0	0	0	0	0	0	0	0	0	0	0	0	0	0	0	0	0	0	0	Bacteria; Proteobacteria; Alphaproteobacteria; Rhodobacterales; Rhodobacteraceae; Rhodobacteraceae_unclassified
Otu01281	0	0	0	0	0	0	1	0	0	0	0	0	2	2	0	0	0	2	0	0	0	0	0	0	0	1	0	0	0	1	0	0	0	0	0	0	0	0	0	0	0	0	0	Bacteria; Proteobacteria; Alphaproteobacteria; Sphingomonadales; Sphingomonadaceae; Sphingomonadaceae_unclassified
Otu01282	3	0	0	0	0	0	0	0	1	0	0	0	4	0	0	0	0	0	0	0	0	0	0	0	0	1	0	0	0	0	0	0	0	0	0	0	0	0	0	0	0	0	1	Bacteria; Actinobacteria; Actinobacteria; Actinomycetales; Cryptosporangiaceae; Cryptosporangium
Otu01283	1	0	0	0	0	0	0	0	0	0	0	0	2	0	0	0	0	2	0	1	0	0	0	0	0	0	0	0	1	0	0	0	0	0	0	0	0	0	0	0	0	0	3	Bacteria; Actinobacteria; Actinobacteria; Acidimicrobiales; Acidimicrobiales_unclassified; Acidimicrobiales_unclassified
Otu01284	0	0	0	0	0	0	2	0	0	0	0	0	0	0	0	0	1	1	0	0	0	0	0	0	0	0	0	0	0	0	0	0	0	0	0	0	0	0	1	0	0	0	0	Bacteria; Acidobacteria; Acidobacteria_Gp7; Gp7; Gp7_unclassified; Gp7_unclassified
Otu01285	4	0	0	0	0	0	3	0	1	1	0	0	3	0	2	0	0	0	0	0	0	0	0	0	0	0	0	0	0	0	0	0	0	0	0	0	0	0	0	0	0	0	0	Bacteria; Proteobacteria; Alphaproteobacteria; Rhizobiales; Hyphomicrobiaceae; Hyphomicrobium
Otu01286	0	0	0	0	0	0	1	0	0	0	0	0	0	0	0	0	0	0	0	0	0	0	0	0	0	2	0	0	0	0	0	0	0	0	0	0	0	0	0	2	0	0	0	Bacteria; Bacteria_unclassified; Bacteria_unclassified; Bacteria_unclassified; Bacteria_unclassified; Bacteria_unclassified
Otu01287	0	0	0	0	0	0	0	0	0	0	0	0	0	0	0	0	0	0	0	0	0	0	0	0	0	0	0	0	0	0	0	0	0	0	0	0	0	0	0	0	0	0	10	Bacteria; Armatimonadetes; Chthonomonadetes; Chthonomonadales; Chthonomonadaceae; Chthonomonas/Armatimonadetes_gp3
Otu01288	0	0	0	0	0	0	0	0	0	0	0	0	0	0	0	2	0	0	0	0	0	0	0	0	0	0	0	0	0	0	0	0	0	0	0	0	0	0	0	0	0	0	9	Bacteria; Acidobacteria; Acidobacteria_Gp6; Gp6; Gp6_unclassified; Gp6_unclassified
Otu01289	0	0	0	2	0	0	2	0	0	2	2	0	0	0	0	0	0	1	0	0	0	0	0	0	0	0	0	0	0	0	0	0	0	0	0	0	0	0	0	0	0	0	0	Bacteria; Proteobacteria; Gammaproteobacteria; Gammaproteobacteria_unclassified; Gammaproteobacteria_unclassified; Gammaproteobacteria_unclassified
Otu01290	0	0	0	0	6	0	0	0	2	1	0	0	5	0	0	0	0	0	0	0	0	0	0	0	0	0	0	0	0	0	0	0	0	0	0	0	0	0	0	0	0	0	0	Bacteria; Bacteria_unclassified; Bacteria_unclassified; Bacteria_unclassified; Bacteria_unclassified; Bacteria_unclassified
Otu01291	0	0	0	0	0	0	0	0	0	0	0	0	0	0	1	0	0	0	0	0	0	0	6	0	0	0	0	0	0	0	0	0	0	0	0	0	0	0	0	0	0	0	0	Bacteria; Bacteroidetes; Sphingobacteriia; Sphingobacteriales; Chitinophagaceae; Flavihumibacter
Otu01292	0	0	0	0	0	0	0	0	0	0	0	0	0	0	0	0	0	2	0	0	0	0	0	0	0	0	0	0	0	0	0	0	0	0	0	0	0	0	0	1	0	0	0	Bacteria; Bacteroidetes; Cytophagia; Cytophagales; Cyclobacteriaceae; Algoriphagus
Otu01293	0	0	0	0	0	0	3	0	1	0	0	0	0	2	0	2	0	0	0	0	0	0	0	0	0	0	0	0	2	0	0	1	0	0	0	0	0	0	0	0	0	1	0	Bacteria; Planctomycetes; Planctomycetia; Planctomycetales; Planctomycetaceae; Planctomicrobium
Otu01294	0	0	0	0	0	0	0	0	0	0	0	0	0	0	0	0	0	1	0	0	0	0	0	0	0	0	0	0	0	0	0	1	0	0	0	1	0	0	0	0	0	0	12	Bacteria; Proteobacteria; Alphaproteobacteria; Rhizobiales; Rhizobiales_unclassified; Rhizobiales_unclassified
Otu01295	0	0	0	3	3	0	0	0	0	0	0	0	4	1	0	0	1	1	0	0	0	0	0	0	0	0	0	0	0	0	0	0	0	0	0	0	0	0	0	0	0	0	0	Bacteria; Gemmatimonadetes; Gemmatimonadetes; Gemmatimonadales; Gemmatimonadaceae; Gemmatimonas
Otu01296	0	2	0	0	0	0	0	3	0	0	0	0	0	0	0	4	0	0	0	0	0	0	0	0	0	0	0	0	0	0	0	0	0	0	0	0	0	0	0	0	0	0	0	Bacteria; Actinobacteria; Actinobacteria; Actinomycetales; Mycobacteriaceae; Mycobacterium
Otu01297	0	0	0	2	1	0	2	0	0	0	0	0	0	0	0	0	3	1	0	0	0	0	2	0	0	0	0	0	0	0	0	0	0	0	0	0	0	0	0	0	0	0	0	Bacteria; Gemmatimonadetes; Gemmatimonadetes; Gemmatimonadales; Gemmatimonadaceae; Gemmatimonas
Otu01298	0	0	0	0	0	4	0	0	0	0	0	2	0	2	2	0	0	0	0	0	0	0	0	4	0	0	0	0	0	0	0	0	0	0	0	0	0	0	0	0	0	0	1	Bacteria; Bacteroidetes; Bacteroidetes_unclassified; Bacteroidetes_unclassified; Bacteroidetes_unclassified; Bacteroidetes_unclassified
Otu01299	0	0	0	0	0	0	0	0	0	0	0	0	0	0	0	0	0	0	8	3	0	0	0	0	1	2	0	0	0	0	0	0	0	0	0	1	0	0	0	0	0	0	0	Bacteria; Chloroflexi; Anaerolineae; Anaerolineales; Anaerolineaceae; Anaerolineaceae_unclassified
Otu01300	0	0	0	2	1	0	0	0	0	0	0	0	1	0	0	0	0	0	0	0	0	0	0	0	0	1	0	0	0	0	0	0	0	0	0	0	0	0	0	0	0	0	0	Bacteria; Bacteria_unclassified; Bacteria_unclassified; Bacteria_unclassified; Bacteria_unclassified; Bacteria_unclassified
Otu01301	0	0	0	0	0	0	0	0	0	0	0	0	0	0	0	0	0	0	0	0	0	0	0	0	0	0	0	0	0	0	0	0	0	0	0	0	0	0	0	0	0	0	12	Bacteria; Acidobacteria; Acidobacteria_Gp6; Gp6; Gp6_unclassified; Gp6_unclassified
Otu01302	0	0	0	0	0	0	0	2	0	0	0	0	0	0	0	0	0	0	0	0	0	0	0	0	2	0	0	0	0	0	0	0	0	0	0	8	0	0	0	0	0	0	0	Bacteria; Proteobacteria; Gammaproteobacteria; Gammaproteobacteria_unclassified; Gammaproteobacteria_unclassified; Gammaproteobacteria_unclassified
Otu01303	0	0	0	0	0	0	0	0	2	0	3	0	0	6	1	0	0	0	0	0	0	0	0	0	0	0	0	0	0	0	0	0	0	0	0	0	0	0	0	0	0	1	0	Bacteria; Actinobacteria; Actinobacteria; Actinomycetales; Actinomycetales_unclassified; Actinomycetales_unclassified
Otu01304	0	0	0	4	2	0	4	0	0	0	0	0	0	0	0	0	0	0	0	0	0	0	0	0	0	0	0	0	0	0	0	0	0	1	0	0	0	0	0	0	0	0	0	Bacteria; Planctomycetes; Planctomycetia; Planctomycetales; Planctomycetaceae; Planctomycetaceae_unclassified
Otu01305	0	0	0	0	0	0	0	0	0	0	0	0	0	0	0	0	0	0	0	0	0	0	2	0	0	0	0	0	0	0	0	0	1	0	0	0	0	0	0	0	0	0	0	Bacteria; Bacteroidetes; Bacteroidia; Bacteroidales; Prolixibacteraceae; Prolixibacteraceae_unclassified
Otu01306	0	0	0	0	0	0	0	0	0	0	0	0	2	0	0	0	0	2	0	0	0	0	0	0	0	1	0	0	0	0	0	0	0	0	0	0	0	0	0	0	0	0	0	Bacteria; Proteobacteria; Deltaproteobacteria; Desulfuromonadales; Desulfuromonadaceae; Desulfuromonas
Otu01307	0	0	0	0	0	0	0	0	0	0	0	0	0	0	0	0	0	0	0	0	0	0	0	0	1	0	0	0	0	0	0	0	1	0	0	0	0	1	0	0	0	1	0	Bacteria; Chloroflexi; Caldilineae; Caldilineales; Caldilineaceae; Caldilineaceae_unclassified
Otu01308	0	0	0	1	1	0	0	0	0	3	2	0	1	0	2	0	0	0	0	0	0	0	0	0	0	0	0	1	1	0	0	0	0	0	0	0	0	0	0	0	0	0	0	Bacteria; Proteobacteria; Gammaproteobacteria; Pseudomonadales; Pseudomonadaceae; Cellvibrio
Otu01309	3	0	0	0	0	0	0	0	0	1	0	0	0	0	4	0	0	1	0	0	0	0	0	0	0	0	0	3	0	0	0	0	0	1	0	0	0	0	0	0	0	0	0	Bacteria; Proteobacteria; Alphaproteobacteria; Rhizobiales; Rhizobiaceae; Rhizobium
Otu01310	0	0	0	0	0	0	0	0	0	0	0	0	0	0	0	0	0	0	0	0	0	0	0	0	0	0	0	0	0	0	0	0	0	0	0	0	0	0	0	0	0	0	11	Bacteria; Acidobacteria; Acidobacteria_Gp17; Gp17; Gp17_unclassified; Gp17_unclassified
Otu01311	0	0	0	0	0	0	0	0	0	0	0	0	0	0	0	0	0	0	0	2	0	0	0	0	4	1	0	0	1	0	0	0	0	0	0	0	0	0	0	0	0	0	0	Bacteria; Actinobacteria; Actinobacteria; Actinomycetales; Propionibacteriaceae; Propionicimonas
Otu01312	0	0	0	0	0	0	4	0	0	0	0	0	0	2	0	0	0	0	0	0	0	0	0	0	0	0	0	0	0	0	0	0	0	0	0	0	0	0	0	0	0	0	0	Bacteria; Actinobacteria; Actinobacteria; Actinomycetales; Mycobacteriaceae; Mycobacterium
Otu01313	0	2	0	0	2	0	0	0	0	0	0	0	0	0	0	0	0	0	0	0	0	0	0	0	0	1	0	0	0	0	0	0	0	0	1	0	0	0	0	3	0	0	0	Bacteria; candidate_division_WPS-1; candidate_division_WPS-1_unclassified; candidate_division_WPS-1_unclassified; candidate_division_WPS-1_unclassified; candidate_division_WPS-1_unclassified
Otu01314	0	0	0	0	0	0	0	0	0	0	0	0	0	0	0	0	0	0	0	0	0	0	0	0	0	0	0	0	0	0	0	0	2	0	0	0	0	0	0	0	0	0	0	Bacteria; Bacteroidetes; Bacteroidetes_unclassified; Bacteroidetes_unclassified; Bacteroidetes_unclassified; Bacteroidetes_unclassified
Otu01315	1	0	0	0	1	6	0	0	0	0	0	1	3	0	0	0	0	1	0	0	0	0	0	0	0	0	0	0	0	0	0	0	0	0	0	0	0	0	0	0	0	0	0	Bacteria; Proteobacteria; Proteobacteria_unclassified; Proteobacteria_unclassified; Proteobacteria_unclassified; Proteobacteria_unclassified
Otu01316	1	0	0	0	0	1	1	0	0	0	0	0	0	0	0	0	1	0	0	0	0	0	0	0	0	0	1	1	0	0	0	0	0	1	0	0	0	0	0	0	0	0	0	Bacteria; Planctomycetes; Planctomycetia; Planctomycetales; Planctomycetaceae; Planctomycetaceae_unclassified
Otu01317	0	0	0	0	0	0	0	0	0	0	0	0	0	0	0	0	0	2	0	0	0	0	0	0	0	0	0	0	1	0	0	0	0	0	0	0	0	0	0	0	0	0	0	Bacteria; Chloroflexi; Chloroflexi_unclassified; Chloroflexi_unclassified; Chloroflexi_unclassified; Chloroflexi_unclassified
Otu01318	0	0	0	0	1	4	2	0	0	0	0	1	0	0	1	0	2	0	1	0	0	0	0	0	0	0	0	0	0	0	0	0	0	0	0	0	0	0	0	0	0	0	0	Bacteria; Proteobacteria; Alphaproteobacteria; Sphingomonadales; Erythrobacteraceae; Erythrobacteraceae_unclassified
Otu01319	0	0	0	7	0	0	0	0	0	1	0	0	0	0	0	0	0	0	0	0	0	0	0	0	0	0	0	0	0	2	0	0	0	0	0	0	0	0	0	1	0	0	0	Bacteria; Bacteria_unclassified; Bacteria_unclassified; Bacteria_unclassified; Bacteria_unclassified; Bacteria_unclassified
Otu01320	0	0	0	3	0	3	0	0	0	0	3	0	0	0	0	0	0	1	0	0	0	0	0	0	0	5	0	0	0	0	0	0	0	0	0	0	0	0	0	0	0	0	0	Bacteria; Proteobacteria; Proteobacteria_unclassified; Proteobacteria_unclassified; Proteobacteria_unclassified; Proteobacteria_unclassified
Otu01321	0	0	0	2	0	2	2	0	0	0	1	0	0	0	0	0	0	0	0	0	0	0	0	0	2	0	0	0	0	0	0	0	0	0	0	0	0	0	0	0	0	0	0	Bacteria; Bacteroidetes; Sphingobacteriia; Sphingobacteriales; Chitinophagaceae; Chitinophagaceae_unclassified
Otu01322	0	3	0	0	0	0	0	1	0	0	0	0	0	0	2	0	0	0	0	0	0	0	0	0	0	0	0	0	0	0	0	0	0	0	1	0	0	0	0	0	0	0	1	Bacteria; Planctomycetes; Planctomycetia; Planctomycetales; Planctomycetaceae; Planctomycetaceae_unclassified
Otu01323	0	0	0	0	0	0	4	0	0	0	0	0	0	0	0	0	2	2	0	0	0	0	0	0	0	0	0	0	0	0	0	0	0	0	0	0	0	0	0	0	0	0	0	Bacteria; Planctomycetes; Planctomycetia; Planctomycetales; Planctomycetaceae; Aquisphaera
Otu01324	0	0	0	0	0	0	0	0	0	0	0	0	0	0	0	0	0	0	0	0	0	0	0	0	0	0	0	0	0	0	0	0	0	0	0	0	0	0	0	0	0	0	9	Bacteria; Verrucomicrobia; Spartobacteria; Spartobacteria_unclassified; Spartobacteria_unclassified; Spartobacteria_unclassified
Otu01325	0	0	0	0	0	0	0	0	0	0	0	0	0	0	0	0	0	3	0	0	0	0	0	0	0	0	0	0	0	0	0	0	0	0	0	0	0	0	0	0	0	0	0	Bacteria; Bacteria_unclassified; Bacteria_unclassified; Bacteria_unclassified; Bacteria_unclassified; Bacteria_unclassified
Otu01326	0	0	0	0	0	0	0	0	0	1	0	0	1	0	0	0	0	3	0	0	0	0	0	0	0	0	0	0	0	0	0	0	0	0	0	0	0	0	0	0	0	0	0	Bacteria; Actinobacteria; Actinobacteria; Actinomycetales; Streptosporangiaceae; Nonomuraea
Otu01327	0	0	0	0	0	0	0	0	0	0	0	0	0	1	0	2	9	0	0	0	0	1	3	0	0	0	0	0	0	0	0	0	0	0	0	0	0	0	0	3	0	0	0	Bacteria; Firmicutes; Bacilli; Bacillales; Bacillaceae_2; Bacillaceae_2_unclassified
Otu01328	2	0	0	0	1	0	0	0	3	0	0	0	0	0	0	0	0	0	0	2	0	0	0	0	0	0	0	0	0	0	0	0	0	1	0	0	0	0	0	0	0	3	0	Bacteria; Planctomycetes; Planctomycetia; Planctomycetales; Planctomycetaceae; Planctomycetaceae_unclassified
Otu01329	1	0	0	0	0	0	2	0	1	1	0	0	0	0	0	2	0	2	0	0	0	0	0	0	0	0	0	0	0	1	0	0	0	0	0	0	0	0	0	1	0	0	0	Bacteria; Firmicutes; Clostridia; Clostridiales; Clostridiaceae_1; Clostridium_sensu_stricto
Otu01330	2	0	0	0	0	0	0	0	0	3	2	0	2	0	0	0	0	0	0	0	0	0	0	0	2	0	0	0	0	0	0	0	0	1	0	0	0	0	0	0	0	0	0	Bacteria; Verrucomicrobia; Verrucomicrobia_unclassified; Verrucomicrobia_unclassified; Verrucomicrobia_unclassified; Verrucomicrobia_unclassified
Otu01331	0	0	0	0	0	0	0	0	0	0	0	0	0	0	0	0	0	0	2	0	3	0	0	0	0	0	0	0	0	0	0	0	0	0	0	3	0	0	0	3	0	0	0	Bacteria; Acidobacteria; Acidobacteria_Gp7; Gp7; Gp7_unclassified; Gp7_unclassified
Otu01332	0	0	0	2	1	0	1	0	0	0	0	0	0	0	0	1	2	0	0	1	2	0	0	0	0	1	0	0	0	0	0	0	0	0	0	0	0	0	0	1	0	0	0	Bacteria; Bacteria_unclassified; Bacteria_unclassified; Bacteria_unclassified; Bacteria_unclassified; Bacteria_unclassified
Otu01333	2	0	0	0	0	0	0	0	2	1	0	0	0	0	0	0	0	0	0	0	0	0	0	0	0	2	0	0	0	0	0	2	0	0	0	0	0	0	0	0	0	0	0	Bacteria; Planctomycetes; Planctomycetia; Planctomycetales; Planctomycetaceae; Planctomycetaceae_unclassified
Otu01334	0	3	0	0	5	0	2	0	1	0	0	0	0	0	0	0	0	0	2	0	0	0	0	0	0	0	0	0	0	0	0	0	0	0	0	0	0	0	0	0	0	0	0	Bacteria; Acidobacteria; Acidobacteria_Gp4; Acidobacteria_Gp4_unclassified; Acidobacteria_Gp4_unclassified; Acidobacteria_Gp4_unclassified
Otu01335	0	0	0	0	1	0	0	0	0	0	3	0	0	0	5	0	0	0	0	0	0	0	0	0	0	2	0	0	0	0	0	0	0	0	0	0	0	0	0	0	0	0	0	Bacteria; Proteobacteria; Betaproteobacteria; Burkholderiales; Burkholderiales_unclassified; Burkholderiales_unclassified
Otu01336	0	0	0	0	0	0	0	0	0	0	0	0	0	0	0	0	0	0	0	0	0	0	0	0	0	0	0	0	1	0	0	0	0	0	0	0	0	0	0	0	0	0	5	Bacteria; Bacteria_unclassified; Bacteria_unclassified; Bacteria_unclassified; Bacteria_unclassified; Bacteria_unclassified
Otu01337	0	0	0	0	0	0	0	0	0	0	0	0	0	0	0	0	0	0	0	5	0	1	0	1	0	0	0	0	0	0	0	0	1	0	0	0	0	0	0	0	0	0	0	Bacteria; Chloroflexi; Caldilineae; Caldilineales; Caldilineaceae; Litorilinea
Otu01338	0	0	0	0	0	0	0	0	0	0	0	0	0	0	0	0	0	1	0	0	0	0	0	0	1	0	0	0	0	0	0	0	0	0	0	0	0	0	0	0	1	3	2	Bacteria; Acidobacteria; Acidobacteria_Gp16; Gp16; Gp16_unclassified; Gp16_unclassified
Otu01339	0	0	0	0	0	0	0	0	0	0	0	0	0	0	0	0	0	0	0	0	0	3	0	11	0	1	0	0	0	2	0	0	0	0	0	0	0	0	0	0	0	0	0	Bacteria; Proteobacteria; Alphaproteobacteria; Rhizobiales; Rhizobiales_unclassified; Rhizobiales_unclassified
Otu01340	1	0	0	0	0	0	0	0	0	0	0	0	0	0	0	2	0	2	0	0	0	0	0	0	0	0	0	0	0	0	0	0	0	0	0	0	0	0	0	0	0	0	0	Bacteria; Proteobacteria; Gammaproteobacteria; Methylococcales; Methylococcaceae; Methylobacter
Otu01341	0	0	0	0	0	0	0	0	0	0	0	0	1	0	0	0	0	0	0	0	0	0	0	0	0	0	0	0	0	0	0	0	0	0	0	0	0	0	0	0	0	0	4	Bacteria; Actinobacteria; Actinobacteria; Gaiellales; Gaiellaceae; Gaiella
Otu01342	0	0	0	0	0	0	0	0	0	0	0	0	0	0	0	0	0	0	2	0	0	0	0	0	0	0	0	0	0	1	0	0	1	0	0	0	0	1	0	0	0	0	0	Bacteria; Proteobacteria; Gammaproteobacteria; Gammaproteobacteria_unclassified; Gammaproteobacteria_unclassified; Gammaproteobacteria_unclassified
Otu01343	0	1	0	0	0	0	2	0	0	0	0	0	0	0	6	0	0	2	0	0	0	0	0	0	2	0	0	0	0	0	0	0	0	0	0	0	0	0	0	0	0	0	0	Bacteria; Bacteroidetes; Flavobacteriia; Flavobacteriales; Flavobacteriaceae; Flavobacterium
Otu01344	0	0	0	0	0	0	0	0	0	0	0	0	0	0	0	0	0	0	0	0	0	0	0	0	0	0	0	0	0	3	0	2	0	0	0	2	0	0	0	0	1	0	0	Bacteria; Verrucomicrobia; Subdivision3; Subdivision3_unclassified; Subdivision3_unclassified; Subdivision3_unclassified
Otu01345	1	0	0	0	4	0	0	0	0	0	0	0	1	0	0	0	0	0	0	0	0	0	0	0	0	0	0	0	0	0	0	0	0	0	0	0	0	0	0	0	0	0	0	Bacteria; Proteobacteria; Gammaproteobacteria; Gammaproteobacteria_unclassified; Gammaproteobacteria_unclassified; Gammaproteobacteria_unclassified
Otu01346	0	0	0	0	0	0	0	0	0	0	0	0	4	0	0	1	0	0	0	4	0	0	0	0	0	0	0	0	0	0	0	0	0	1	0	0	0	0	0	0	0	0	0	Bacteria; Planctomycetes; Planctomycetia; Planctomycetales; Planctomycetaceae; Planctomycetaceae_unclassified
Otu01347	0	0	0	0	0	0	0	0	0	0	0	0	0	0	0	0	0	0	0	0	0	0	0	0	0	0	0	0	0	0	0	0	1	0	0	0	1	0	0	0	0	0	0	Bacteria; Firmicutes; Clostridia; Clostridiales; Ruminococcaceae; Saccharofermentans
Otu01348	0	0	0	0	0	0	0	0	0	0	0	0	0	0	0	0	0	0	0	0	0	0	0	0	0	0	0	0	0	0	0	0	0	0	0	0	0	1	0	0	2	3	0	Bacteria; Proteobacteria; Alphaproteobacteria; Rhizobiales; Xanthobacteraceae; Pseudolabrys
Otu01349	0	0	0	0	3	0	0	0	0	0	0	0	5	0	2	0	0	0	0	0	0	0	0	0	0	0	0	0	0	0	0	0	0	0	0	0	0	0	0	0	0	0	0	Bacteria; Proteobacteria; Deltaproteobacteria; Desulfovibrionales; Desulfovibrionaceae; Desulfovibrio
Otu01350	0	0	0	0	0	0	0	0	1	0	0	0	0	0	0	0	0	0	1	0	0	0	0	0	0	4	0	0	0	0	0	0	0	0	0	0	0	0	0	0	0	0	0	Bacteria; Bacteria_unclassified; Bacteria_unclassified; Bacteria_unclassified; Bacteria_unclassified; Bacteria_unclassified
Otu01351	0	0	0	0	0	0	0	0	0	0	0	0	0	0	0	0	0	0	0	0	0	2	0	1	0	0	1	0	0	0	0	0	1	0	0	0	0	0	0	0	0	0	0	Bacteria; Bacteroidetes; Bacteroidetes_unclassified; Bacteroidetes_unclassified; Bacteroidetes_unclassified; Bacteroidetes_unclassified
Otu01352	0	0	0	0	0	0	0	0	0	0	0	0	0	3	0	0	0	4	0	0	0	0	0	0	0	0	0	0	0	0	0	0	0	0	0	0	0	0	0	0	1	0	0	Bacteria; Deinococcus-Thermus; Deinococci; Deinococcales; Trueperaceae; Truepera
Otu01353	1	0	0	0	0	0	0	0	0	0	0	0	0	4	2	0	0	0	0	0	0	0	0	0	0	0	0	0	0	0	0	0	0	0	0	0	0	0	0	0	0	0	0	Bacteria; Actinobacteria; Actinobacteria; Actinomycetales; Streptosporangiaceae; Streptosporangium
Otu01354	0	0	0	0	0	0	0	0	0	0	0	0	0	0	0	0	0	0	2	0	0	2	0	0	0	2	0	0	0	0	0	0	0	0	0	1	0	0	0	0	0	0	0	Bacteria; Chloroflexi; Caldilineae; Caldilineales; Caldilineaceae; Litorilinea
Otu01355	3	2	0	0	2	3	0	0	0	0	0	0	1	0	0	0	0	0	0	0	0	0	2	0	0	0	0	0	0	1	0	0	0	0	0	0	0	0	0	0	0	0	0	Bacteria; candidate_division_WPS-1; candidate_division_WPS-1_unclassified; candidate_division_WPS-1_unclassified; candidate_division_WPS-1_unclassified; candidate_division_WPS-1_unclassified
Otu01356	0	0	0	0	0	0	0	0	0	0	0	1	0	0	0	0	0	0	0	0	0	0	0	0	0	0	0	0	0	1	0	0	0	1	0	0	0	0	0	0	3	0	0	Bacteria; Actinobacteria; Actinobacteria; Actinomycetales; Actinomycetales_unclassified; Actinomycetales_unclassified
Otu01357	0	0	0	0	0	0	0	0	0	0	0	0	0	0	0	0	0	2	0	0	0	0	0	0	0	0	0	0	0	1	0	0	0	2	0	0	0	0	0	0	0	0	0	Bacteria; Verrucomicrobia; Verrucomicrobia_unclassified; Verrucomicrobia_unclassified; Verrucomicrobia_unclassified; Verrucomicrobia_unclassified
Otu01358	0	1	0	2	0	0	0	0	0	0	0	0	0	0	0	0	2	0	0	0	0	0	0	0	0	0	0	0	0	0	0	0	0	0	0	0	0	0	0	0	0	0	0	Bacteria; Bacteroidetes; Sphingobacteriia; Sphingobacteriales; Chitinophagaceae; Chitinophagaceae_unclassified
Otu01359	0	2	0	0	0	0	0	0	0	0	3	0	3	1	0	0	0	0	0	0	0	0	0	0	0	0	0	0	0	0	0	0	0	0	0	0	0	0	0	0	0	0	1	Bacteria; Actinobacteria; Actinobacteria; Actinomycetales; Micromonosporaceae; Asanoa
Otu01360	0	0	0	0	0	0	0	1	0	2	0	0	0	0	2	0	0	2	0	0	0	0	0	0	0	0	0	0	0	1	0	0	0	0	0	0	0	0	0	0	0	0	0	Bacteria; Bacteroidetes; Sphingobacteriia; Sphingobacteriales; Chitinophagaceae; Chitinophagaceae_unclassified
Otu01361	0	0	0	0	3	0	0	0	0	0	0	0	0	0	0	0	0	1	0	0	0	0	0	0	0	0	0	0	0	0	0	0	0	0	0	0	0	0	0	0	0	0	0	Bacteria; Bacteria_unclassified; Bacteria_unclassified; Bacteria_unclassified; Bacteria_unclassified; Bacteria_unclassified
Otu01362	0	0	0	0	3	0	1	0	0	0	0	0	0	0	2	0	0	1	0	0	0	0	0	0	0	0	0	0	0	1	0	0	0	0	0	0	0	0	0	0	0	0	0	Bacteria; candidate_division_WPS-1; candidate_division_WPS-1_unclassified; candidate_division_WPS-1_unclassified; candidate_division_WPS-1_unclassified; candidate_division_WPS-1_unclassified
Otu01363	0	0	0	0	0	0	0	0	0	0	0	0	0	0	0	2	3	0	0	1	0	0	0	0	0	0	0	0	0	0	0	0	0	1	0	0	0	0	0	1	0	3	0	Bacteria; Actinobacteria; Actinobacteria; Actinomycetales; Bogoriellaceae; Georgenia
Otu01364	1	3	0	0	0	0	0	0	0	0	0	0	0	0	0	0	3	1	1	0	0	0	0	0	0	1	0	0	0	0	0	0	0	0	0	0	0	0	0	0	0	0	0	Bacteria; Bacteria_unclassified; Bacteria_unclassified; Bacteria_unclassified; Bacteria_unclassified; Bacteria_unclassified
Otu01365	0	0	0	2	0	0	2	0	2	0	0	0	5	0	0	0	0	1	0	0	0	0	0	0	0	1	0	0	0	1	0	0	0	0	0	0	0	0	0	0	1	0	0	Bacteria; Proteobacteria; Alphaproteobacteria; Rhizobiales; Rhizobiaceae; Kaistia
Otu01366	1	0	0	0	0	0	0	0	0	0	0	0	0	0	0	0	0	0	2	0	0	0	0	0	0	2	2	0	2	0	0	0	0	0	0	2	0	0	0	0	0	0	0	Bacteria; Proteobacteria; Alphaproteobacteria; Rhodospirillales; Acetobacteraceae; Roseomonas
Otu01367	0	0	0	0	1	0	2	0	0	0	0	0	3	0	5	0	0	0	0	0	0	0	0	0	0	0	0	0	0	0	0	0	0	0	0	0	0	0	0	0	0	0	0	Bacteria; Bacteroidetes; Cytophagia; Cytophagales; Cytophagaceae; Nibribacter
Otu01368	0	1	0	0	0	2	0	0	0	0	0	0	0	0	0	0	12	0	0	0	0	0	0	0	0	0	0	0	0	0	0	0	0	0	0	0	0	0	0	1	0	2	0	Bacteria; Bacteria_unclassified; Bacteria_unclassified; Bacteria_unclassified; Bacteria_unclassified; Bacteria_unclassified
Otu01369	0	0	0	0	0	2	0	0	0	3	0	0	0	0	8	0	0	0	0	0	0	0	0	0	0	0	0	0	0	0	0	0	0	0	0	0	0	0	0	0	0	0	0	Bacteria; Bacteroidetes; Flavobacteriia; Flavobacteriales; Flavobacteriaceae; Flavobacterium
Otu01370	0	0	0	0	1	0	0	0	0	0	0	0	0	2	0	0	0	1	0	4	1	0	0	0	0	2	0	0	0	0	0	0	0	0	0	0	0	0	0	0	0	0	0	Bacteria; Bacteroidetes; Sphingobacteriia; Sphingobacteriales; Chitinophagaceae; Chitinophagaceae_unclassified
Otu01371	0	0	0	0	0	0	0	0	0	0	0	0	0	0	0	0	0	0	0	0	0	0	0	0	0	0	0	0	0	0	0	0	0	0	0	0	0	0	0	0	0	0	6	Bacteria; Verrucomicrobia; Subdivision3; Subdivision3_unclassified; Subdivision3_unclassified; Subdivision3_unclassified
Otu01372	0	0	0	0	0	0	0	0	0	0	0	0	0	0	0	0	0	0	0	0	0	0	0	0	0	0	2	0	0	0	0	0	0	0	0	0	0	0	0	0	0	0	0	Bacteria; Bacteria_unclassified; Bacteria_unclassified; Bacteria_unclassified; Bacteria_unclassified; Bacteria_unclassified
Otu01373	0	0	0	0	1	0	0	0	0	1	0	0	0	0	0	0	0	0	0	0	0	0	2	0	0	0	0	2	0	0	0	0	0	0	0	0	0	0	0	0	0	0	0	Bacteria; Actinobacteria; Actinobacteria; Actinomycetales; Mycobacteriaceae; Mycobacterium
Otu01374	2	0	0	0	0	0	0	1	0	0	0	0	0	0	0	5	0	0	1	0	0	0	0	0	0	0	0	0	0	0	0	1	0	0	0	0	0	0	0	0	0	0	0	Bacteria; Planctomycetes; Planctomycetia; Planctomycetales; Planctomycetaceae; Planctomycetaceae_unclassified
Otu01375	2	0	0	0	0	1	0	0	1	0	0	1	0	0	0	0	2	0	0	0	0	0	0	0	0	0	0	0	0	0	0	0	0	0	0	0	0	0	0	0	0	0	0	Bacteria; Bacteria_unclassified; Bacteria_unclassified; Bacteria_unclassified; Bacteria_unclassified; Bacteria_unclassified
Otu01376	0	0	0	0	0	0	0	0	0	2	0	0	0	0	0	6	0	0	0	0	0	0	0	0	0	0	0	0	0	2	0	0	0	0	0	0	0	0	0	0	0	0	0	Bacteria; Bacteria_unclassified; Bacteria_unclassified; Bacteria_unclassified; Bacteria_unclassified; Bacteria_unclassified
Otu01377	0	0	0	0	0	0	0	0	0	0	0	4	0	0	0	0	0	0	0	0	0	0	0	0	0	0	0	0	0	0	0	2	0	0	0	0	0	0	0	0	0	0	0	Bacteria; Proteobacteria; Gammaproteobacteria; Gammaproteobacteria_unclassified; Gammaproteobacteria_unclassified; Gammaproteobacteria_unclassified
Otu01378	0	0	0	2	1	0	2	0	0	0	0	0	0	0	0	0	0	3	0	0	0	0	0	0	0	0	0	0	0	0	0	0	0	0	0	0	0	0	0	1	0	0	0	Bacteria; Proteobacteria; Oligoflexia; Oligoflexales; Oligoflexaceae; Oligoflexus
Otu01379	0	0	0	0	0	0	0	0	0	0	0	0	0	0	0	0	0	0	0	0	0	0	0	0	0	0	0	0	0	0	0	0	0	0	2	1	0	0	0	0	1	1	0	Bacteria; Proteobacteria; Betaproteobacteria; Nitrosomonadales; Nitrosomonadaceae; Nitrosomonadaceae_unclassified
Otu01380	0	0	0	2	6	0	0	0	0	0	0	0	0	0	0	0	0	0	0	0	0	0	0	0	1	0	0	0	0	1	0	0	0	0	0	0	0	0	0	0	0	0	0	Bacteria; Bacteroidetes; Flavobacteriia; Flavobacteriales; Cryomorphaceae; Fluviicola
Otu01381	3	0	0	0	0	0	0	0	1	0	0	0	0	2	0	1	0	0	0	0	0	0	0	0	0	0	0	0	0	0	0	0	0	0	0	0	0	0	0	0	0	0	0	Bacteria; Planctomycetes; Planctomycetia; Planctomycetales; Planctomycetaceae; Planctomycetaceae_unclassified
Otu01382	0	0	0	0	0	0	0	0	1	0	0	0	1	0	0	0	0	0	1	2	0	0	0	0	0	0	0	0	0	0	0	0	0	1	0	0	0	0	0	0	0	0	0	Bacteria; Planctomycetes; Planctomycetia; Planctomycetales; Planctomycetaceae; Planctomycetaceae_unclassified
Otu01383	0	1	1	0	0	0	0	0	0	0	0	0	0	0	0	0	0	0	0	0	0	0	0	0	0	0	0	0	0	0	0	0	2	0	0	0	0	0	0	0	0	0	0	Bacteria; Firmicutes; Clostridia; Clostridiales; Clostridiaceae_1; Clostridiaceae_1_unclassified
Otu01384	0	0	0	0	0	0	0	0	0	0	0	0	0	0	0	0	0	0	0	0	0	0	0	0	0	0	0	0	0	0	0	0	0	0	0	0	0	0	0	0	0	0	8	Bacteria; Bacteria_unclassified; Bacteria_unclassified; Bacteria_unclassified; Bacteria_unclassified; Bacteria_unclassified
Otu01385	0	1	0	0	0	0	0	0	1	0	0	0	0	0	0	0	0	1	0	0	0	0	0	0	2	0	0	0	0	0	0	0	0	0	0	0	0	0	0	0	0	0	0	Bacteria; Bacteria_unclassified; Bacteria_unclassified; Bacteria_unclassified; Bacteria_unclassified; Bacteria_unclassified
Otu01386	2	0	0	0	0	0	0	0	0	0	0	0	0	0	0	0	3	3	0	0	0	0	0	0	0	0	0	0	1	0	0	0	0	0	0	0	0	0	0	0	0	0	0	Bacteria; candidate_division_WPS-1; candidate_division_WPS-1_unclassified; candidate_division_WPS-1_unclassified; candidate_division_WPS-1_unclassified; candidate_division_WPS-1_unclassified
Otu01387	0	0	0	0	1	0	0	0	0	0	3	0	0	0	1	2	2	0	0	0	0	0	0	0	0	2	0	0	0	0	0	0	0	0	0	0	0	0	0	0	0	0	0	Bacteria; candidate_division_WPS-1; candidate_division_WPS-1_unclassified; candidate_division_WPS-1_unclassified; candidate_division_WPS-1_unclassified; candidate_division_WPS-1_unclassified
Otu01388	2	0	0	0	0	0	0	0	0	0	0	0	0	0	0	0	2	0	2	2	0	3	0	0	1	1	0	1	0	0	0	0	0	0	0	0	0	0	0	0	0	0	0	Bacteria; candidate_division_WPS-1; candidate_division_WPS-1_unclassified; candidate_division_WPS-1_unclassified; candidate_division_WPS-1_unclassified; candidate_division_WPS-1_unclassified
Otu01389	2	0	0	0	0	5	0	0	0	1	0	0	2	0	0	0	0	1	0	0	0	0	0	0	0	0	0	0	0	0	0	0	0	0	0	0	0	0	0	0	0	0	0	Bacteria; Actinobacteria; Actinobacteria; Actinomycetales; Dermabacteraceae; Brachybacterium
Otu01390	2	0	0	0	0	4	1	0	0	4	0	0	0	0	0	1	0	0	0	0	0	0	0	0	0	0	0	0	0	0	0	0	0	0	2	0	0	0	0	0	0	0	0	Bacteria; Planctomycetes; Planctomycetia; Planctomycetales; Planctomycetaceae; Planctomycetaceae_unclassified
Otu01391	0	0	0	0	0	0	0	0	0	0	0	0	0	0	0	0	0	0	0	0	0	0	0	0	0	0	0	0	0	0	0	0	1	0	0	0	0	0	0	0	1	0	9	Bacteria; Actinobacteria; Actinobacteria; Actinobacteria_unclassified; Actinobacteria_unclassified; Actinobacteria_unclassified
Otu01392	0	0	0	0	0	0	0	0	2	0	0	0	0	0	0	0	0	0	2	0	0	2	0	0	0	0	0	0	0	0	0	0	0	0	0	1	0	0	0	0	2	0	0	Bacteria; Bacteria_unclassified; Bacteria_unclassified; Bacteria_unclassified; Bacteria_unclassified; Bacteria_unclassified
Otu01393	0	0	0	3	3	0	0	0	1	0	0	0	1	0	3	0	1	0	0	0	0	0	0	0	0	0	0	0	1	0	0	0	0	0	0	0	0	0	0	0	0	0	0	Bacteria; Acidobacteria; Acidobacteria_Gp4; Acidobacteria_Gp4_unclassified; Acidobacteria_Gp4_unclassified; Acidobacteria_Gp4_unclassified
Otu01394	2	0	0	0	0	0	0	0	1	0	1	0	1	0	3	0	0	0	0	0	0	0	0	0	0	0	0	0	0	0	0	0	0	0	0	0	0	0	0	0	0	0	0	Bacteria; Bacteria_unclassified; Bacteria_unclassified; Bacteria_unclassified; Bacteria_unclassified; Bacteria_unclassified
Otu01395	0	0	0	0	0	0	0	0	0	0	0	0	0	0	0	0	0	0	2	1	4	0	2	1	5	0	0	0	0	0	0	0	0	0	0	1	0	0	0	0	0	0	0	Bacteria; Verrucomicrobia; Subdivision3; Subdivision3_unclassified; Subdivision3_unclassified; Subdivision3_unclassified
Otu01396	0	0	0	0	0	0	0	0	0	0	0	0	0	0	0	0	0	0	2	2	0	0	0	0	0	0	0	0	0	0	0	0	0	1	0	0	4	0	0	0	3	0	0	Bacteria; Proteobacteria; Betaproteobacteria; Hydrogenophilales; Hydrogenophilaceae; Thiobacillus
Otu01397	0	0	0	0	0	0	0	0	0	0	0	0	0	0	0	0	0	0	0	0	0	0	0	0	0	0	0	0	0	0	0	0	0	0	0	0	0	0	0	0	2	4	0	Bacteria; Chloroflexi; Caldilineae; Caldilineales; Caldilineaceae; Caldilineaceae_unclassified
Otu01398	0	0	0	0	0	0	0	0	0	0	0	0	1	0	0	0	0	0	0	0	0	0	0	0	0	0	0	0	0	0	0	1	0	0	0	0	0	0	0	0	0	0	4	Bacteria; Proteobacteria; Alphaproteobacteria; Rhizobiales; Rhizobiales_unclassified; Rhizobiales_unclassified
Otu01399	0	4	0	0	0	0	0	0	0	0	0	0	2	0	0	0	0	0	0	0	0	0	0	0	0	0	0	0	0	2	0	0	0	0	0	0	0	0	0	0	0	0	0	Bacteria; Firmicutes; Bacilli; Bacillales; Bacillaceae_1; Bacillaceae_1_unclassified
Otu01400	0	0	0	0	0	0	0	0	0	0	0	0	0	0	0	0	0	0	0	0	0	0	0	0	0	0	0	0	0	0	0	0	0	1	3	2	0	0	0	1	0	0	0	Bacteria; Bacteria_unclassified; Bacteria_unclassified; Bacteria_unclassified; Bacteria_unclassified; Bacteria_unclassified
Otu01401	0	0	0	2	0	0	0	0	0	0	0	0	0	0	0	0	0	0	0	0	0	0	0	0	2	0	0	0	0	5	0	0	0	0	0	0	0	0	0	0	0	0	0	Bacteria; Acidobacteria; Acidobacteria_Gp3; Gp3; Gp3_unclassified; Gp3_unclassified
Otu01402	1	0	0	0	0	0	0	0	0	0	0	0	0	0	0	0	3	3	0	0	0	0	0	1	1	0	1	0	0	0	0	0	0	0	0	0	0	0	0	0	0	0	0	Bacteria; Proteobacteria; Alphaproteobacteria; Rhodobacterales; Rhodobacteraceae; Rhodobacteraceae_unclassified
Otu01403	0	0	0	0	2	0	0	0	0	0	0	0	0	0	0	0	0	0	2	0	0	0	0	0	1	0	0	0	0	0	0	0	0	0	1	0	0	0	0	0	0	0	0	Bacteria; Chloroflexi; Chloroflexi_unclassified; Chloroflexi_unclassified; Chloroflexi_unclassified; Chloroflexi_unclassified
Otu01404	0	0	0	0	0	0	0	0	0	0	0	0	0	0	0	0	0	0	0	0	0	0	0	0	0	0	0	0	0	0	0	0	1	0	0	0	0	0	0	0	0	0	6	Bacteria; Acidobacteria; Acidobacteria_Gp25; Gp25; Gp25_unclassified; Gp25_unclassified
Otu01405	1	0	0	0	0	3	0	0	0	0	0	0	0	4	0	1	0	0	0	0	0	0	0	0	0	0	0	0	0	0	0	0	0	0	0	0	0	0	0	0	0	0	0	Bacteria; Actinobacteria; Actinobacteria; Actinomycetales; Actinomycetales_unclassified; Actinomycetales_unclassified
Otu01406	0	0	0	0	0	0	0	0	0	0	0	0	0	0	7	0	0	0	0	0	0	0	0	0	0	0	0	0	0	0	0	0	0	0	0	0	1	0	0	0	0	0	0	Bacteria; Proteobacteria; Alphaproteobacteria; Sphingomonadales; Sphingomonadaceae; Sphingobium
Otu01407	1	0	0	2	2	5	0	0	0	0	0	0	0	0	0	0	0	0	0	0	0	0	0	0	0	0	0	0	0	0	0	0	0	0	0	0	0	0	0	0	0	0	0	Bacteria; Actinobacteria; Actinobacteria; Actinomycetales; Nocardiopsaceae; Nocardiopsis
Otu01408	0	0	0	0	0	0	0	0	0	0	0	0	0	0	0	0	3	0	0	0	4	0	2	0	0	0	0	0	0	0	0	0	0	0	0	0	0	0	0	0	2	0	0	Bacteria; candidate_division_WPS-1; candidate_division_WPS-1_unclassified; candidate_division_WPS-1_unclassified; candidate_division_WPS-1_unclassified; candidate_division_WPS-1_unclassified
Otu01409	0	3	0	1	0	0	2	0	0	0	0	1	0	0	0	0	0	0	0	0	0	0	0	0	0	1	0	0	0	0	0	0	0	0	0	0	0	0	0	1	0	0	0	Bacteria; Planctomycetes; Planctomycetia; Planctomycetales; Planctomycetaceae; Planctomycetaceae_unclassified
Otu01410	0	0	0	1	0	0	0	0	1	0	0	0	0	0	0	1	0	0	0	4	0	0	0	0	0	1	0	0	0	0	0	0	0	0	0	0	0	0	0	0	0	0	0	Bacteria; Proteobacteria; Deltaproteobacteria; Myxococcales; Myxococcales_unclassified; Myxococcales_unclassified
Otu01411	3	2	0	0	0	0	0	3	1	0	0	0	0	0	0	0	0	0	0	0	0	0	0	0	0	0	0	0	0	1	0	0	0	0	0	0	0	0	0	0	0	1	0	Bacteria; Bacteria_unclassified; Bacteria_unclassified; Bacteria_unclassified; Bacteria_unclassified; Bacteria_unclassified
Otu01412	0	0	0	0	0	0	0	0	0	0	0	0	0	0	0	0	0	0	0	0	0	0	0	0	0	0	0	0	0	0	0	0	0	0	0	0	0	0	0	0	0	0	9	Bacteria; Bacteria_unclassified; Bacteria_unclassified; Bacteria_unclassified; Bacteria_unclassified; Bacteria_unclassified
Otu01413	0	1	0	0	0	0	1	0	0	0	1	0	1	0	1	0	0	0	0	0	0	0	0	1	0	0	0	0	0	0	0	0	0	0	0	0	0	0	0	0	0	0	0	Bacteria; Planctomycetes; Planctomycetia; Planctomycetales; Planctomycetaceae; Gemmata
Otu01414	0	0	0	0	0	0	0	0	0	0	0	0	2	0	0	0	0	0	0	0	0	0	0	0	0	0	0	0	3	0	0	0	0	0	0	0	0	0	0	0	0	0	2	Bacteria; Actinobacteria; Actinobacteria; Actinomycetales; Micromonosporaceae; Micromonosporaceae_unclassified
Otu01415	3	0	0	0	0	0	1	0	0	0	0	0	0	3	0	3	3	0	0	0	0	0	0	0	0	0	0	0	0	0	0	0	0	0	0	0	0	0	0	0	0	0	0	Bacteria; Actinobacteria; Actinobacteria; Actinomycetales; Microbacteriaceae; Microbacteriaceae_unclassified
Otu01416	0	0	0	0	0	2	0	0	0	0	0	0	0	0	0	0	0	0	0	0	0	0	0	0	0	0	0	0	4	0	0	0	0	0	0	0	0	0	0	0	0	0	0	Bacteria; Proteobacteria; Alphaproteobacteria; Sphingomonadales; Sphingomonadaceae; Sphingobium
Otu01417	0	0	0	0	0	0	2	0	0	0	0	0	1	0	0	0	0	0	0	0	0	0	0	0	0	0	0	0	0	0	0	0	0	0	0	0	0	0	0	0	0	0	8	Bacteria; Bacteroidetes; Sphingobacteriia; Sphingobacteriales; Chitinophagaceae; Chitinophagaceae_unclassified
Otu01418	0	2	0	0	0	0	1	0	0	0	0	0	0	0	4	0	3	1	0	0	0	0	0	0	0	0	0	0	0	0	0	0	0	0	0	0	0	0	0	0	0	0	0	Bacteria; Bacteroidetes; Sphingobacteriia; Sphingobacteriales; Chitinophagaceae; Chitinophagaceae_unclassified
Otu01419	0	0	0	0	0	0	0	0	0	0	0	0	0	0	0	0	0	0	0	0	0	0	0	0	0	0	0	0	0	0	0	0	0	0	0	0	0	0	0	0	1	0	10	Bacteria; Actinobacteria; Actinobacteria; Actinomycetales; Actinomycetales_unclassified; Actinomycetales_unclassified
Otu01420	0	0	0	0	3	0	0	0	0	0	0	0	0	0	0	0	0	0	0	0	0	0	0	0	0	2	0	0	0	0	0	0	0	0	0	0	0	0	0	0	0	0	0	Bacteria; Proteobacteria; Proteobacteria_unclassified; Proteobacteria_unclassified; Proteobacteria_unclassified; Proteobacteria_unclassified
Otu01421	0	0	0	0	0	0	0	0	1	0	0	0	0	0	0	0	1	1	0	2	0	0	0	0	0	0	0	0	0	0	0	0	0	0	0	0	0	0	1	0	0	0	0	Bacteria; Bacteria_unclassified; Bacteria_unclassified; Bacteria_unclassified; Bacteria_unclassified; Bacteria_unclassified
Otu01422	0	0	0	2	2	0	0	0	0	0	1	0	1	0	0	0	0	0	0	0	0	0	0	0	0	0	0	0	0	0	0	0	0	0	0	0	0	0	0	0	0	0	1	Bacteria; candidate_division_WPS-1; candidate_division_WPS-1_unclassified; candidate_division_WPS-1_unclassified; candidate_division_WPS-1_unclassified; candidate_division_WPS-1_unclassified
Otu01423	0	0	0	4	0	0	0	0	0	0	0	0	0	0	0	0	0	0	1	0	0	0	0	4	2	0	0	0	0	0	0	0	0	0	0	0	0	0	0	0	0	0	0	Bacteria; Acidobacteria; Acidobacteria_Gp4; Aridibacter; Aridibacter_unclassified; Aridibacter_unclassified
Otu01424	0	2	0	0	0	0	3	0	0	0	0	0	0	3	0	0	5	0	0	0	0	0	0	0	2	0	0	0	0	0	0	0	0	0	0	0	0	0	0	0	0	0	0	Bacteria; Bacteria_unclassified; Bacteria_unclassified; Bacteria_unclassified; Bacteria_unclassified; Bacteria_unclassified
Otu01425	0	0	0	0	0	2	0	0	0	0	7	0	4	0	0	0	0	0	0	0	0	0	0	0	2	0	2	0	0	0	0	0	0	0	0	0	0	0	0	0	0	0	0	Bacteria; Bacteroidetes; Cytophagia; Cytophagales; Ohtaekwangia; Ohtaekwangia_unclassified
Otu01426	0	2	0	0	0	0	1	0	0	2	1	2	0	0	0	0	3	0	0	0	0	0	0	0	0	0	0	0	0	0	0	0	0	0	0	0	0	0	0	0	0	0	0	Bacteria; Firmicutes; Bacilli; Bacillales; Bacillaceae_2; Oceanobacillus
Otu01427	1	2	0	1	2	3	0	0	0	0	0	0	0	0	1	0	2	0	0	0	0	0	0	0	1	0	0	0	0	0	0	0	0	0	0	0	0	0	0	0	0	2	0	Bacteria; Acidobacteria; Acidobacteria_Gp4; Acidobacteria_Gp4_unclassified; Acidobacteria_Gp4_unclassified; Acidobacteria_Gp4_unclassified
Otu01428	0	0	0	0	0	0	0	0	0	0	3	0	0	0	0	0	0	1	0	0	0	0	0	0	0	0	0	0	0	0	0	0	0	0	0	0	0	0	0	0	0	0	0	Bacteria; Acidobacteria; Acidobacteria_unclassified; Acidobacteria_unclassified; Acidobacteria_unclassified; Acidobacteria_unclassified
Otu01429	0	0	0	0	0	0	0	0	0	0	0	0	0	0	0	0	0	0	0	1	0	2	0	0	0	0	0	0	0	0	0	0	0	0	0	0	0	0	0	1	0	2	0	Bacteria; Bacteria_unclassified; Bacteria_unclassified; Bacteria_unclassified; Bacteria_unclassified; Bacteria_unclassified
Otu01430	0	0	0	1	0	0	0	0	0	0	2	0	1	0	0	0	2	0	0	0	0	0	0	0	0	0	0	0	0	0	0	0	0	0	0	0	0	0	0	0	0	0	0	Bacteria; Bacteria_unclassified; Bacteria_unclassified; Bacteria_unclassified; Bacteria_unclassified; Bacteria_unclassified
Otu01431	0	0	0	0	0	0	0	0	0	0	0	0	0	0	0	0	0	0	0	0	0	0	0	0	0	0	0	0	0	0	0	0	1	0	0	0	0	1	0	0	0	0	0	Bacteria; Acidobacteria; Acidobacteria_Gp3; Gp3; Gp3_unclassified; Gp3_unclassified
Otu01432	0	0	0	0	0	4	0	0	0	0	0	0	3	0	0	2	0	0	0	0	0	0	0	0	0	0	0	0	0	0	0	0	0	0	2	0	0	0	0	1	0	0	0	Bacteria; Actinobacteria; Actinobacteria; Acidimicrobiales; Acidimicrobiaceae; Ilumatobacter
Otu01433	0	0	0	0	0	3	0	0	0	0	0	0	0	0	3	0	0	1	0	0	0	1	0	0	0	0	0	0	0	0	0	0	0	0	0	0	0	0	0	0	0	0	0	Bacteria; Planctomycetes; Planctomycetia; Planctomycetales; Planctomycetaceae; Aquisphaera
Otu01434	0	0	0	0	0	0	0	0	0	0	0	0	0	0	0	0	0	1	0	0	2	0	0	0	0	0	1	0	0	0	0	0	0	0	0	0	0	0	0	1	0	0	0	Bacteria; Bacteria_unclassified; Bacteria_unclassified; Bacteria_unclassified; Bacteria_unclassified; Bacteria_unclassified
Otu01436	0	0	0	0	0	0	0	0	0	0	0	0	0	0	0	0	0	0	0	0	0	0	0	0	0	0	0	0	0	0	0	0	0	0	0	0	0	0	0	0	0	0	5	Bacteria; Acidobacteria; Acidobacteria_Gp6; Gp6; Gp6_unclassified; Gp6_unclassified
Otu01437	0	0	0	0	0	0	0	0	0	0	0	0	0	0	0	0	0	0	4	0	3	0	0	2	4	1	0	0	0	0	0	0	0	0	0	0	0	0	0	0	0	0	0	Bacteria; Chloroflexi; Anaerolineae; Anaerolineales; Anaerolineaceae; Anaerolineaceae_unclassified
Otu01438	0	0	1	0	0	0	0	0	0	0	0	2	0	0	0	0	0	0	0	0	0	0	0	0	0	0	0	0	0	0	0	1	0	0	0	0	0	0	0	0	0	0	0	Bacteria; Proteobacteria; Gammaproteobacteria; Gammaproteobacteria_unclassified; Gammaproteobacteria_unclassified; Gammaproteobacteria_unclassified
Otu01439	2	1	0	0	1	0	1	0	0	0	0	0	0	0	0	0	0	0	0	0	0	0	0	0	0	0	0	0	0	0	0	0	0	0	0	0	0	0	0	2	0	0	0	Bacteria; Actinobacteria; Actinobacteria; Solirubrobacterales; Conexibacteraceae; Conexibacter
Otu01440	0	0	0	2	0	0	0	1	2	0	0	0	0	0	5	0	0	0	0	0	0	0	0	0	0	1	0	0	0	1	0	0	0	0	0	0	0	0	0	0	0	2	0	Bacteria; Actinobacteria; Actinobacteria; Actinomycetales; Microbacteriaceae; Agrococcus
Otu01441	0	0	0	1	0	4	1	0	0	0	0	0	1	0	0	0	0	1	0	0	0	0	0	0	0	0	0	0	0	0	0	0	0	0	0	0	0	0	0	0	0	0	0	Bacteria; Proteobacteria; Alphaproteobacteria; Alphaproteobacteria_unclassified; Alphaproteobacteria_unclassified; Alphaproteobacteria_unclassified
Otu01442	0	1	0	1	0	0	0	0	0	0	0	0	0	0	0	0	0	0	0	0	0	0	0	0	0	0	0	0	0	0	0	0	0	0	0	1	0	4	0	0	0	0	0	Bacteria; Proteobacteria; Alphaproteobacteria; Rhizobiales; Rhodobiaceae; Rhodoligotrophos
Otu01443	0	0	0	0	0	0	1	0	0	0	0	0	5	0	0	0	0	1	0	0	0	0	0	0	1	0	0	0	0	1	0	0	0	0	0	0	0	0	0	0	0	0	0	Bacteria; Proteobacteria; Alphaproteobacteria; Rhodospirillales; Acetobacteraceae; Acetobacteraceae_unclassified
Otu01444	0	0	0	0	0	0	0	0	0	0	0	0	0	0	0	0	0	1	3	0	0	0	0	0	0	2	0	0	1	0	0	0	0	2	0	0	0	0	0	0	0	0	0	Bacteria; Planctomycetes; Planctomycetia; Planctomycetales; Planctomycetaceae; Planctomycetaceae_unclassified
Otu01445	0	0	0	0	0	0	0	0	0	0	0	0	0	0	0	6	0	4	0	0	0	0	0	0	0	0	0	0	0	0	0	0	0	0	1	0	0	0	0	0	0	0	0	Bacteria; Firmicutes; Bacilli; Bacillales; Bacillales_unclassified; Bacillales_unclassified
Otu01446	0	0	0	0	0	0	0	0	0	0	0	0	0	0	0	0	0	0	0	0	1	0	11	1	1	0	0	1	0	0	0	0	0	0	0	0	0	0	0	0	0	0	0	Bacteria; Bacteroidetes; Cytophagia; Cytophagales; Cyclobacteriaceae; Cyclobacteriaceae_unclassified
Otu01447	0	0	0	0	1	0	0	0	0	0	0	0	0	3	0	0	3	0	0	0	0	0	0	0	0	0	0	0	0	0	0	0	0	0	0	0	0	0	0	0	0	0	0	Bacteria; Actinobacteria; Actinobacteria; Actinomycetales; Microbacteriaceae; Agromyces
Otu01448	0	0	0	0	1	0	0	0	0	0	0	0	2	0	0	0	2	1	1	1	0	0	0	1	0	0	0	0	0	0	0	0	0	0	1	0	0	0	0	0	0	0	0	Bacteria; Planctomycetes; Planctomycetia; Planctomycetales; Planctomycetaceae; Planctomycetaceae_unclassified
Otu01449	0	0	0	0	2	1	2	0	1	0	0	0	0	0	0	0	2	1	0	0	0	0	0	0	0	0	0	0	0	0	0	0	0	4	0	0	0	0	0	0	0	0	0	Bacteria; Proteobacteria; Alphaproteobacteria; Rhizobiales; Phyllobacteriaceae; Mesorhizobium
Otu01450	0	2	0	0	1	0	0	0	0	0	0	0	1	0	0	0	0	1	0	0	0	0	0	0	0	0	0	0	0	0	0	0	0	0	0	0	0	0	0	0	0	0	0	Bacteria; Proteobacteria; Alphaproteobacteria; Alphaproteobacteria_unclassified; Alphaproteobacteria_unclassified; Alphaproteobacteria_unclassified
Otu01451	0	0	0	0	0	0	0	0	1	0	0	0	0	0	0	0	0	0	0	2	0	0	0	0	0	1	0	0	0	1	0	0	0	0	1	0	0	0	0	0	0	0	2	Bacteria; Bacteroidetes; Bacteroidetes_unclassified; Bacteroidetes_unclassified; Bacteroidetes_unclassified; Bacteroidetes_unclassified
Otu01452	0	0	0	0	0	0	0	0	0	0	0	0	0	0	0	0	0	0	0	2	0	0	0	0	0	2	0	4	0	0	0	0	0	0	0	0	0	0	0	0	0	0	0	Bacteria; Bacteria_unclassified; Bacteria_unclassified; Bacteria_unclassified; Bacteria_unclassified; Bacteria_unclassified
Otu01453	0	0	0	0	0	0	0	0	0	0	0	0	0	0	0	0	0	0	0	4	0	0	1	3	0	1	0	0	0	2	0	0	0	0	0	0	0	0	0	1	0	0	0	Bacteria; Proteobacteria; Deltaproteobacteria; Myxococcales; Myxococcales_unclassified; Myxococcales_unclassified
Otu01454	0	0	0	0	0	0	0	0	0	0	0	0	0	0	0	0	0	0	3	0	0	2	0	0	0	0	0	0	0	0	0	0	1	0	0	1	0	0	0	0	0	0	0	Bacteria; Actinobacteria; Actinobacteria_unclassified; Actinobacteria_unclassified; Actinobacteria_unclassified; Actinobacteria_unclassified
Otu01455	0	1	0	0	0	0	0	3	0	0	0	0	0	0	0	0	6	0	0	0	0	0	0	0	0	0	0	0	0	0	0	0	0	0	1	0	0	0	0	0	0	2	0	Bacteria; Bacteroidetes; Cytophagia; Cytophagales; Cytophagales_unclassified; Cytophagales_unclassified
Otu01456	0	0	0	0	0	0	0	0	0	0	0	0	0	0	0	0	0	0	0	2	0	0	1	2	0	1	0	1	0	0	0	0	0	0	0	0	0	0	0	0	0	0	0	Bacteria; candidate_division_WPS-1; candidate_division_WPS-1_unclassified; candidate_division_WPS-1_unclassified; candidate_division_WPS-1_unclassified; candidate_division_WPS-1_unclassified
Otu01457	0	0	0	0	0	0	0	0	0	0	0	0	0	0	0	0	0	0	3	7	0	2	0	0	0	1	0	0	0	0	0	0	0	0	0	0	0	0	0	0	0	0	0	Bacteria; Proteobacteria; Betaproteobacteria; Hydrogenophilales; Hydrogenophilaceae; Thiobacillus
Otu01458	0	0	0	0	0	0	0	0	0	0	0	0	0	0	0	0	0	0	0	0	0	0	0	0	0	0	0	0	0	0	0	0	0	0	0	0	0	0	0	0	4	0	0	Bacteria; Bacteria_unclassified; Bacteria_unclassified; Bacteria_unclassified; Bacteria_unclassified; Bacteria_unclassified
Otu01459	2	0	0	0	0	1	2	1	0	0	0	0	2	2	0	1	0	0	0	0	0	0	0	0	0	0	0	0	0	0	0	0	0	0	0	0	0	0	0	0	0	0	0	Bacteria; Actinobacteria; Actinobacteria; Actinomycetales; Microbacteriaceae; Microbacterium
Otu01460	0	0	0	0	0	0	0	0	0	0	0	0	0	0	0	0	0	0	0	0	0	0	0	1	4	0	0	0	0	0	0	0	0	0	0	0	0	0	0	0	0	0	0	Bacteria; Bacteria_unclassified; Bacteria_unclassified; Bacteria_unclassified; Bacteria_unclassified; Bacteria_unclassified
Otu01461	1	0	0	0	2	0	0	0	0	0	0	0	0	8	0	0	0	1	0	5	2	0	0	0	0	0	0	0	0	0	0	0	0	0	0	0	0	0	0	0	0	0	0	Bacteria; Actinobacteria; Actinobacteria; Actinomycetales; Micrococcaceae; Micrococcaceae_unclassified
Otu01462	0	0	3	0	0	0	0	0	0	0	0	0	0	0	0	1	0	0	0	0	0	0	0	0	0	0	1	0	0	0	0	0	0	2	0	0	0	0	0	0	0	0	0	Bacteria; Proteobacteria; Gammaproteobacteria; Gammaproteobacteria_unclassified; Gammaproteobacteria_unclassified; Gammaproteobacteria_unclassified
Otu01463	0	0	1	0	0	0	0	0	0	0	0	0	0	0	0	0	0	0	0	0	0	1	0	0	0	0	0	0	0	0	0	0	0	0	0	1	0	0	0	0	0	0	0	Bacteria; Proteobacteria; Alphaproteobacteria; Sphingomonadales; Sphingomonadaceae; Sandaracinobacter
Otu01464	1	0	0	0	0	0	0	0	0	0	0	0	0	0	0	3	0	0	0	0	2	0	0	0	0	0	0	0	0	0	0	0	0	0	0	0	0	0	0	1	2	0	0	Bacteria; Verrucomicrobia; Opitutae; Opitutales; Opitutaceae; Opitutus
Otu01465	2	0	0	0	1	0	0	0	2	2	0	0	2	1	0	0	0	0	0	0	0	0	0	0	0	0	0	0	0	0	0	0	0	0	0	0	0	0	0	0	0	0	0	Bacteria; Actinobacteria; Actinobacteria; Actinomycetales; Actinomycetales_unclassified; Actinomycetales_unclassified
Otu01466	0	0	0	0	0	3	0	0	0	0	0	0	0	0	0	0	1	1	0	0	0	0	0	0	0	0	0	0	0	1	0	0	0	2	0	0	0	0	0	0	0	0	0	Bacteria; Planctomycetes; Planctomycetia; Planctomycetales; Planctomycetaceae; Planctomycetaceae_unclassified
Otu01467	2	0	0	0	0	1	0	0	0	0	0	0	0	0	3	0	0	0	0	0	0	0	2	1	0	0	0	0	0	0	0	0	0	0	0	0	0	0	0	0	0	0	0	Bacteria; Bacteroidetes; Flavobacteriia; Flavobacteriales; Flavobacteriaceae; Flavobacterium
Otu01469	0	0	0	0	0	0	1	0	0	0	0	0	0	0	3	0	0	2	0	0	0	0	2	0	0	0	1	0	0	0	0	0	0	0	0	0	0	0	0	0	0	0	0	Bacteria; Proteobacteria; Alphaproteobacteria; Sphingomonadales; Sphingomonadaceae; Sphingomonas
Otu01470	0	3	0	0	1	0	0	0	0	0	0	0	0	0	0	2	0	0	0	0	0	0	0	0	0	0	0	0	0	0	0	0	0	0	0	0	0	0	0	0	0	0	0	Bacteria; Proteobacteria; Gammaproteobacteria; Xanthomonadales; Sinobacteraceae; Sinobacteraceae_unclassified
Otu01471	0	0	0	0	0	0	0	0	0	0	0	0	0	0	0	0	0	0	0	0	0	8	0	3	0	1	0	1	0	0	0	0	0	0	0	0	0	0	0	0	0	0	0	Bacteria; Bacteroidetes; Bacteroidetes_unclassified; Bacteroidetes_unclassified; Bacteroidetes_unclassified; Bacteroidetes_unclassified
Otu01472	0	0	1	0	0	0	0	0	0	0	0	0	0	0	0	0	0	0	0	0	0	1	0	0	0	0	0	0	0	0	0	0	0	0	0	0	0	2	0	0	0	0	0	Bacteria; Bacteria_unclassified; Bacteria_unclassified; Bacteria_unclassified; Bacteria_unclassified; Bacteria_unclassified
Otu01473	0	0	0	3	0	0	0	0	0	0	0	0	0	0	0	0	0	0	0	0	0	0	0	0	0	1	0	0	1	1	0	0	0	0	0	0	0	0	0	0	0	0	0	Bacteria; Planctomycetes; Planctomycetia; Planctomycetales; Planctomycetaceae; Planctomycetaceae_unclassified
Otu01474	0	0	0	0	0	0	0	0	0	0	0	0	0	0	0	0	0	0	0	0	0	0	0	0	7	0	0	0	0	0	0	0	0	0	0	0	0	0	0	0	0	0	0	Bacteria; Bacteria_unclassified; Bacteria_unclassified; Bacteria_unclassified; Bacteria_unclassified; Bacteria_unclassified
Otu01475	0	0	0	0	0	0	0	0	1	0	0	0	0	0	0	0	0	0	3	0	0	0	0	0	1	0	0	0	0	0	0	0	0	0	0	0	0	0	0	0	0	0	0	Bacteria; Chloroflexi; Caldilineae; Caldilineales; Caldilineaceae; Litorilinea
Otu01476	0	3	0	0	0	0	0	1	0	0	0	0	0	0	0	1	0	0	0	0	0	0	0	0	0	2	0	0	0	0	0	0	0	0	0	0	0	0	0	0	1	0	0	Bacteria; Planctomycetes; Planctomycetia; Planctomycetales; Planctomycetaceae; Planctomycetaceae_unclassified
Otu01477	0	0	2	0	0	0	0	2	0	0	0	0	0	0	0	0	0	0	0	0	0	0	0	0	0	0	0	0	0	0	0	0	0	0	1	0	0	0	0	0	0	0	0	Bacteria; Bacteroidetes; Bacteroidia; Bacteroidales; Porphyromonadaceae; Porphyromonadaceae_unclassified
Otu01478	0	0	0	1	0	0	0	0	0	0	0	0	1	0	0	0	0	2	0	0	0	3	0	0	0	0	0	0	1	0	0	0	0	0	0	0	0	0	0	0	0	0	0	Bacteria; Proteobacteria; Alphaproteobacteria; Rhizobiales; Aurantimonadaceae; Aureimonas
Otu01479	0	0	0	0	1	0	0	0	0	0	0	0	0	0	2	0	0	0	0	0	0	0	0	0	0	0	0	0	0	0	0	0	0	0	0	0	0	0	0	0	0	0	0	Bacteria; Proteobacteria; Alphaproteobacteria; Sphingomonadales; Sphingomonadaceae; Sphingomonadaceae_unclassified
Otu01480	0	1	0	0	0	0	1	0	0	0	0	0	0	0	0	0	0	1	0	0	0	0	0	0	0	0	0	0	0	0	0	0	0	0	0	1	0	0	0	0	0	0	0	Bacteria; Bacteria_unclassified; Bacteria_unclassified; Bacteria_unclassified; Bacteria_unclassified; Bacteria_unclassified
Otu01481	0	0	0	0	0	0	0	0	0	0	0	0	0	0	0	2	0	0	0	0	0	0	0	0	0	0	0	2	0	0	0	0	0	0	0	0	0	6	0	0	2	0	0	Bacteria; Candidatus_Saccharibacteria; Candidatus_Saccharibacteria_unclassified; Candidatus_Saccharibacteria_unclassified; Candidatus_Saccharibacteria_unclassified; Candidatus_Saccharibacteria_unclassified
Otu01482	0	0	0	0	0	0	0	0	0	0	0	0	0	0	0	0	0	1	2	0	0	0	0	0	0	0	0	0	0	0	0	0	0	0	0	0	0	0	0	0	0	0	0	Bacteria; Bacteria_unclassified; Bacteria_unclassified; Bacteria_unclassified; Bacteria_unclassified; Bacteria_unclassified
Otu01485	0	0	0	0	0	0	0	0	0	0	0	0	0	0	0	0	0	0	0	0	0	3	0	0	0	0	0	0	0	0	0	0	0	0	0	3	0	0	0	0	0	1	0	Bacteria; Proteobacteria; Gammaproteobacteria; Gammaproteobacteria_unclassified; Gammaproteobacteria_unclassified; Gammaproteobacteria_unclassified
Otu01486	0	0	0	0	1	0	0	1	0	0	0	0	0	0	0	0	0	0	0	0	0	0	0	0	0	0	0	0	0	0	0	0	0	0	0	0	0	0	0	0	0	0	0	Bacteria; Proteobacteria; Gammaproteobacteria; Xanthomonadales; Xanthomonadaceae; Chiayiivirga
Otu01487	0	0	0	0	0	0	0	0	0	4	0	0	0	0	0	0	0	0	0	3	0	0	0	0	0	0	0	1	0	2	0	0	0	0	0	0	0	0	0	0	0	0	0	Bacteria; Planctomycetes; Planctomycetia; Planctomycetales; Planctomycetaceae; Planctomycetaceae_unclassified
Otu01488	0	0	0	0	0	3	0	0	0	2	0	0	0	0	0	0	0	0	0	0	0	0	0	0	0	2	0	0	0	0	0	0	0	0	0	0	0	0	0	0	0	0	0	Bacteria; Proteobacteria; Betaproteobacteria; Burkholderiales; Oxalobacteraceae; Oxalobacteraceae_unclassified
Otu01489	0	0	0	1	1	0	0	0	0	0	0	0	0	0	0	0	0	3	0	4	0	0	0	0	0	0	0	2	0	0	0	0	0	2	0	0	0	0	0	0	0	0	0	Bacteria; Bacteroidetes; Cytophagia; Cytophagales; Cytophagales_unclassified; Cytophagales_unclassified
Otu01490	0	0	0	0	0	0	0	0	0	0	0	0	0	0	0	0	0	0	3	0	0	0	0	0	0	1	0	0	0	0	0	1	0	0	0	0	0	0	0	0	0	4	0	Bacteria; Actinobacteria; Actinobacteria; Acidimicrobiales; Acidimicrobiales_unclassified; Acidimicrobiales_unclassified
Otu01491	0	0	0	0	0	0	0	0	0	0	0	0	0	0	0	0	0	0	0	0	0	0	0	0	0	0	0	0	0	0	0	0	0	0	0	0	0	0	0	0	4	0	0	Bacteria; Bacteroidetes; Bacteroidetes_unclassified; Bacteroidetes_unclassified; Bacteroidetes_unclassified; Bacteroidetes_unclassified
Otu01492	0	0	0	0	2	0	0	3	0	0	0	0	0	0	0	0	0	1	0	0	0	0	0	1	0	0	0	0	0	0	0	0	0	0	0	0	0	0	0	0	2	0	0	Bacteria; Firmicutes; Clostridia; Clostridiales; Clostridiales_Incertae_Sedis_XI; Anaerosalibacter
Otu01493	0	0	0	0	0	0	0	0	0	0	1	0	0	0	11	0	0	0	0	0	0	0	0	0	0	0	0	0	0	0	0	0	0	0	0	0	0	0	0	0	0	0	0	Bacteria; Bacteroidetes; Flavobacteriia; Flavobacteriales; Flavobacteriaceae; Flavobacterium
Otu01494	2	0	0	0	1	0	0	0	0	2	2	0	0	0	0	0	0	1	0	0	0	0	0	0	0	0	0	0	0	0	0	0	0	0	0	0	0	0	0	0	0	0	0	Bacteria; Actinobacteria; Actinobacteria; Actinomycetales; Jiangellaceae; Jiangella
Otu01495	0	3	0	2	0	0	0	0	0	0	0	0	0	0	1	0	0	1	0	0	0	0	0	0	0	0	0	0	0	0	0	0	0	0	0	0	0	0	0	0	0	0	0	Bacteria; Bacteria_unclassified; Bacteria_unclassified; Bacteria_unclassified; Bacteria_unclassified; Bacteria_unclassified
Otu01496	0	0	0	0	0	0	0	0	0	0	0	0	0	0	0	0	0	0	6	2	0	2	0	0	0	2	0	0	0	0	0	0	0	0	0	0	0	0	0	0	0	0	0	Bacteria; Chloroflexi; Anaerolineae; Anaerolineales; Anaerolineaceae; Anaerolineaceae_unclassified
Otu01497	2	0	0	0	0	0	0	0	1	0	0	0	0	2	2	0	0	1	0	0	0	0	0	0	0	0	0	0	1	0	0	0	0	0	0	0	0	0	0	0	0	0	0	Bacteria; Chloroflexi; Caldilineae; Caldilineales; Caldilineaceae; Litorilinea
Otu01498	0	0	0	0	0	0	0	0	0	0	0	0	0	0	0	0	0	1	0	0	2	0	0	0	0	0	0	0	0	1	0	0	0	0	0	2	0	0	0	0	0	0	0	Bacteria; Acidobacteria; Acidobacteria_Gp6; Gp6; Gp6_unclassified; Gp6_unclassified
Otu01499	0	0	0	0	0	0	0	0	0	0	0	0	0	0	0	0	0	0	7	5	0	0	3	0	0	0	0	0	0	0	0	0	0	0	0	1	0	0	0	0	0	0	0	Bacteria; Chloroflexi; Anaerolineae; Anaerolineales; Anaerolineaceae; Anaerolineaceae_unclassified
Otu01500	0	0	0	2	0	0	0	0	0	0	0	0	4	2	0	0	0	0	0	0	0	0	0	0	0	0	0	0	0	1	0	0	0	0	0	0	0	0	0	0	0	0	0	Bacteria; Bacteria_unclassified; Bacteria_unclassified; Bacteria_unclassified; Bacteria_unclassified; Bacteria_unclassified
Otu01501	0	0	0	0	0	0	0	0	0	0	8	0	0	0	5	0	0	0	0	0	0	0	0	0	0	0	0	0	0	0	0	0	0	0	0	0	0	0	0	0	0	0	0	Bacteria; Proteobacteria; Gammaproteobacteria; Chromatiales; Chromatiaceae; Rheinheimera
Otu01502	0	0	0	0	0	0	0	0	0	0	0	0	0	0	0	0	0	0	0	0	0	0	0	0	0	0	0	0	0	0	0	0	0	0	0	0	0	0	0	0	3	0	0	Bacteria; Bacteroidetes; Flavobacteriia; Flavobacteriales; Flavobacteriaceae; Gillisia
Otu01503	0	0	0	0	0	0	0	0	0	0	0	0	0	0	1	0	0	1	3	0	0	0	0	0	0	0	0	0	0	0	0	0	0	0	0	0	0	0	0	0	1	0	0	Bacteria; Bacteria_unclassified; Bacteria_unclassified; Bacteria_unclassified; Bacteria_unclassified; Bacteria_unclassified
Otu01504	0	0	0	0	0	0	0	0	0	0	0	0	0	0	0	0	0	5	0	0	0	0	0	2	0	0	0	0	0	0	0	0	0	0	0	0	0	0	0	0	0	0	0	Bacteria; Proteobacteria; Gammaproteobacteria; Xanthomonadales; Xanthomonadaceae; Xanthomonadaceae_unclassified
Otu01505	2	1	0	0	0	0	0	0	0	0	0	0	2	0	0	0	5	1	0	0	0	0	0	0	0	0	0	0	0	0	0	0	0	0	0	0	0	0	0	0	0	0	0	Bacteria; Armatimonadetes; Armatimonadetes_unclassified; Armatimonadetes_unclassified; Armatimonadetes_unclassified; Armatimonadetes_unclassified
Otu01506	0	0	0	0	0	0	0	0	0	0	0	0	0	0	0	0	0	0	0	0	0	0	0	0	0	0	0	0	0	0	0	0	2	0	0	0	0	0	0	0	0	0	0	Bacteria; Bacteria_unclassified; Bacteria_unclassified; Bacteria_unclassified; Bacteria_unclassified; Bacteria_unclassified
Otu01507	1	0	0	0	0	2	0	0	0	0	1	0	0	0	0	0	5	0	0	0	0	0	0	0	0	0	0	0	0	0	0	0	0	0	0	0	0	0	0	0	0	0	0	Bacteria; Bacteroidetes; Sphingobacteriia; Sphingobacteriales; Chitinophagaceae; Chitinophagaceae_unclassified
Otu01508	0	0	0	0	1	0	0	0	0	0	0	0	0	4	0	0	0	0	0	0	1	0	0	1	0	0	0	0	0	0	0	0	0	0	0	0	0	0	0	0	0	1	0	Bacteria; Actinobacteria; Actinobacteria; Acidimicrobiales; Acidimicrobiales_unclassified; Acidimicrobiales_unclassified
Otu01509	0	0	0	0	0	0	0	0	0	0	0	0	0	0	0	0	0	0	0	0	0	0	0	0	0	0	0	0	0	0	1	0	0	0	0	0	0	0	0	0	0	0	0	Bacteria; Firmicutes; Bacilli; Lactobacillales; Lactobacillaceae; Pediococcus
Otu01510	0	1	0	0	0	0	0	0	0	2	0	0	0	0	0	0	0	0	0	0	0	0	0	0	1	0	2	0	0	0	0	1	0	0	0	0	0	0	0	0	0	1	0	Bacteria; Bacteria_unclassified; Bacteria_unclassified; Bacteria_unclassified; Bacteria_unclassified; Bacteria_unclassified
Otu01511	0	0	0	0	0	0	0	0	0	0	2	0	0	0	11	0	1	0	0	0	0	0	0	0	0	0	0	0	0	0	0	0	0	0	0	0	0	0	0	0	0	0	0	Bacteria; Bacteroidetes; Flavobacteriia; Flavobacteriales; Flavobacteriaceae; Flavobacterium
Otu01512	0	0	0	0	0	0	0	0	0	0	0	0	0	0	0	0	0	0	0	0	0	0	0	1	0	2	0	0	0	1	0	0	0	0	0	0	0	0	0	2	0	0	0	Bacteria; Proteobacteria; Betaproteobacteria; Burkholderiales; Burkholderiales_unclassified; Burkholderiales_unclassified
Otu01513	2	4	0	0	0	0	0	0	0	0	0	0	2	0	0	0	0	0	0	0	0	0	0	0	0	0	0	0	0	0	0	0	0	0	0	0	0	0	0	0	0	0	0	Bacteria; Bacteria_unclassified; Bacteria_unclassified; Bacteria_unclassified; Bacteria_unclassified; Bacteria_unclassified
Otu01514	0	0	0	0	0	0	0	0	0	0	0	0	0	0	0	0	0	0	0	0	0	0	0	0	0	0	2	0	0	0	0	1	0	0	0	0	1	1	0	0	0	0	0	Bacteria; candidate_division_WPS-1; candidate_division_WPS-1_unclassified; candidate_division_WPS-1_unclassified; candidate_division_WPS-1_unclassified; candidate_division_WPS-1_unclassified
Otu01515	0	0	0	2	0	0	2	0	0	5	0	0	0	0	0	0	0	1	0	0	0	0	0	2	0	0	0	0	0	0	0	0	0	0	0	0	0	0	0	0	0	0	0	Bacteria; Proteobacteria; Betaproteobacteria; Nitrosomonadales; Nitrosomonadaceae; Nitrosomonas
Otu01516	0	0	0	0	0	0	0	0	0	0	0	0	0	0	0	0	0	0	0	0	0	0	0	2	0	1	0	0	0	0	0	0	0	0	0	0	0	0	0	0	0	0	0	Bacteria; Actinobacteria; Actinobacteria; Actinomycetales; Intrasporangiaceae; Intrasporangiaceae_unclassified
Otu01517	0	0	0	0	1	2	2	0	1	0	0	0	0	1	0	0	0	0	0	0	0	0	0	0	0	0	0	0	0	0	0	0	0	0	0	0	0	0	0	0	0	0	0	Bacteria; candidate_division_WPS-1; candidate_division_WPS-1_unclassified; candidate_division_WPS-1_unclassified; candidate_division_WPS-1_unclassified; candidate_division_WPS-1_unclassified
Otu01518	0	0	0	0	0	0	0	0	0	0	0	0	0	0	0	0	0	0	0	6	0	0	0	4	0	0	0	0	0	0	0	0	0	0	0	0	0	0	0	0	0	0	0	Bacteria; Bacteria_unclassified; Bacteria_unclassified; Bacteria_unclassified; Bacteria_unclassified; Bacteria_unclassified
Otu01519	0	0	0	0	0	0	0	0	0	0	0	0	0	0	0	0	0	0	0	0	0	0	11	0	0	0	0	0	0	0	0	0	0	0	0	0	1	0	0	0	0	0	0	Bacteria; Acidobacteria; Acidobacteria_Gp3; Acidobacteria_Gp3_unclassified; Acidobacteria_Gp3_unclassified; Acidobacteria_Gp3_unclassified
Otu01520	0	0	0	0	1	0	0	0	0	2	0	0	0	0	0	0	0	0	0	1	0	0	0	0	0	0	0	0	1	0	0	0	0	0	0	0	0	0	0	2	0	0	0	Bacteria; Chloroflexi; Thermomicrobia; Sphaerobacterales; Sphaerobacteraceae; Sphaerobacteraceae_unclassified
Otu01521	0	0	0	0	0	0	0	0	0	0	0	0	0	0	0	0	0	0	5	8	0	0	0	0	0	0	0	0	0	0	0	0	0	0	0	0	0	0	0	0	0	0	0	Bacteria; Actinobacteria; Actinobacteria_unclassified; Actinobacteria_unclassified; Actinobacteria_unclassified; Actinobacteria_unclassified
Otu01522	0	0	0	0	0	0	1	0	0	0	0	0	0	0	0	1	0	0	0	0	0	0	0	0	0	0	0	0	0	0	0	1	0	1	0	1	0	0	0	1	0	0	0	Bacteria; Proteobacteria; Gammaproteobacteria; Legionellales; Legionellaceae; Legionella
Otu01523	2	0	0	0	0	3	0	0	0	0	0	0	0	0	0	0	0	1	0	0	0	0	0	0	0	0	0	0	0	0	0	0	0	0	0	0	0	0	0	1	0	1	0	Bacteria; Actinobacteria; Actinobacteria; Actinomycetales; Nocardiaceae; Nocardia
Otu01524	0	0	0	0	0	0	0	2	0	0	0	0	0	0	0	0	0	0	0	0	0	0	0	0	0	0	0	0	1	0	0	0	0	0	0	1	0	3	0	0	1	0	0	Bacteria; Bacteria_unclassified; Bacteria_unclassified; Bacteria_unclassified; Bacteria_unclassified; Bacteria_unclassified
Otu01525	0	0	0	0	0	0	2	0	0	3	0	0	1	3	0	0	3	0	0	0	0	0	0	0	0	0	0	0	0	0	0	0	0	0	0	0	0	0	0	0	0	0	0	Bacteria; Bacteria_unclassified; Bacteria_unclassified; Bacteria_unclassified; Bacteria_unclassified; Bacteria_unclassified
Otu01526	2	1	0	0	0	0	0	0	0	0	0	0	0	0	0	0	3	1	0	0	0	0	0	0	0	0	0	0	1	0	0	0	0	0	0	0	0	0	0	0	0	0	0	Bacteria; Bacteria_unclassified; Bacteria_unclassified; Bacteria_unclassified; Bacteria_unclassified; Bacteria_unclassified
Otu01527	0	0	0	0	0	0	0	0	0	0	0	0	0	0	0	0	0	0	2	0	0	0	0	0	0	0	0	0	0	0	0	0	0	0	0	0	0	0	0	0	0	0	4	Bacteria; Actinobacteria; Actinobacteria_unclassified; Actinobacteria_unclassified; Actinobacteria_unclassified; Actinobacteria_unclassified
Otu01528	1	0	0	0	0	0	0	0	0	0	0	0	1	0	0	0	0	0	0	0	0	1	0	0	0	0	0	0	0	1	0	0	0	0	0	1	0	0	0	0	0	2	0	Bacteria; Proteobacteria; Alphaproteobacteria; Rhodospirillales; Rhodospirillaceae; Constrictibacter
Otu01529	0	0	0	0	0	0	0	0	0	0	0	0	0	0	0	1	0	0	0	0	0	0	0	0	0	0	0	0	0	0	0	0	0	0	1	1	0	0	0	0	0	0	0	Bacteria; Planctomycetes; Planctomycetia; Planctomycetales; Planctomycetaceae; Planctomycetaceae_unclassified
Otu01530	0	0	0	0	0	0	0	0	0	0	0	0	0	0	0	0	4	1	0	0	0	0	0	0	0	0	0	0	0	0	0	0	0	0	0	0	0	0	0	0	0	0	0	Bacteria; Actinobacteria; Actinobacteria; Actinomycetales; Actinomycetales_unclassified; Actinomycetales_unclassified
Otu01531	0	0	0	1	0	0	0	0	1	0	0	0	0	0	0	0	0	1	0	0	0	0	0	0	0	0	0	0	0	0	0	0	0	0	0	0	0	0	0	1	0	0	0	Bacteria; Bacteria_unclassified; Bacteria_unclassified; Bacteria_unclassified; Bacteria_unclassified; Bacteria_unclassified
Otu01532	0	0	0	0	0	0	0	0	0	1	0	0	1	0	0	1	0	1	2	0	0	0	0	0	0	1	0	0	1	1	0	0	0	0	0	0	0	0	0	0	0	0	0	Bacteria; Actinobacteria; Actinobacteria; Actinomycetales; Actinomycetales_unclassified; Actinomycetales_unclassified
Otu01534	0	1	0	0	0	0	0	0	0	0	0	0	0	0	2	0	0	2	0	0	0	0	0	2	1	0	0	0	0	1	0	0	0	0	0	0	0	0	0	0	0	0	0	Bacteria; Planctomycetes; Planctomycetia; Planctomycetales; Planctomycetaceae; Planctomycetaceae_unclassified
Otu01535	2	4	0	0	0	0	0	0	3	0	1	0	0	0	0	0	2	0	0	0	0	0	0	0	0	0	0	0	0	0	0	0	0	0	0	0	0	0	0	0	0	0	0	Bacteria; Bacteria_unclassified; Bacteria_unclassified; Bacteria_unclassified; Bacteria_unclassified; Bacteria_unclassified
Otu01536	0	1	0	0	0	0	0	0	0	0	0	0	4	0	0	0	4	0	0	0	0	0	0	0	0	0	0	0	1	0	0	0	0	0	0	0	0	0	0	0	0	0	0	Bacteria; Proteobacteria; Deltaproteobacteria; Myxococcales; Myxococcales_unclassified; Myxococcales_unclassified
Otu01537	0	0	0	1	0	0	0	0	0	0	0	0	0	0	0	0	0	0	0	0	0	0	0	0	0	0	0	0	0	0	0	2	0	2	0	0	0	0	0	0	0	0	0	Bacteria; Bacteroidetes; Flavobacteriia; Flavobacteriales; Cryomorphaceae; Fluviicola
Otu01538	0	0	0	0	0	0	0	0	0	0	0	0	0	0	0	0	0	0	0	0	0	0	0	0	0	0	0	0	0	0	0	0	0	0	0	0	2	0	0	0	0	0	0	Bacteria; Bacteria_unclassified; Bacteria_unclassified; Bacteria_unclassified; Bacteria_unclassified; Bacteria_unclassified
Otu01539	0	0	0	0	0	0	0	0	0	0	0	0	0	0	0	0	0	0	0	0	0	0	0	0	0	0	0	0	0	0	0	0	1	0	0	0	0	0	0	0	0	0	0	Bacteria; Chloroflexi; Anaerolineae; Anaerolineales; Anaerolineaceae; Anaerolineaceae_unclassified
Otu01540	0	0	0	0	0	0	0	0	0	0	0	0	6	0	0	0	0	0	0	0	0	0	0	0	0	0	0	0	0	0	0	0	0	0	0	0	0	0	0	0	0	0	0	Bacteria; Bacteria_unclassified; Bacteria_unclassified; Bacteria_unclassified; Bacteria_unclassified; Bacteria_unclassified
Otu01541	0	0	0	0	0	0	0	0	0	0	0	0	0	0	0	0	0	5	0	0	0	0	0	0	0	0	0	0	0	0	0	0	0	0	0	0	0	0	0	0	0	0	0	Bacteria; Bacteria_unclassified; Bacteria_unclassified; Bacteria_unclassified; Bacteria_unclassified; Bacteria_unclassified
Otu01542	0	0	0	0	0	0	7	0	0	0	0	0	0	0	0	0	4	0	0	0	0	0	0	0	0	0	0	0	0	0	0	0	0	0	1	0	0	0	0	0	0	0	0	Bacteria; Firmicutes; Bacilli; Bacillales; Bacillales_unclassified; Bacillales_unclassified
Otu01543	0	0	0	0	0	0	0	0	0	0	0	0	0	0	0	0	0	0	0	0	0	1	0	0	0	0	0	0	0	0	0	0	0	0	0	2	0	0	0	0	0	0	0	Bacteria; Acidobacteria; Acidobacteria_Gp7; Gp7; Gp7_unclassified; Gp7_unclassified
Otu01544	0	0	0	0	0	0	0	0	0	0	0	0	0	0	0	0	21	0	0	0	0	0	0	0	0	0	0	0	0	0	0	0	0	0	0	0	0	0	0	0	0	0	0	Bacteria; Bacteria_unclassified; Bacteria_unclassified; Bacteria_unclassified; Bacteria_unclassified; Bacteria_unclassified
Otu01545	0	0	0	0	0	0	0	0	0	0	0	0	0	3	0	0	0	1	0	0	0	0	0	0	0	0	0	0	0	1	0	2	0	0	0	0	0	0	0	0	0	0	0	Bacteria; Firmicutes; Bacilli; Bacillales; Planococcaceae; Planococcaceae_unclassified
Otu01546	0	0	0	1	0	0	0	0	0	0	7	0	0	0	3	0	0	0	0	0	0	0	0	0	0	0	0	0	0	0	0	0	0	0	0	0	0	0	0	0	0	0	0	Bacteria; Bacteria_unclassified; Bacteria_unclassified; Bacteria_unclassified; Bacteria_unclassified; Bacteria_unclassified
Otu01547	0	2	0	1	1	0	0	0	2	0	0	0	0	0	0	0	0	1	0	0	0	0	0	0	0	0	0	0	0	0	0	0	0	0	0	0	0	0	0	1	0	0	0	Bacteria; Acidobacteria; Acidobacteria_Gp4; Acidobacteria_Gp4_unclassified; Acidobacteria_Gp4_unclassified; Acidobacteria_Gp4_unclassified
Otu01548	0	0	0	0	0	0	0	0	0	0	0	0	0	0	0	0	0	0	0	0	0	0	0	0	0	0	0	0	0	0	0	0	0	0	0	0	0	0	0	0	2	1	2	Bacteria; Bacteria_unclassified; Bacteria_unclassified; Bacteria_unclassified; Bacteria_unclassified; Bacteria_unclassified
Otu01549	0	0	0	0	0	0	0	0	0	0	0	0	0	0	0	0	0	0	0	0	0	0	14	0	0	0	0	0	0	0	0	0	0	0	0	0	0	0	0	0	0	0	0	Bacteria; Bacteroidetes; Cytophagia; Cytophagales; Cyclobacteriaceae; Algoriphagus
Otu01550	0	0	0	0	0	0	0	0	0	0	1	0	2	0	0	1	6	1	0	0	0	0	0	0	0	0	0	0	0	0	0	0	0	0	0	0	0	0	0	0	0	0	0	Bacteria; Proteobacteria; Gammaproteobacteria; Xanthomonadales; Xanthomonadaceae; Luteimonas
Otu01551	0	0	0	0	0	0	0	0	0	0	3	0	2	0	2	0	0	0	0	0	0	0	0	0	0	0	0	0	0	0	0	0	1	0	0	0	2	0	0	0	0	0	0	Bacteria; Bacteroidetes; Sphingobacteriia; Sphingobacteriales; Sphingobacteriaceae; Pedobacter
Otu01552	0	0	0	0	0	0	0	0	0	0	0	0	0	0	0	0	0	0	0	0	0	0	0	0	0	0	0	0	0	0	0	0	0	0	0	0	0	0	0	0	0	0	8	Bacteria; Acidobacteria; Acidobacteria_Gp4; Gp4; Gp4_unclassified; Gp4_unclassified
Otu01553	0	0	0	0	0	0	0	0	0	0	0	0	0	0	0	0	0	0	0	0	0	0	2	2	0	0	0	0	0	0	0	0	0	0	0	0	3	0	0	0	0	0	0	Bacteria; Bacteroidetes; Bacteroidia; Bacteroidales; Prolixibacteraceae; Prolixibacteraceae_unclassified
Otu01554	0	0	0	0	0	0	0	0	0	0	0	0	0	0	0	0	0	0	0	0	0	2	0	0	1	1	0	0	0	0	0	0	0	0	0	0	0	0	0	0	0	0	0	Bacteria; Chloroflexi; Thermomicrobia; Sphaerobacterales; Sphaerobacteraceae; Sphaerobacteraceae_unclassified
Otu01555	0	0	1	0	0	0	0	0	0	0	0	0	0	0	0	0	0	0	0	0	0	0	0	3	0	0	0	0	0	0	0	1	0	0	0	1	0	0	0	0	0	0	0	Bacteria; Acidobacteria; Acidobacteria_Gp3; Gp3; Gp3_unclassified; Gp3_unclassified
Otu01556	0	0	0	0	0	0	0	0	0	0	1	0	0	0	0	0	0	0	2	0	0	0	0	0	1	0	0	0	2	1	0	0	0	0	0	0	0	0	0	0	0	0	0	Bacteria; Proteobacteria; Alphaproteobacteria; Sphingomonadales; Sphingomonadaceae; Sphingomonas
Otu01557	0	0	0	0	0	0	1	0	0	0	0	0	0	0	12	0	0	0	0	0	0	0	0	0	0	0	0	0	0	0	0	0	0	0	0	0	0	0	0	0	0	0	0	Bacteria; Bacteroidetes; Flavobacteriia; Flavobacteriales; Flavobacteriaceae; Flavobacterium
Otu01558	0	1	0	1	0	0	0	4	0	0	0	0	0	0	1	1	0	0	0	0	0	0	4	0	0	0	0	0	0	0	0	0	0	2	0	0	0	0	0	0	0	0	0	Bacteria; Firmicutes; Bacilli; Bacillales; Paenibacillaceae_1; Paenibacillus
Otu01559	0	0	0	0	0	0	0	0	2	0	1	0	3	0	0	0	0	0	3	0	0	0	0	0	0	0	0	0	0	0	0	0	0	0	0	0	0	0	0	0	0	0	0	Bacteria; Proteobacteria; Alphaproteobacteria; Caulobacterales; Caulobacteraceae; Phenylobacterium
Otu01560	0	0	0	0	0	0	0	0	0	0	0	0	0	0	0	0	0	0	0	3	0	0	0	3	0	0	0	0	1	0	0	0	0	0	0	3	0	0	0	1	0	0	0	Bacteria; Chloroflexi; Caldilineae; Caldilineales; Caldilineaceae; Caldilineaceae_unclassified
Otu01561	2	0	0	0	0	0	0	0	0	0	0	0	1	0	0	1	0	0	0	0	0	0	0	0	0	0	0	2	0	1	0	0	0	0	0	0	0	0	0	0	0	0	0	Bacteria; Verrucomicrobia; Verrucomicrobia_unclassified; Verrucomicrobia_unclassified; Verrucomicrobia_unclassified; Verrucomicrobia_unclassified
Otu01562	0	0	0	0	0	0	1	0	0	0	0	0	0	0	0	0	0	0	0	0	2	0	0	4	0	1	0	0	4	0	0	0	0	0	0	0	0	0	0	0	0	0	0	Bacteria; Acidobacteria; Acidobacteria_Gp7; Gp7; Gp7_unclassified; Gp7_unclassified
Otu01563	0	0	0	0	0	0	0	3	0	0	0	0	0	0	0	0	0	0	0	0	0	0	0	0	0	0	0	3	0	0	0	0	0	0	0	0	0	0	0	1	0	0	0	Bacteria; Bacteroidetes; Flavobacteriia; Flavobacteriales; Flavobacteriaceae; Mariniflexile
Otu01564	0	0	1	0	0	0	0	0	0	0	0	0	0	0	0	0	0	1	0	0	0	0	0	0	0	0	0	0	0	0	0	0	0	0	0	0	0	0	0	0	0	0	0	Bacteria; Planctomycetes; Planctomycetia; Planctomycetales; Planctomycetaceae; Planctomycetaceae_unclassified
Otu01565	0	0	0	0	0	0	0	0	4	0	0	0	0	0	0	0	0	0	0	1	0	0	0	0	0	0	0	0	0	0	0	0	0	0	0	2	0	0	0	0	0	0	0	Bacteria; Proteobacteria; Gammaproteobacteria; Gammaproteobacteria_unclassified; Gammaproteobacteria_unclassified; Gammaproteobacteria_unclassified
Otu01566	1	0	0	0	0	0	0	0	0	0	0	0	0	0	0	0	0	0	0	0	0	0	0	3	1	0	0	0	0	0	0	0	0	0	0	0	0	0	0	0	0	0	0	Bacteria; Bacteroidetes; Sphingobacteriia; Sphingobacteriales; Chitinophagaceae; Chitinophagaceae_unclassified
Otu01567	0	0	0	0	0	0	0	0	0	0	0	0	0	0	0	0	0	0	0	0	0	0	0	0	0	0	0	0	0	0	0	0	0	1	0	0	0	0	0	0	1	1	0	Bacteria; Bacteria_unclassified; Bacteria_unclassified; Bacteria_unclassified; Bacteria_unclassified; Bacteria_unclassified
Otu01568	0	0	0	0	0	0	0	0	0	0	0	0	3	0	1	0	0	0	0	0	0	0	0	0	0	0	0	0	3	0	0	0	0	0	0	0	0	0	0	0	0	0	0	Bacteria; Proteobacteria; Alphaproteobacteria; Alphaproteobacteria_unclassified; Alphaproteobacteria_unclassified; Alphaproteobacteria_unclassified
Otu01569	0	0	0	0	0	0	0	5	0	0	0	0	0	0	0	0	0	0	1	0	0	0	0	0	0	0	0	2	0	0	0	0	0	0	0	0	0	0	0	0	0	0	0	Bacteria; Bacteria_unclassified; Bacteria_unclassified; Bacteria_unclassified; Bacteria_unclassified; Bacteria_unclassified
Otu01570	2	0	0	0	0	0	0	0	0	0	0	0	0	0	0	0	0	0	0	0	0	0	0	0	1	1	0	0	0	0	0	0	0	1	0	1	0	0	0	0	1	0	0	Bacteria; Planctomycetes; Planctomycetia; Planctomycetales; Planctomycetaceae; Planctomycetaceae_unclassified
Otu01571	0	0	0	1	0	0	0	0	0	0	0	0	0	0	0	0	0	0	0	0	0	0	0	0	0	0	0	0	4	0	0	0	0	0	0	0	0	0	0	0	0	2	0	Bacteria; Planctomycetes; Planctomycetia; Planctomycetales; Planctomycetaceae; Planctomycetaceae_unclassified
Otu01572	0	0	0	0	0	0	0	0	0	0	0	0	0	0	0	0	0	0	0	0	0	0	0	0	0	0	0	0	0	0	0	0	0	0	0	0	0	0	0	1	1	1	0	Bacteria; Chloroflexi; Chloroflexi_unclassified; Chloroflexi_unclassified; Chloroflexi_unclassified; Chloroflexi_unclassified
Otu01573	3	0	0	0	0	0	0	0	0	0	0	0	0	2	0	0	0	1	0	3	0	0	0	0	0	0	0	0	0	0	0	1	0	0	0	0	0	0	0	0	0	0	0	Bacteria; Actinobacteria; Actinobacteria; Actinomycetales; Actinomycetales_unclassified; Actinomycetales_unclassified
Otu01574	0	0	0	0	0	0	0	0	0	0	0	0	0	0	0	0	0	0	0	0	0	0	0	0	0	0	0	0	0	0	0	0	0	0	0	0	0	0	0	4	2	0	0	Bacteria; Bacteria_unclassified; Bacteria_unclassified; Bacteria_unclassified; Bacteria_unclassified; Bacteria_unclassified
Otu01575	3	0	0	0	1	0	0	0	0	0	0	0	0	0	0	0	0	0	0	0	0	0	0	0	0	0	0	0	0	0	0	1	0	0	1	0	0	0	0	0	0	2	0	Bacteria; Proteobacteria; Alphaproteobacteria; Alphaproteobacteria_incertae_sedis; Geminicoccus; Geminicoccus_unclassified
Otu01576	0	0	0	0	0	0	0	0	0	0	0	0	0	0	0	0	0	4	0	0	0	0	0	0	0	0	0	0	0	0	0	0	0	0	0	0	0	0	0	0	0	0	0	Bacteria; Bacteria_unclassified; Bacteria_unclassified; Bacteria_unclassified; Bacteria_unclassified; Bacteria_unclassified
Otu01577	0	0	0	0	0	0	0	0	0	0	0	0	0	0	0	0	0	0	0	0	0	0	0	0	0	0	0	0	0	0	0	1	0	0	0	1	0	0	0	0	0	0	0	Bacteria; Proteobacteria; Alphaproteobacteria; Alphaproteobacteria_unclassified; Alphaproteobacteria_unclassified; Alphaproteobacteria_unclassified
Otu01578	0	2	0	1	0	0	0	0	1	0	0	0	1	0	0	0	0	0	0	0	0	0	0	0	0	2	0	0	0	0	0	0	0	0	0	0	0	0	0	0	0	0	0	Bacteria; Gemmatimonadetes; Gemmatimonadetes; Gemmatimonadales; Gemmatimonadaceae; Gemmatimonas
Otu01580	0	0	1	0	0	3	0	0	0	0	0	0	0	0	0	0	0	0	0	0	0	0	0	3	0	0	0	0	3	0	0	0	0	0	0	0	0	1	0	0	2	0	0	Bacteria; Planctomycetes; Planctomycetia; Planctomycetales; Planctomycetaceae; Planctomycetaceae_unclassified
Otu01581	0	0	0	0	0	0	0	1	0	0	0	0	0	0	0	0	0	0	0	0	0	0	9	0	0	0	0	1	0	0	0	0	0	0	0	0	0	0	0	0	0	0	0	Bacteria; Verrucomicrobia; Verrucomicrobiae; Verrucomicrobiales; Verrucomicrobiaceae; Verrucomicrobiaceae_unclassified
Otu01582	0	0	0	0	0	0	0	0	0	0	0	0	0	0	0	0	0	0	0	0	0	0	0	0	0	0	0	0	0	0	0	0	0	0	0	0	0	0	0	0	1	0	6	Bacteria; Actinobacteria; Actinobacteria; Gaiellales; Gaiellaceae; Gaiella
Otu01583	0	0	0	1	1	0	0	0	0	0	0	0	0	0	0	0	0	0	0	0	0	0	0	0	0	0	0	0	0	2	0	0	0	0	0	1	0	0	0	1	0	0	0	Bacteria; Planctomycetes; Planctomycetia; Planctomycetales; Planctomycetaceae; Planctomycetaceae_unclassified
Otu01584	0	0	0	0	0	0	2	0	0	0	0	0	0	0	0	0	0	0	3	0	0	0	0	0	0	2	0	0	0	1	0	0	0	0	0	0	0	0	0	1	0	0	0	Bacteria; Bacteria_unclassified; Bacteria_unclassified; Bacteria_unclassified; Bacteria_unclassified; Bacteria_unclassified
Otu01585	3	0	0	0	0	0	0	0	0	0	0	0	0	4	1	0	0	1	0	0	0	0	0	0	0	0	0	0	0	0	0	0	0	0	0	0	0	0	0	0	0	0	0	Bacteria; Actinobacteria; Actinobacteria; Acidimicrobiales; Iamiaceae; Aquihabitans
Otu01586	0	0	0	0	0	0	1	0	0	0	4	0	3	0	0	0	0	0	1	0	0	0	0	0	0	0	0	0	0	0	0	0	0	0	0	0	0	0	0	0	0	0	0	Bacteria; Proteobacteria; Betaproteobacteria; Burkholderiales; Oxalobacteraceae; Massilia
Otu01587	0	0	0	0	0	0	1	0	1	0	0	0	3	0	0	0	6	0	0	0	0	0	0	0	0	0	0	0	0	0	0	0	0	0	0	0	0	0	0	0	0	0	0	Bacteria; Chloroflexi; Caldilineae; Caldilineales; Caldilineaceae; Litorilinea
Otu01588	1	0	0	0	0	0	1	0	2	0	0	3	0	0	0	0	3	0	0	0	0	0	0	0	0	0	0	0	0	0	0	0	0	0	0	0	0	0	0	0	0	0	0	Bacteria; Bacteroidetes; Sphingobacteriia; Sphingobacteriales; Chitinophagaceae; Chitinophagaceae_unclassified
Otu01589	0	0	0	0	0	0	0	4	0	0	0	0	0	0	0	0	0	0	0	0	0	0	0	0	0	0	0	0	0	0	0	1	0	0	0	1	0	4	0	0	1	0	0	Bacteria; Bacteria_unclassified; Bacteria_unclassified; Bacteria_unclassified; Bacteria_unclassified; Bacteria_unclassified
Otu01590	0	0	0	0	4	0	0	0	0	0	0	0	2	0	0	0	0	1	0	0	0	0	0	0	0	0	0	0	0	0	0	0	0	0	0	0	0	0	0	0	0	0	0	Bacteria; Bacteria_unclassified; Bacteria_unclassified; Bacteria_unclassified; Bacteria_unclassified; Bacteria_unclassified
Otu01591	3	0	0	0	2	0	0	0	0	2	0	0	1	0	0	1	0	0	0	0	0	0	0	0	0	1	0	0	0	0	0	0	0	0	0	0	0	0	0	0	0	0	0	Bacteria; Actinobacteria; Actinobacteria; Actinomycetales; Actinomycetales_unclassified; Actinomycetales_unclassified
Otu01592	0	0	0	0	0	3	0	0	0	0	0	0	0	0	0	0	0	1	0	0	0	2	0	0	0	0	0	0	0	1	0	0	0	0	0	0	0	0	0	0	0	0	0	Bacteria; Firmicutes; Bacilli; Bacillales; Bacillaceae_2; Bacillaceae_2_unclassified
Otu01593	0	0	0	0	0	0	0	0	0	0	0	0	0	0	0	0	0	1	0	0	0	0	0	0	0	0	0	0	0	0	0	0	0	0	0	1	0	0	0	0	2	0	0	Bacteria; Acidobacteria; Acidobacteria_unclassified; Acidobacteria_unclassified; Acidobacteria_unclassified; Acidobacteria_unclassified
Otu01594	2	0	0	0	0	0	0	0	0	0	0	0	0	0	0	0	0	0	3	4	0	0	0	0	0	0	0	0	0	0	0	0	0	0	0	0	0	0	0	0	0	0	0	Bacteria; Actinobacteria; Actinobacteria; Actinomycetales; Mycobacteriaceae; Mycobacteriaceae_unclassified
Otu01595	0	0	0	0	0	0	0	0	0	0	0	0	0	0	0	0	0	0	0	0	0	0	0	0	0	0	0	0	0	0	0	0	0	0	0	0	0	0	0	0	0	1	6	Bacteria; Actinobacteria; Actinobacteria; Actinobacteria_unclassified; Actinobacteria_unclassified; Actinobacteria_unclassified
Otu01596	0	0	1	0	0	0	0	0	0	0	0	3	0	0	0	0	0	0	0	0	0	0	0	0	0	0	0	0	0	0	0	0	0	0	0	0	0	0	0	0	0	0	0	Bacteria; Actinobacteria; Actinobacteria; Actinomycetales; Microbacteriaceae; Microbacteriaceae_unclassified
Otu01597	0	0	0	0	0	0	0	0	0	0	0	0	0	0	0	0	2	0	0	0	0	0	0	0	0	0	0	0	0	0	0	0	0	0	0	1	0	0	0	0	0	0	0	Bacteria; Bacteria_unclassified; Bacteria_unclassified; Bacteria_unclassified; Bacteria_unclassified; Bacteria_unclassified
Otu01598	0	0	0	0	0	0	0	0	0	0	0	0	0	0	0	0	0	0	1	0	0	1	0	0	0	0	0	0	0	0	0	0	0	0	0	0	0	0	0	0	2	1	0	Bacteria; Acidobacteria; Acidobacteria_Gp21; Gp21; Gp21_unclassified; Gp21_unclassified
Otu01599	0	0	0	0	0	0	0	0	0	0	0	0	2	1	0	0	0	0	0	0	0	0	0	0	0	0	0	0	0	0	0	0	0	0	0	0	0	0	0	1	0	0	0	Bacteria; Proteobacteria; Betaproteobacteria; Burkholderiales; Comamonadaceae; Comamonadaceae_unclassified
Otu01600	0	0	0	0	0	0	0	0	0	0	0	0	0	0	0	0	0	0	0	0	7	0	0	0	0	0	0	0	0	0	0	0	0	0	0	0	0	0	0	0	0	0	0	Bacteria; Proteobacteria; Deltaproteobacteria; Desulfuromonadales; Desulfuromonadaceae; Desulfuromonas
Otu01601	2	1	0	0	0	0	0	0	0	0	0	0	0	1	0	0	0	0	0	0	0	0	0	0	0	0	0	0	0	0	0	1	0	0	0	0	0	0	0	0	0	0	0	Bacteria; Actinobacteria; Actinobacteria; Actinomycetales; Intrasporangiaceae; Intrasporangiaceae_unclassified
Otu01602	0	2	0	0	1	0	0	0	0	0	0	0	0	0	0	0	0	0	0	0	0	0	0	0	0	0	0	0	0	0	0	0	0	0	0	0	0	0	0	0	0	0	0	Bacteria; Bacteria_unclassified; Bacteria_unclassified; Bacteria_unclassified; Bacteria_unclassified; Bacteria_unclassified
Otu01603	0	0	0	1	1	0	0	0	1	0	0	0	3	0	2	0	0	0	0	0	0	0	0	0	0	0	0	0	1	0	0	0	0	0	0	0	0	0	0	0	0	0	0	Bacteria; Planctomycetes; Planctomycetia; Planctomycetales; Planctomycetaceae; Planctomycetaceae_unclassified
Otu01604	0	0	0	0	0	0	0	0	0	0	0	0	0	0	0	0	0	1	0	0	0	0	1	0	0	0	0	0	0	0	0	0	0	0	1	0	0	0	0	0	0	0	0	Bacteria; Firmicutes; Clostridia; Clostridiales; Gracilibacteraceae; Gracilibacter
Otu01605	0	0	0	1	0	0	0	0	0	0	2	0	0	0	0	0	0	0	1	0	4	0	0	0	0	1	0	0	0	0	0	0	0	0	0	1	0	0	0	0	0	0	0	Bacteria; Bacteria_unclassified; Bacteria_unclassified; Bacteria_unclassified; Bacteria_unclassified; Bacteria_unclassified
Otu01606	0	0	0	1	0	0	0	0	0	1	1	0	1	0	0	0	0	0	0	0	0	0	0	0	0	0	0	0	2	0	0	0	0	0	0	0	0	0	0	0	0	0	0	Bacteria; candidate_division_WPS-1; candidate_division_WPS-1_unclassified; candidate_division_WPS-1_unclassified; candidate_division_WPS-1_unclassified; candidate_division_WPS-1_unclassified
Otu01607	0	1	0	0	0	0	0	0	0	0	0	0	0	0	0	0	0	1	0	2	0	0	0	0	0	0	0	0	0	0	0	0	0	0	0	0	0	0	0	2	0	0	0	Bacteria; Bacteroidetes; Cytophagia; Cytophagales; Cytophagales_unclassified; Cytophagales_unclassified
Otu01608	0	0	0	0	0	0	0	0	0	0	0	0	0	0	0	1	0	0	0	0	0	0	0	0	0	0	0	0	0	1	0	0	0	0	0	2	0	0	0	0	0	0	0	Bacteria; Bacteria_unclassified; Bacteria_unclassified; Bacteria_unclassified; Bacteria_unclassified; Bacteria_unclassified
Otu01609	0	0	0	0	0	0	0	0	0	0	0	0	0	0	0	0	0	0	0	0	0	0	0	0	0	0	0	0	0	0	0	0	1	0	0	0	0	0	0	0	0	0	0	Bacteria; Firmicutes; Clostridia; Clostridiales; Peptococcaceae_1; Desulfitobacterium
Otu01610	0	0	0	0	0	0	0	0	0	0	0	0	0	0	0	0	0	5	0	0	0	0	0	0	0	0	0	0	0	0	0	0	0	0	0	0	0	0	0	0	0	0	1	Bacteria; Bacteria_unclassified; Bacteria_unclassified; Bacteria_unclassified; Bacteria_unclassified; Bacteria_unclassified
Otu01611	0	1	0	0	0	0	2	0	0	0	0	0	2	0	0	0	0	2	0	0	0	2	1	0	0	0	0	0	0	0	0	0	0	0	0	0	0	0	0	0	0	0	0	Bacteria; Firmicutes; Bacilli; Bacillales; Bacillaceae_2; Bacillaceae_2_unclassified
Otu01612	0	0	0	0	0	0	0	0	0	0	0	0	0	0	0	0	0	0	0	0	0	0	0	0	0	0	0	0	0	0	0	0	0	0	0	0	0	0	0	0	0	0	8	Bacteria; Bacteria_unclassified; Bacteria_unclassified; Bacteria_unclassified; Bacteria_unclassified; Bacteria_unclassified
Otu01613	0	0	0	0	0	0	0	0	0	0	0	0	0	0	0	0	0	0	0	0	0	1	0	0	0	0	0	0	0	0	0	0	0	0	0	0	0	0	0	0	0	0	0	Bacteria; Bacteria_unclassified; Bacteria_unclassified; Bacteria_unclassified; Bacteria_unclassified; Bacteria_unclassified
Otu01614	0	0	0	0	0	0	0	0	0	0	0	1	0	0	0	0	0	0	0	0	0	0	0	0	0	0	0	0	0	0	0	0	0	0	0	1	0	0	0	0	2	0	0	Bacteria; Proteobacteria; Gammaproteobacteria; Pseudomonadales; Pseudomonadaceae; Pseudomonadaceae_unclassified
Otu01615	0	0	0	0	0	0	2	0	0	4	0	0	0	0	0	0	0	0	0	0	0	0	0	0	3	0	0	0	0	0	0	0	0	0	0	0	0	0	0	0	0	0	0	Bacteria; Acidobacteria; Acidobacteria_Gp4; Aridibacter; Aridibacter_unclassified; Aridibacter_unclassified
Otu01616	0	1	0	0	0	0	0	0	0	0	0	0	0	0	0	0	0	0	0	0	0	0	0	0	0	0	0	0	1	0	0	0	0	0	0	0	0	0	0	0	0	0	0	Bacteria; Firmicutes; Bacilli; Bacillales; Bacillaceae_1; Bacillaceae_1_unclassified
Otu01617	0	0	0	0	0	2	0	0	0	0	1	0	0	0	0	0	0	0	1	0	0	0	0	4	0	0	0	0	0	0	0	0	0	0	0	1	0	0	0	0	0	3	0	Bacteria; Actinobacteria; Actinobacteria; Acidimicrobiales; Acidimicrobiaceae; Ilumatobacter
Otu01618	0	0	0	0	0	0	0	0	0	0	0	0	0	2	0	0	1	0	0	0	0	5	0	1	0	0	0	0	0	0	0	0	0	0	0	0	0	0	0	1	0	0	0	Bacteria; Proteobacteria; Gammaproteobacteria; Gammaproteobacteria_unclassified; Gammaproteobacteria_unclassified; Gammaproteobacteria_unclassified
Otu01619	0	0	0	0	0	0	0	0	0	0	0	0	0	0	0	0	0	2	0	0	0	0	0	0	0	0	0	0	0	0	0	0	0	0	0	0	0	0	0	1	0	0	3	Bacteria; Planctomycetes; Planctomycetia; Planctomycetales; Planctomycetaceae; Zavarzinella
Otu01620	0	0	0	0	0	0	0	0	0	0	0	0	0	0	0	0	0	0	0	0	0	0	9	0	1	0	0	0	0	0	0	0	0	0	0	0	0	0	0	0	0	0	0	Bacteria; Bacteroidetes; Bacteroidia; Bacteroidales; Porphyromonadaceae; Paludibacter
Otu01621	0	0	0	0	0	0	0	0	0	0	0	0	0	0	0	0	0	0	0	0	0	0	0	0	0	0	0	0	0	0	0	0	0	0	0	0	0	0	0	0	1	0	0	Bacteria; Chloroflexi; Anaerolineae; Anaerolineales; Anaerolineaceae; Anaerolineaceae_unclassified
Otu01622	0	1	0	0	0	0	0	0	0	0	0	0	0	0	0	3	0	1	0	0	0	0	0	0	0	1	0	0	2	0	0	0	0	0	0	0	0	0	0	0	0	0	0	Bacteria; Planctomycetes; Planctomycetia; Planctomycetales; Planctomycetaceae; Planctomycetaceae_unclassified
Otu01623	0	0	0	0	0	0	3	0	3	5	0	0	0	0	0	0	0	0	0	0	0	0	0	0	0	0	0	0	0	0	0	0	0	0	0	0	0	0	0	0	0	0	0	Bacteria; Acidobacteria; Acidobacteria_Gp6; Gp6; Gp6_unclassified; Gp6_unclassified
Otu01624	0	0	0	1	0	0	0	1	0	0	0	2	0	1	0	1	0	0	0	0	0	0	0	0	0	0	0	1	0	1	0	0	0	0	0	0	0	0	0	0	1	0	0	Bacteria; Bacteria_unclassified; Bacteria_unclassified; Bacteria_unclassified; Bacteria_unclassified; Bacteria_unclassified
Otu01625	0	0	0	0	0	0	0	0	0	0	0	0	0	0	0	0	0	0	0	0	0	0	0	0	0	0	0	0	0	0	0	0	0	0	0	0	0	0	0	0	3	0	9	Bacteria; Bacteria_unclassified; Bacteria_unclassified; Bacteria_unclassified; Bacteria_unclassified; Bacteria_unclassified
Otu01626	0	0	0	0	1	0	2	0	0	0	0	0	0	0	1	0	0	1	0	0	0	0	0	0	0	0	0	0	1	0	0	0	0	1	0	0	0	0	0	0	0	0	0	Bacteria; Verrucomicrobia; Verrucomicrobia_unclassified; Verrucomicrobia_unclassified; Verrucomicrobia_unclassified; Verrucomicrobia_unclassified
Otu01627	0	0	0	0	0	2	0	0	0	0	0	0	0	0	0	0	0	0	0	0	0	0	0	0	0	0	0	0	0	2	0	1	0	0	0	0	0	0	0	0	0	1	1	Bacteria; Planctomycetes; Planctomycetia; Planctomycetales; Planctomycetaceae; Planctomycetaceae_unclassified
Otu01628	0	0	0	0	1	0	0	0	0	0	4	0	0	0	1	0	3	0	0	0	0	0	0	0	0	0	0	0	0	0	0	0	0	0	0	0	0	0	0	0	0	0	0	Bacteria; Bacteria_unclassified; Bacteria_unclassified; Bacteria_unclassified; Bacteria_unclassified; Bacteria_unclassified
Otu01629	1	0	0	0	0	0	1	0	0	0	0	0	0	0	0	2	0	0	0	0	0	0	0	0	0	0	0	0	2	0	0	0	0	2	0	0	0	0	0	0	0	0	0	Bacteria; Actinobacteria; Actinobacteria; Actinomycetales; Bogoriellaceae; Georgenia
Otu01630	0	0	0	0	0	2	0	0	0	0	2	0	0	0	3	0	4	1	0	0	0	0	0	0	0	0	0	0	0	0	0	0	0	0	2	0	0	0	0	0	0	0	0	Bacteria; Bacteroidetes; Flavobacteriia; Flavobacteriales; Flavobacteriaceae; Chryseobacterium
Otu01631	0	0	0	0	0	0	0	0	0	0	0	0	0	0	0	0	0	0	2	0	0	1	0	3	0	2	0	0	0	1	0	0	0	0	0	1	0	0	0	1	0	0	0	Bacteria; Actinobacteria; Actinobacteria; Actinomycetales; Nocardioidaceae; Nocardioidaceae_unclassified
Otu01632	0	0	0	0	0	0	0	0	0	0	0	0	3	0	0	0	4	0	0	0	0	0	0	0	2	2	0	0	0	1	0	0	0	0	0	0	0	0	0	0	0	0	0	Bacteria; Proteobacteria; Alphaproteobacteria; Caulobacterales; Caulobacteraceae; Caulobacter
Otu01633	0	2	0	0	1	0	0	0	0	0	2	0	1	0	0	0	0	0	0	0	0	0	0	0	0	0	0	0	0	0	0	0	0	0	0	0	0	0	0	0	0	0	0	Bacteria; Proteobacteria; Betaproteobacteria; Burkholderiales; Alcaligenaceae; Pigmentiphaga
Otu01634	0	0	0	0	0	0	0	0	0	0	0	0	0	0	0	0	0	0	0	2	0	0	0	0	0	0	0	0	1	0	0	0	1	0	3	0	0	0	0	0	0	0	0	Bacteria; Actinobacteria; Actinobacteria; Actinomycetales; Nocardiaceae; Williamsia
Otu01635	0	0	0	0	0	4	0	0	0	0	1	0	0	0	0	0	0	0	0	0	0	2	0	0	0	0	0	0	0	0	0	0	0	0	0	0	0	0	0	0	1	0	2	Bacteria; Acidobacteria; Acidobacteria_Gp16; Gp16; Gp16_unclassified; Gp16_unclassified
Otu01636	0	0	0	0	1	0	0	0	0	0	0	0	1	0	1	0	0	0	0	0	0	1	0	1	0	0	0	0	0	0	0	0	0	0	0	0	0	0	0	0	0	0	0	Bacteria; Planctomycetes; Planctomycetia; Planctomycetales; Planctomycetaceae; Pirellula
Otu01638	0	0	0	0	1	0	0	0	0	2	0	0	0	0	0	0	0	2	0	0	0	0	0	0	0	0	0	0	0	0	0	0	0	0	0	0	0	0	0	1	0	2	0	Bacteria; Actinobacteria; Actinobacteria; Actinomycetales; Bogoriellaceae; Georgenia
Otu01639	0	0	0	0	0	0	0	0	0	0	0	0	5	0	2	0	0	0	0	0	0	0	2	0	0	0	0	0	0	0	0	0	0	0	0	0	0	0	0	1	0	0	0	Bacteria; Proteobacteria; Gammaproteobacteria; Xanthomonadales; Xanthomonadaceae; Arenimonas
Otu01641	0	0	0	0	6	0	0	0	0	0	5	0	0	0	0	0	0	0	0	0	0	0	0	0	0	0	0	0	0	0	0	0	0	0	0	0	0	0	0	0	0	0	0	Bacteria; Bacteria_unclassified; Bacteria_unclassified; Bacteria_unclassified; Bacteria_unclassified; Bacteria_unclassified
Otu01642	0	0	0	0	0	0	0	0	0	0	0	0	1	0	0	0	0	0	0	0	0	0	0	3	0	0	0	0	0	0	0	0	0	1	0	0	0	0	0	3	0	0	0	Bacteria; Bacteria_unclassified; Bacteria_unclassified; Bacteria_unclassified; Bacteria_unclassified; Bacteria_unclassified
Otu01643	1	0	0	0	0	0	1	2	1	0	0	0	0	0	0	0	0	0	0	0	0	0	0	0	1	0	0	0	0	0	0	0	0	1	0	0	0	0	0	0	0	0	0	Bacteria; Bacteria_unclassified; Bacteria_unclassified; Bacteria_unclassified; Bacteria_unclassified; Bacteria_unclassified
Otu01644	0	0	0	0	0	0	0	0	3	0	0	0	0	0	0	0	0	0	0	0	0	0	0	0	0	0	0	0	0	2	0	0	0	1	0	0	0	0	0	0	0	0	0	Bacteria; Proteobacteria; Alphaproteobacteria; Rhizobiales; Rhizobiales_unclassified; Rhizobiales_unclassified
Otu01645	0	0	0	0	0	0	0	0	0	0	0	0	0	0	0	0	0	0	0	0	0	0	0	0	0	0	0	0	0	0	0	0	0	0	0	0	0	0	0	0	0	0	8	Bacteria; Gemmatimonadetes; Gemmatimonadetes; Gemmatimonadales; Gemmatimonadaceae; Gemmatimonas
Otu01646	1	0	0	0	0	0	0	0	0	0	0	0	0	0	0	0	2	0	2	3	0	0	2	0	0	0	0	0	0	0	0	0	0	0	0	0	0	0	0	0	2	2	0	Bacteria; Proteobacteria; Alphaproteobacteria; Sphingomonadales; Sphingomonadaceae; Sphingomonas
Otu01647	0	0	0	0	0	0	0	0	0	0	0	0	0	0	0	0	0	0	0	0	0	0	2	0	0	0	0	0	0	0	0	0	1	0	0	0	0	0	0	0	0	0	0	Bacteria; Firmicutes; Clostridia; Clostridiales; Ruminococcaceae; Saccharofermentans
Otu01648	0	0	0	1	1	3	0	0	0	0	0	0	0	0	0	0	0	0	0	0	0	0	0	0	0	0	0	0	0	0	0	0	0	0	0	0	0	0	0	0	0	0	0	Bacteria; candidate_division_WPS-1; candidate_division_WPS-1_unclassified; candidate_division_WPS-1_unclassified; candidate_division_WPS-1_unclassified; candidate_division_WPS-1_unclassified
Otu01649	0	0	0	0	0	0	0	0	1	0	0	0	0	0	0	1	0	0	0	0	0	0	0	0	3	0	0	0	0	0	0	0	0	3	0	0	0	0	0	0	0	0	0	Bacteria; Acidobacteria; Acidobacteria_Gp6; Gp6; Gp6_unclassified; Gp6_unclassified
Otu01650	0	0	0	0	0	0	0	0	0	0	0	0	0	0	0	0	0	0	0	0	0	0	0	0	0	0	0	0	0	0	0	0	0	0	0	0	0	0	0	0	3	0	0	Bacteria; Bacteria_unclassified; Bacteria_unclassified; Bacteria_unclassified; Bacteria_unclassified; Bacteria_unclassified
Otu01651	0	0	0	0	0	0	0	0	0	0	0	0	0	0	0	0	0	0	5	2	1	1	0	0	0	0	0	0	0	0	0	0	0	0	0	0	0	0	0	0	0	0	0	Bacteria; Chloroflexi; Chloroflexi_unclassified; Chloroflexi_unclassified; Chloroflexi_unclassified; Chloroflexi_unclassified
Otu01652	0	0	0	0	3	0	2	0	0	0	0	1	0	0	2	0	0	0	0	0	0	0	0	0	0	0	0	0	0	0	0	0	0	0	0	0	0	0	0	0	0	0	0	Bacteria; Bacteroidetes; Cytophagia; Cytophagales; Cytophagales_unclassified; Cytophagales_unclassified
Otu01653	0	0	0	0	0	0	0	0	0	0	0	0	0	0	0	0	0	1	0	0	0	0	0	0	0	0	0	0	1	0	0	0	0	0	0	0	0	0	0	0	0	2	2	Bacteria; Actinobacteria; Actinobacteria; Solirubrobacterales; Solirubrobacterales_unclassified; Solirubrobacterales_unclassified
Otu01654	0	0	1	0	0	0	0	0	1	0	0	1	0	0	0	0	0	0	0	0	0	0	0	0	0	0	0	0	0	0	0	0	0	0	0	0	0	0	0	0	0	0	0	Bacteria; Actinobacteria; Actinobacteria; Actinomycetales; Micrococcaceae; Micrococcaceae_unclassified
Otu01655	0	0	0	0	0	1	0	0	0	0	0	0	0	0	0	0	0	0	0	0	0	0	0	0	0	0	0	0	0	1	0	0	0	1	0	0	0	0	0	0	0	0	0	Bacteria; Actinobacteria; Actinobacteria; Actinomycetales; Actinomycetales_unclassified; Actinomycetales_unclassified
Otu01656	0	0	0	0	0	0	0	0	0	0	0	3	1	0	0	0	0	1	0	0	0	0	0	0	0	2	0	0	0	0	0	0	0	0	0	0	0	0	0	0	0	0	0	Bacteria; Proteobacteria; Deltaproteobacteria; Myxococcales; Sandaracinaceae; Sandaracinus
Otu01657	0	0	0	0	0	3	0	0	2	0	0	1	0	0	0	0	0	0	0	0	0	0	0	0	0	0	0	0	0	0	0	0	0	0	0	0	0	0	0	0	0	0	0	Bacteria; Actinobacteria; Actinobacteria; Acidimicrobiales; Acidimicrobiales_unclassified; Acidimicrobiales_unclassified
Otu01659	0	0	0	0	0	0	0	0	0	0	0	0	2	0	3	0	0	0	0	0	0	0	3	0	0	0	0	0	0	0	0	0	0	0	0	0	0	0	0	0	0	0	0	Bacteria; Gemmatimonadetes; Gemmatimonadetes; Gemmatimonadales; Gemmatimonadaceae; Gemmatimonas
Otu01660	1	0	0	0	0	0	3	0	0	0	0	0	4	3	0	0	0	0	0	0	0	0	0	0	0	0	0	0	0	0	0	0	0	1	0	0	0	0	0	0	0	0	0	Bacteria; Proteobacteria; Alphaproteobacteria; Rhizobiales; Hyphomicrobiaceae; Rhodoplanes
Otu01661	0	0	0	0	0	0	0	0	0	0	0	0	0	0	0	0	0	0	0	0	0	0	0	4	4	0	0	0	0	0	0	0	0	0	0	0	0	0	0	0	0	0	0	Bacteria; Proteobacteria; Alphaproteobacteria; Sphingomonadales; Sphingomonadaceae; Sphingorhabdus
Otu01662	1	0	0	0	0	0	1	0	0	0	0	0	3	0	0	0	0	0	0	0	0	0	0	0	0	0	0	0	0	1	0	0	0	1	0	0	0	0	0	0	0	1	0	Bacteria; Planctomycetes; Planctomycetia; Planctomycetales; Planctomycetaceae; Planctomycetaceae_unclassified
Otu01663	0	0	0	0	0	0	0	0	0	0	0	0	0	0	0	0	0	0	0	0	0	0	0	0	0	0	0	0	0	0	0	0	2	0	0	0	0	0	0	0	0	0	0	Bacteria; Proteobacteria; Deltaproteobacteria; Syntrophobacterales; Syntrophaceae; Syntrophus
Otu01664	2	0	0	1	0	0	0	0	1	0	0	0	2	0	0	0	0	0	0	0	0	0	0	0	0	0	0	0	0	0	0	0	0	0	0	0	0	0	0	0	0	0	0	Bacteria; Proteobacteria; Alphaproteobacteria; Rhizobiales; Bradyrhizobiaceae; Bradyrhizobiaceae_unclassified
Otu01665	0	0	0	0	0	0	0	0	0	2	0	0	0	0	0	0	0	0	2	0	0	0	0	0	0	0	0	0	0	0	0	0	0	0	0	1	0	0	0	0	0	0	2	Bacteria; Planctomycetes; Planctomycetia; Planctomycetales; Planctomycetaceae; Planctomycetaceae_unclassified
Otu01666	0	0	0	1	0	0	1	0	1	0	0	0	0	0	0	0	0	0	0	0	0	0	0	0	0	0	0	0	0	2	0	0	0	0	0	0	0	0	0	0	0	0	0	Bacteria; Bacteria_unclassified; Bacteria_unclassified; Bacteria_unclassified; Bacteria_unclassified; Bacteria_unclassified
Otu01667	0	0	0	0	0	0	0	0	0	0	0	0	1	0	0	0	2	0	0	0	0	0	0	4	0	0	0	0	0	0	0	1	0	0	0	0	0	0	0	0	0	0	0	Bacteria; Actinobacteria; Actinobacteria; Actinomycetales; Actinomycetales_unclassified; Actinomycetales_unclassified
Otu01668	0	0	0	0	1	0	2	0	2	0	0	0	0	0	0	0	0	0	0	0	0	2	0	0	2	0	0	0	0	0	0	0	0	0	0	0	0	0	0	0	0	0	0	Bacteria; Planctomycetes; Planctomycetia; Planctomycetales; Planctomycetaceae; Planctomycetaceae_unclassified
Otu01670	0	0	0	0	0	0	0	0	0	0	0	0	3	0	0	0	2	2	0	0	0	0	0	0	0	0	0	0	0	0	0	0	0	2	0	0	0	0	0	0	0	0	0	Bacteria; Bacteria_unclassified; Bacteria_unclassified; Bacteria_unclassified; Bacteria_unclassified; Bacteria_unclassified
Otu01671	0	0	0	0	0	0	0	0	0	0	0	0	0	0	0	0	0	0	0	0	0	0	0	0	0	0	0	0	0	0	0	0	0	0	0	0	0	0	2	0	0	0	0	Bacteria; Firmicutes; Clostridia; Clostridiales; Clostridiales_unclassified; Clostridiales_unclassified
Otu01672	1	0	0	0	0	0	0	0	0	0	0	0	0	0	0	0	0	1	0	0	0	0	0	0	0	0	0	1	0	0	0	0	0	0	0	0	0	0	0	0	0	0	0	Bacteria; Proteobacteria; Betaproteobacteria; Betaproteobacteria_unclassified; Betaproteobacteria_unclassified; Betaproteobacteria_unclassified
Otu01673	0	0	0	0	0	0	0	0	0	0	0	0	1	0	0	0	0	0	5	0	0	0	0	0	0	0	0	0	0	0	0	0	0	0	0	0	0	0	0	0	0	0	0	Bacteria; Proteobacteria; Deltaproteobacteria; Myxococcales; Myxococcales_unclassified; Myxococcales_unclassified
Otu01674	0	0	0	0	0	0	0	0	0	0	0	0	0	0	0	0	0	2	1	0	0	0	0	0	0	0	0	0	0	0	0	0	0	0	0	0	0	0	0	1	0	0	0	Bacteria; Bacteria_unclassified; Bacteria_unclassified; Bacteria_unclassified; Bacteria_unclassified; Bacteria_unclassified
Otu01675	0	0	0	0	0	0	0	0	0	0	0	0	0	0	0	0	0	0	0	0	0	0	0	0	0	0	0	0	0	0	1	0	0	0	0	0	0	0	0	0	0	0	0	Bacteria; Spirochaetes; Spirochaetia; Spirochaetales; Leptospiraceae; Leptospira
Otu01676	0	2	0	0	0	0	0	0	1	0	0	0	0	0	0	0	0	0	0	0	0	0	0	0	1	0	0	0	0	0	0	0	0	0	0	0	0	0	0	1	0	0	0	Bacteria; Acidobacteria; Acidobacteria_Gp6; Gp6; Gp6_unclassified; Gp6_unclassified
Otu01677	0	0	0	0	0	0	0	0	0	0	0	0	0	0	0	0	0	1	0	0	0	0	0	0	0	0	0	0	0	0	0	0	0	0	0	0	0	0	0	0	2	0	0	Bacteria; Proteobacteria; Betaproteobacteria; Betaproteobacteria_unclassified; Betaproteobacteria_unclassified; Betaproteobacteria_unclassified
Otu01678	0	0	0	0	0	0	0	0	0	1	0	0	0	0	0	0	0	0	0	0	0	0	0	0	0	0	0	0	1	0	0	4	0	0	0	0	0	0	0	0	0	0	0	Bacteria; Actinobacteria; Actinobacteria; Actinobacteria_unclassified; Actinobacteria_unclassified; Actinobacteria_unclassified
Otu01679	0	0	0	0	8	0	2	0	0	0	0	0	0	0	0	0	0	0	0	0	0	0	0	0	0	0	0	0	0	0	0	0	0	0	0	0	0	0	0	0	0	0	0	Bacteria; Bacteria_unclassified; Bacteria_unclassified; Bacteria_unclassified; Bacteria_unclassified; Bacteria_unclassified
Otu01680	4	0	0	0	0	0	0	3	0	0	0	0	3	4	0	0	0	1	0	0	0	0	0	0	0	0	0	0	0	0	0	0	0	0	0	0	0	0	0	0	0	0	0	Bacteria; Bacteria_unclassified; Bacteria_unclassified; Bacteria_unclassified; Bacteria_unclassified; Bacteria_unclassified
Otu01681	1	0	0	0	0	0	0	0	0	0	0	0	2	0	0	0	0	0	0	0	0	0	0	0	0	0	0	0	0	0	0	0	0	0	0	0	0	0	0	0	1	0	0	Bacteria; Proteobacteria; Alphaproteobacteria; Caulobacterales; Caulobacteraceae; Phenylobacterium
Otu01682	0	2	0	2	2	0	0	0	0	0	0	0	0	0	0	0	0	0	0	0	0	0	1	0	0	0	0	0	0	0	0	0	0	0	0	0	0	0	0	0	0	0	0	Bacteria; Firmicutes; Clostridia; Clostridiales; Lachnospiraceae; Clostridium_XlVa
Otu01683	0	0	0	0	0	0	1	0	0	0	0	0	0	0	0	2	0	0	0	0	0	0	0	0	0	0	0	0	0	0	0	0	0	0	0	0	0	0	0	0	0	0	0	Bacteria; Bacteria_unclassified; Bacteria_unclassified; Bacteria_unclassified; Bacteria_unclassified; Bacteria_unclassified
Otu01684	0	0	0	0	0	0	0	0	0	0	0	0	0	0	0	0	0	1	0	0	0	0	0	0	0	1	0	0	0	0	0	0	0	0	0	0	0	0	0	0	0	0	0	Bacteria; candidate_division_WPS-1; candidate_division_WPS-1_unclassified; candidate_division_WPS-1_unclassified; candidate_division_WPS-1_unclassified; candidate_division_WPS-1_unclassified
Otu01685	0	0	0	0	0	0	0	0	0	0	0	0	0	0	0	0	0	0	0	0	0	0	0	0	0	0	0	0	0	0	0	0	0	0	0	0	0	0	0	0	3	0	2	Bacteria; Chloroflexi; Chloroflexi_unclassified; Chloroflexi_unclassified; Chloroflexi_unclassified; Chloroflexi_unclassified
Otu01686	0	0	0	0	0	4	0	0	0	0	0	0	0	0	0	0	0	0	0	0	0	0	0	0	0	0	0	2	0	0	0	0	0	1	0	0	0	0	0	0	0	0	0	Bacteria; Actinobacteria; Actinobacteria; Actinomycetales; Actinomycetales_unclassified; Actinomycetales_unclassified
Otu01687	0	0	0	3	0	1	0	0	1	0	0	0	1	0	0	0	0	0	0	0	0	0	0	0	0	0	0	0	0	0	0	0	0	2	0	0	0	0	0	0	0	0	0	Bacteria; Proteobacteria; Alphaproteobacteria; Rhizobiales; Rhizobiales_unclassified; Rhizobiales_unclassified
Otu01688	0	0	0	0	1	3	0	3	0	0	0	0	0	0	0	0	0	0	0	0	0	0	0	0	0	0	0	0	0	0	0	0	0	0	1	2	0	0	0	0	0	0	1	Bacteria; Acidobacteria; Acidobacteria_Gp6; Gp6; Gp6_unclassified; Gp6_unclassified
Otu01689	0	0	0	1	0	0	0	0	1	0	0	0	0	0	0	0	0	1	0	0	0	0	0	0	0	0	0	0	0	0	0	0	0	0	0	0	0	0	0	0	0	0	0	Bacteria; Actinobacteria; Actinobacteria; Actinobacteria_unclassified; Actinobacteria_unclassified; Actinobacteria_unclassified
Otu01690	0	0	2	0	0	0	0	0	0	0	0	0	0	0	0	0	0	0	0	0	0	0	0	0	0	0	0	0	0	0	0	0	0	1	0	0	0	0	0	0	0	0	0	Bacteria; Actinobacteria; Actinobacteria; Actinomycetales; Microbacteriaceae; Microbacteriaceae_unclassified
Otu01691	1	0	0	0	1	0	0	0	0	1	0	0	0	0	0	2	0	0	0	0	0	0	0	0	0	0	0	0	0	0	0	0	0	0	0	0	0	0	0	1	0	0	0	Bacteria; candidate_division_WPS-1; candidate_division_WPS-1_unclassified; candidate_division_WPS-1_unclassified; candidate_division_WPS-1_unclassified; candidate_division_WPS-1_unclassified
Otu01692	0	0	0	0	1	0	1	0	0	0	0	0	1	0	4	0	0	0	0	0	0	0	0	0	0	0	0	0	0	0	0	0	0	0	0	0	0	0	0	0	0	0	0	Bacteria; Bacteroidetes; Cytophagia; Cytophagales; Cytophagaceae; Adhaeribacter
Otu01693	0	0	0	0	0	0	0	0	0	0	0	0	1	0	0	3	0	0	0	0	0	0	0	0	0	0	0	0	0	0	0	2	0	0	0	0	0	0	0	0	0	0	0	Bacteria; Actinobacteria; Actinobacteria; Actinomycetales; Mycobacteriaceae; Mycobacterium
Otu01694	0	0	0	0	1	0	0	0	0	0	0	0	0	0	0	0	0	0	0	0	0	0	0	0	0	0	0	0	1	0	0	0	0	0	1	0	0	0	0	0	0	0	0	Bacteria; Actinobacteria; Actinobacteria; Actinomycetales; Microbacteriaceae; Microbacteriaceae_unclassified
Otu01696	0	0	0	0	0	0	0	0	0	0	0	0	0	3	0	0	0	0	0	0	0	0	0	0	0	0	0	0	0	0	0	1	0	0	0	0	0	0	0	0	0	1	0	Bacteria; Firmicutes; Bacilli; Bacillales; Planococcaceae; Ureibacillus
Otu01697	2	2	0	0	0	0	1	0	0	0	0	0	2	0	0	0	0	0	0	0	0	0	0	0	0	0	0	0	0	0	0	0	0	0	0	0	0	0	0	0	0	0	0	Bacteria; Bacteroidetes; Cytophagia; Cytophagales; Cytophagaceae; Adhaeribacter
Otu01698	0	0	0	0	0	0	0	0	0	0	0	0	0	0	0	0	0	0	0	0	0	0	0	0	0	0	0	0	0	0	0	0	0	0	0	0	0	0	0	1	0	0	0	Bacteria; Actinobacteria; Actinobacteria; Nitriliruptorales; Nitriliruptoraceae; Nitriliruptor
Otu01699	5	0	0	0	0	0	0	0	0	0	0	0	0	0	0	0	0	0	0	0	0	0	0	0	0	0	0	0	0	0	0	0	0	0	0	0	0	0	0	0	0	0	0	Bacteria; Proteobacteria; Gammaproteobacteria; Pseudomonadales; Pseudomonadaceae; Pseudomonas
Otu01700	0	0	0	0	0	0	1	0	0	2	0	0	0	2	0	0	0	0	0	0	0	0	0	0	0	0	0	0	0	0	0	0	0	0	0	0	0	0	0	0	0	0	0	Bacteria; Chlamydiae; Chlamydiia; Chlamydiales; Parachlamydiaceae; Neochlamydia
Otu01701	0	0	0	0	0	0	0	0	0	0	0	0	0	0	0	0	0	0	0	6	0	2	0	3	0	0	0	0	0	0	0	0	0	0	0	0	0	0	0	0	0	0	0	Bacteria; Chloroflexi; Anaerolineae; Anaerolineales; Anaerolineaceae; Anaerolineaceae_unclassified
Otu01702	0	0	0	0	0	0	0	0	0	0	1	0	0	0	2	1	0	0	0	0	0	0	0	0	0	0	0	0	0	0	0	0	0	0	0	0	0	0	0	0	1	0	0	Bacteria; Bacteroidetes; Cytophagia; Cytophagales; Cytophagaceae; Dyadobacter
Otu01703	0	0	0	0	0	0	2	0	0	0	0	0	0	0	0	0	0	0	0	0	0	0	1	0	0	1	0	0	0	0	0	0	0	0	0	0	0	0	0	1	0	0	0	Bacteria; Planctomycetes; Planctomycetia; Planctomycetales; Planctomycetaceae; Aquisphaera
Otu01704	0	0	0	0	0	0	0	0	0	0	0	0	0	0	0	0	0	0	0	0	3	3	3	3	0	3	0	0	0	0	0	0	0	0	0	0	0	0	0	0	0	0	0	Bacteria; Acidobacteria; Acidobacteria_Gp3; Gp3; Gp3_unclassified; Gp3_unclassified
Otu01705	2	0	0	0	0	0	0	0	0	0	0	0	2	0	1	0	0	2	0	0	0	0	0	0	0	0	0	0	0	0	0	0	0	0	0	0	0	0	0	1	0	0	0	Bacteria; Proteobacteria; Deltaproteobacteria; Deltaproteobacteria_unclassified; Deltaproteobacteria_unclassified; Deltaproteobacteria_unclassified
Otu01706	0	0	0	0	0	0	0	0	0	0	0	0	1	0	0	0	0	0	0	0	0	0	0	3	0	1	0	0	0	0	0	0	0	0	0	0	0	0	0	0	0	0	0	Bacteria; Planctomycetes; Planctomycetia; Planctomycetales; Planctomycetaceae; Planctomycetaceae_unclassified
Otu01707	0	0	0	0	0	0	0	0	0	0	0	0	2	0	0	0	0	0	0	0	0	0	0	0	0	0	0	0	0	0	0	0	0	0	0	0	0	0	0	0	0	2	0	Bacteria; Bacteria_unclassified; Bacteria_unclassified; Bacteria_unclassified; Bacteria_unclassified; Bacteria_unclassified
Otu01708	0	2	0	0	0	0	0	0	3	0	0	0	0	0	0	0	4	0	0	0	0	0	0	0	0	0	0	0	0	0	0	0	0	0	0	0	0	0	0	0	0	0	0	Bacteria; Planctomycetes; Planctomycetia; Planctomycetales; Planctomycetaceae; Singulisphaera
Otu01709	0	0	0	0	0	0	0	0	0	0	0	0	0	0	0	0	0	0	2	0	0	0	0	0	0	0	0	0	1	0	0	0	0	0	0	1	0	0	0	0	0	0	0	Bacteria; Bacteria_unclassified; Bacteria_unclassified; Bacteria_unclassified; Bacteria_unclassified; Bacteria_unclassified
Otu01710	0	0	0	0	0	0	0	0	0	0	0	0	0	0	0	0	0	1	0	0	0	3	0	0	0	0	0	0	0	0	0	0	0	0	0	0	0	0	0	0	0	0	0	Bacteria; Proteobacteria; Betaproteobacteria; Burkholderiales; Burkholderiales_unclassified; Burkholderiales_unclassified
Otu01711	0	2	0	0	0	4	0	0	0	0	0	1	0	0	0	0	0	0	0	0	0	0	0	0	0	0	0	0	0	1	0	0	0	1	0	0	0	0	0	1	0	0	0	Bacteria; Actinobacteria; Actinobacteria; Acidimicrobiales; Acidimicrobiales_unclassified; Acidimicrobiales_unclassified
Otu01712	0	0	0	0	0	0	0	0	0	0	0	0	0	0	0	0	5	0	0	0	0	0	0	0	0	0	0	0	0	0	0	0	0	2	0	0	0	0	0	0	0	0	0	Bacteria; Verrucomicrobia; Subdivision3; Subdivision3_unclassified; Subdivision3_unclassified; Subdivision3_unclassified
Otu01713	0	1	0	0	2	0	0	0	0	0	0	0	0	0	0	0	3	1	0	0	0	0	0	0	0	0	0	0	0	0	0	0	0	0	0	0	0	0	0	0	0	0	0	Bacteria; Bacteria_unclassified; Bacteria_unclassified; Bacteria_unclassified; Bacteria_unclassified; Bacteria_unclassified
Otu01714	0	0	0	2	0	0	0	0	0	0	0	0	0	0	0	2	0	0	0	0	0	0	0	0	0	0	0	3	0	0	0	0	0	0	0	0	0	0	0	0	0	0	0	Bacteria; Chlamydiae; Chlamydiia; Chlamydiales; Parachlamydiaceae; Parachlamydiaceae_unclassified
Otu01715	0	2	0	0	0	0	0	0	3	0	0	0	0	0	0	0	0	0	0	0	0	0	0	0	0	1	0	0	0	0	0	0	0	0	0	0	0	0	0	0	0	0	0	Bacteria; Actinobacteria; Actinobacteria; Actinomycetales; Actinomycetales_unclassified; Actinomycetales_unclassified
Otu01716	1	0	0	0	0	0	0	0	0	2	0	0	0	0	0	0	0	0	0	0	0	0	0	0	0	0	0	0	0	1	0	0	0	0	0	0	0	0	0	0	0	1	0	Bacteria; Proteobacteria; Deltaproteobacteria; Myxococcales; Polyangiaceae; Polyangiaceae_unclassified
Otu01717	0	0	0	0	0	0	0	0	0	0	0	0	1	0	7	0	0	0	0	0	0	0	0	0	0	0	0	0	0	0	0	0	0	0	0	0	0	0	0	0	0	0	0	Bacteria; Proteobacteria; Alphaproteobacteria; Sphingomonadales; Sphingomonadales_unclassified; Sphingomonadales_unclassified
Otu01718	0	0	0	0	0	0	0	0	0	0	0	0	0	0	0	0	0	0	0	0	0	0	0	0	0	0	0	0	0	0	0	0	0	0	0	0	0	0	0	0	0	0	9	Bacteria; Acidobacteria; Acidobacteria_Gp16; Gp16; Gp16_unclassified; Gp16_unclassified
Otu01719	3	0	0	0	1	0	0	0	0	0	0	0	2	0	0	1	0	0	0	0	0	0	0	0	0	0	0	0	0	0	0	0	0	0	0	0	0	0	0	0	2	0	0	Bacteria; Actinobacteria; Actinobacteria; Actinomycetales; Nocardioidaceae; Nocardioides
Otu01720	0	0	3	0	0	0	0	0	0	0	0	0	0	0	0	0	0	0	0	0	0	0	0	0	0	0	0	0	0	0	0	0	0	0	0	0	0	0	0	0	0	0	0	Bacteria; Proteobacteria; Gammaproteobacteria; Xanthomonadales; Xanthomonadaceae; Xanthomonadaceae_unclassified
Otu01721	0	0	0	0	0	0	0	0	0	0	0	3	0	0	0	0	0	0	0	5	0	0	0	0	0	0	0	0	0	1	0	0	0	0	0	0	0	0	0	0	0	0	0	Bacteria; Proteobacteria; Betaproteobacteria; Hydrogenophilales; Hydrogenophilaceae; Thiobacillus
Otu01722	0	0	0	9	0	0	0	0	2	0	1	0	0	0	0	0	0	0	0	0	0	0	0	0	0	0	0	0	0	0	0	0	0	0	0	0	0	0	0	0	0	0	0	Bacteria; Chloroflexi; Chloroflexi_unclassified; Chloroflexi_unclassified; Chloroflexi_unclassified; Chloroflexi_unclassified
Otu01723	0	0	0	0	0	0	0	0	0	0	0	0	0	0	0	0	0	2	0	0	0	0	0	0	0	0	0	0	0	0	0	0	0	0	0	0	0	0	0	0	0	0	0	Bacteria; Bacteria_unclassified; Bacteria_unclassified; Bacteria_unclassified; Bacteria_unclassified; Bacteria_unclassified
Otu01724	0	0	0	0	0	0	0	0	0	0	0	0	0	0	0	0	0	0	0	0	0	0	0	0	0	0	0	0	2	0	0	0	1	0	0	0	0	0	0	0	0	0	0	Bacteria; Proteobacteria; Gammaproteobacteria; Gammaproteobacteria_unclassified; Gammaproteobacteria_unclassified; Gammaproteobacteria_unclassified
Otu01725	0	0	0	0	0	0	0	0	0	0	0	0	0	0	0	0	0	0	0	0	0	0	0	0	0	0	0	0	1	0	0	0	0	0	0	0	0	0	0	0	0	0	6	Bacteria; Gemmatimonadetes; Gemmatimonadetes; Gemmatimonadales; Gemmatimonadaceae; Gemmatimonas
Otu01726	0	0	0	0	0	0	0	0	0	0	0	0	0	0	0	0	0	0	0	0	0	0	0	0	0	0	0	0	0	0	0	0	0	0	0	0	0	0	0	0	0	0	7	Bacteria; Verrucomicrobia; Spartobacteria; Spartobacteria_unclassified; Spartobacteria_unclassified; Spartobacteria_unclassified
Otu01727	0	1	0	0	1	0	0	0	0	0	0	0	0	0	0	0	0	0	0	0	0	0	0	0	0	0	0	0	0	1	0	0	0	0	0	0	0	0	0	0	0	0	0	Bacteria; candidate_division_WPS-1; candidate_division_WPS-1_unclassified; candidate_division_WPS-1_unclassified; candidate_division_WPS-1_unclassified; candidate_division_WPS-1_unclassified
Otu01728	0	0	0	0	0	0	0	0	0	0	0	0	0	0	0	0	0	0	1	2	0	1	2	0	0	0	0	0	0	0	0	0	0	0	0	0	0	0	0	0	0	0	0	Bacteria; Verrucomicrobia; Subdivision3; Subdivision3_unclassified; Subdivision3_unclassified; Subdivision3_unclassified
Otu01729	0	0	0	0	0	0	0	0	0	0	0	0	0	0	0	0	0	2	0	0	0	0	0	0	0	0	0	0	0	0	0	0	2	0	0	0	0	0	0	0	0	0	0	Bacteria; Bacteria_unclassified; Bacteria_unclassified; Bacteria_unclassified; Bacteria_unclassified; Bacteria_unclassified
Otu01730	0	0	0	0	0	0	0	0	0	0	0	0	3	0	0	0	4	1	0	0	0	0	0	0	0	0	0	0	0	0	0	0	0	0	0	0	0	0	0	0	0	0	0	Bacteria; Bacteroidetes; Cytophagia; Cytophagales; Cyclobacteriaceae; Cyclobacteriaceae_unclassified
Otu01731	0	0	0	0	0	0	0	0	0	0	0	0	2	0	1	0	0	1	0	0	0	0	0	0	0	0	0	0	0	0	0	0	0	0	0	0	0	0	0	0	0	1	0	Bacteria; Proteobacteria; Betaproteobacteria; Betaproteobacteria_unclassified; Betaproteobacteria_unclassified; Betaproteobacteria_unclassified
Otu01732	0	0	0	0	0	0	0	0	0	0	0	0	0	0	2	0	0	0	0	0	0	0	0	0	0	0	0	0	2	0	0	0	0	0	0	0	0	0	0	0	0	0	3	Bacteria; Bacteria_unclassified; Bacteria_unclassified; Bacteria_unclassified; Bacteria_unclassified; Bacteria_unclassified
Otu01733	1	0	0	0	0	0	0	2	2	0	0	0	0	0	0	0	0	0	0	0	0	0	0	0	0	0	0	0	0	0	0	0	0	0	0	0	0	0	0	0	0	0	0	Bacteria; Bacteroidetes; Bacteroidetes_unclassified; Bacteroidetes_unclassified; Bacteroidetes_unclassified; Bacteroidetes_unclassified
Otu01735	0	0	0	0	1	0	0	0	0	0	0	0	0	0	0	0	0	0	0	0	0	0	0	0	0	0	0	0	0	0	0	0	0	1	0	1	0	0	0	3	0	1	0	Bacteria; Bacteria_unclassified; Bacteria_unclassified; Bacteria_unclassified; Bacteria_unclassified; Bacteria_unclassified
Otu01736	0	0	0	0	0	0	0	0	0	0	0	0	0	0	0	0	0	0	0	4	0	1	0	1	0	1	0	0	0	0	0	0	0	0	0	0	0	0	0	0	0	0	0	Bacteria; Chloroflexi; Chloroflexi_unclassified; Chloroflexi_unclassified; Chloroflexi_unclassified; Chloroflexi_unclassified
Otu01737	0	0	0	0	0	0	0	0	0	0	0	0	0	0	0	0	0	0	0	0	0	0	0	0	2	0	0	0	0	0	0	0	0	0	0	0	0	0	0	0	0	0	0	Bacteria; Actinobacteria; Actinobacteria_unclassified; Actinobacteria_unclassified; Actinobacteria_unclassified; Actinobacteria_unclassified
Otu01738	1	1	0	1	0	0	0	1	0	0	0	0	0	0	0	0	0	0	0	0	0	0	0	0	0	0	0	0	0	0	0	1	0	1	0	1	0	0	0	0	0	0	0	Bacteria; Bacteria_unclassified; Bacteria_unclassified; Bacteria_unclassified; Bacteria_unclassified; Bacteria_unclassified
Otu01739	0	2	0	0	0	0	1	0	0	0	0	0	0	0	0	0	0	0	0	0	0	0	0	0	0	0	0	0	0	0	0	0	0	0	0	0	0	0	0	0	0	0	1	Bacteria; Proteobacteria; Alphaproteobacteria; Rhizobiales; Rhizobiales_unclassified; Rhizobiales_unclassified
Otu01740	0	0	0	0	0	0	0	0	1	0	0	0	0	0	0	0	0	1	2	0	1	0	0	0	0	0	0	0	0	0	0	0	0	0	0	2	0	0	0	0	0	0	0	Bacteria; Bacteria_unclassified; Bacteria_unclassified; Bacteria_unclassified; Bacteria_unclassified; Bacteria_unclassified
Otu01741	0	0	0	0	4	0	2	0	0	0	0	0	0	0	0	0	0	1	0	0	0	0	0	0	0	0	0	0	0	0	0	0	0	0	0	0	0	0	0	0	0	0	0	Bacteria; Proteobacteria; Alphaproteobacteria; Rhizobiales; Rhizobiales_unclassified; Rhizobiales_unclassified
Otu01742	0	0	0	0	0	0	0	0	0	0	0	0	0	0	0	0	0	0	0	0	0	5	0	0	0	0	0	0	0	0	0	0	0	0	0	0	1	0	0	0	0	0	0	Bacteria; Proteobacteria; Betaproteobacteria; Hydrogenophilales; Hydrogenophilaceae; Thiobacillus
Otu01743	0	0	0	1	0	0	0	0	0	0	3	0	0	0	2	0	0	0	0	0	0	0	0	0	0	0	0	0	0	0	0	0	0	0	0	0	0	0	0	0	0	3	0	Bacteria; Bacteroidetes; Flavobacteriia; Flavobacteriales; Flavobacteriaceae; Chryseobacterium
Otu01744	0	0	0	0	0	0	1	0	0	0	0	0	0	0	0	1	0	0	0	0	0	2	0	0	0	0	0	0	0	0	0	0	0	0	0	0	0	0	0	0	0	0	0	Bacteria; Bacteria_unclassified; Bacteria_unclassified; Bacteria_unclassified; Bacteria_unclassified; Bacteria_unclassified
Otu01745	0	0	0	0	0	0	0	0	0	0	0	0	4	0	0	0	4	1	0	0	0	0	0	0	0	0	0	0	0	0	0	0	0	0	0	0	0	0	0	0	0	0	0	Bacteria; Proteobacteria; Deltaproteobacteria; Myxococcales; Labilitrichaceae; Labilithrix
Otu01746	1	0	0	0	0	0	0	0	0	0	0	0	2	0	0	0	3	0	0	0	0	0	0	0	0	0	0	0	0	0	0	0	0	0	0	0	0	0	0	0	0	0	0	Bacteria; Bacteria_unclassified; Bacteria_unclassified; Bacteria_unclassified; Bacteria_unclassified; Bacteria_unclassified
Otu01747	0	0	0	0	0	0	0	0	0	0	0	0	0	0	0	0	0	0	0	0	0	0	0	0	0	0	0	0	0	0	0	0	0	0	0	0	0	0	0	0	0	0	4	Bacteria; Acidobacteria; Acidobacteria_Gp6; Gp6; Gp6_unclassified; Gp6_unclassified
Otu01748	0	0	0	0	0	0	0	0	0	0	0	0	3	0	0	0	0	0	0	0	0	0	0	0	0	0	0	0	0	0	0	0	0	0	0	0	0	0	0	0	0	0	0	Bacteria; Acidobacteria; Acidobacteria_Gp3; Gp3; Gp3_unclassified; Gp3_unclassified
Otu01749	0	0	2	3	0	0	0	0	0	0	0	0	0	0	0	0	0	0	0	0	0	0	2	0	0	0	0	0	0	0	0	0	0	0	0	0	0	0	0	0	0	0	0	Bacteria; Proteobacteria; Gammaproteobacteria; Xanthomonadales; Xanthomonadaceae; Luteimonas
Otu01750	0	0	0	1	0	0	0	0	0	0	0	0	0	0	0	0	6	0	0	0	3	0	0	0	0	0	0	0	0	0	0	0	0	0	0	0	0	0	0	0	0	0	0	Bacteria; candidate_division_WPS-1; candidate_division_WPS-1_unclassified; candidate_division_WPS-1_unclassified; candidate_division_WPS-1_unclassified; candidate_division_WPS-1_unclassified
Otu01751	0	0	0	0	0	0	0	0	0	0	0	0	0	0	0	0	0	2	0	0	0	0	0	2	0	0	0	0	0	1	0	0	0	0	0	0	0	0	0	0	0	0	0	Bacteria; Proteobacteria; Deltaproteobacteria; Myxococcales; Labilitrichaceae; Labilithrix
Otu01752	0	0	0	0	3	0	0	0	0	0	0	0	0	0	0	0	0	0	0	0	0	0	0	0	0	0	0	0	0	0	0	0	0	0	0	0	0	0	0	0	0	0	0	Bacteria; Actinobacteria; Actinobacteria; Actinomycetales; Micrococcaceae; Micrococcaceae_unclassified
Otu01753	0	0	0	0	0	0	0	3	0	0	1	0	0	0	0	0	0	0	0	0	0	0	0	0	0	0	0	0	0	0	0	1	0	1	0	0	0	0	0	0	0	0	0	Bacteria; Actinobacteria; Actinobacteria; Actinobacteria_unclassified; Actinobacteria_unclassified; Actinobacteria_unclassified
Otu01754	1	0	0	0	0	0	0	0	0	1	0	0	0	0	0	0	0	0	0	0	0	0	0	0	0	0	0	0	0	0	0	0	0	0	0	0	0	0	0	1	0	0	0	Bacteria; Planctomycetes; Planctomycetia; Planctomycetales; Planctomycetaceae; Planctomycetaceae_unclassified
Otu01755	0	2	0	0	0	0	0	0	1	0	0	0	0	0	0	0	0	0	0	0	0	0	0	0	0	0	0	0	0	0	0	0	0	0	0	0	0	0	0	0	0	0	0	Bacteria; Verrucomicrobia; Subdivision3; Subdivision3_unclassified; Subdivision3_unclassified; Subdivision3_unclassified
Otu01756	0	0	0	0	0	0	0	0	0	0	0	0	0	0	0	0	0	0	1	0	0	1	1	0	0	0	0	0	0	0	0	0	0	0	0	0	0	0	0	0	0	0	0	Bacteria; Bacteroidetes; Bacteroidia; Bacteroidales; Prolixibacteraceae; Tangfeifania
Otu01757	0	0	0	0	0	0	0	0	0	0	0	0	0	0	0	0	0	0	2	1	0	5	0	0	0	1	0	0	0	0	0	0	0	0	0	0	0	0	0	0	0	0	0	Bacteria; Chloroflexi; Anaerolineae; Anaerolineales; Anaerolineaceae; Anaerolineaceae_unclassified
Otu01758	0	0	0	0	0	0	0	0	0	0	0	0	0	0	0	0	0	0	2	0	2	0	1	0	2	0	0	0	0	0	0	0	0	0	0	0	0	0	0	0	0	0	0	Bacteria; Chloroflexi; Anaerolineae; Anaerolineales; Anaerolineaceae; Anaerolineaceae_unclassified
Otu01759	0	0	0	0	0	0	0	0	0	0	0	0	0	0	0	0	0	0	0	0	0	0	0	0	0	0	0	0	0	0	0	0	0	0	0	0	1	0	0	0	0	0	0	Bacteria; Chloroflexi; Anaerolineae; Anaerolineales; Anaerolineaceae; Ornatilinea
Otu01760	0	0	0	0	0	0	0	0	0	0	0	0	0	0	0	0	0	0	0	0	0	0	14	0	0	0	0	0	0	0	0	0	0	0	0	0	0	0	0	0	0	0	0	Bacteria; Firmicutes; Clostridia; Clostridiales; Clostridiales_unclassified; Clostridiales_unclassified
Otu01761	0	0	0	0	2	0	1	0	0	0	0	0	1	0	0	0	0	0	0	0	0	0	0	0	0	0	0	0	0	0	0	0	0	0	0	0	0	0	0	0	0	0	0	Bacteria; Proteobacteria; Alphaproteobacteria; Rhizobiales; Hyphomicrobiaceae; Hyphomicrobium
Otu01762	0	0	0	0	0	0	4	0	0	1	0	0	0	0	0	0	0	0	0	0	0	0	0	0	0	0	0	0	0	0	0	0	0	0	0	0	0	0	0	0	0	0	0	Bacteria; Actinobacteria; Actinobacteria; Actinomycetales; Mycobacteriaceae; Mycobacteriaceae_unclassified
Otu01763	0	0	0	0	0	0	0	0	0	0	0	0	0	0	0	0	0	1	0	0	0	0	0	2	0	0	0	0	0	0	0	0	0	0	0	0	0	0	0	0	0	0	0	Bacteria; Proteobacteria; Alphaproteobacteria; Alphaproteobacteria_unclassified; Alphaproteobacteria_unclassified; Alphaproteobacteria_unclassified
Otu01764	0	2	0	0	1	0	0	0	0	2	0	0	0	0	0	0	0	0	0	0	0	0	0	0	0	0	0	0	0	0	0	0	0	0	0	0	0	0	0	0	0	1	0	Bacteria; Bacteria_unclassified; Bacteria_unclassified; Bacteria_unclassified; Bacteria_unclassified; Bacteria_unclassified
Otu01765	0	0	0	0	1	0	0	0	1	0	0	0	3	0	0	0	1	0	0	0	0	0	0	0	0	0	0	0	0	0	0	0	0	0	0	0	0	0	0	1	0	0	0	Bacteria; Gemmatimonadetes; Gemmatimonadetes; Gemmatimonadales; Gemmatimonadaceae; Gemmatimonas
Otu01766	0	0	0	0	0	0	0	0	0	0	1	0	2	0	0	0	1	0	0	0	2	0	0	0	0	0	0	0	0	0	0	0	0	0	0	0	0	0	0	0	0	0	0	Bacteria; Bacteroidetes; Sphingobacteriia; Sphingobacteriales; Sphingobacteriaceae; Sphingobacterium
Otu01767	0	0	0	0	1	2	2	0	0	0	0	0	0	0	0	0	0	0	0	0	3	0	0	0	0	0	0	0	1	0	0	0	0	0	0	0	0	0	0	0	0	0	0	Bacteria; Candidatus_Saccharibacteria; Candidatus_Saccharibacteria_unclassified; Candidatus_Saccharibacteria_unclassified; Candidatus_Saccharibacteria_unclassified; Candidatus_Saccharibacteria_unclassified
Otu01768	0	0	0	0	0	0	0	0	0	0	0	0	0	0	0	0	0	0	0	0	0	0	0	0	0	0	0	0	1	0	0	0	0	0	0	0	0	0	0	0	0	0	2	Bacteria; Actinobacteria; Actinobacteria; Actinobacteria_unclassified; Actinobacteria_unclassified; Actinobacteria_unclassified
Otu01769	0	0	0	0	0	0	0	0	0	0	0	0	0	0	0	0	0	0	0	0	0	0	0	0	2	0	0	0	0	1	0	0	0	0	0	0	0	0	0	0	0	0	0	Bacteria; Firmicutes; Bacilli; Bacillales; Bacillaceae_1; Bacillaceae_1_unclassified
Otu01770	0	0	0	0	0	0	0	0	2	0	0	0	0	0	0	0	0	0	0	0	0	0	0	0	1	1	0	0	0	0	0	0	0	0	0	0	0	0	0	1	0	0	0	Bacteria; Bacteria_unclassified; Bacteria_unclassified; Bacteria_unclassified; Bacteria_unclassified; Bacteria_unclassified
Otu01771	1	0	0	0	0	0	0	0	0	0	0	0	0	0	0	0	0	0	0	0	0	0	0	0	0	1	0	0	0	0	0	0	0	0	0	0	0	0	0	0	0	0	0	Bacteria; Proteobacteria; Betaproteobacteria; Burkholderiales; Oxalobacteraceae; Oxalobacteraceae_unclassified
Otu01772	0	0	0	1	0	0	2	0	0	0	0	0	0	0	0	0	0	0	0	0	0	0	0	0	0	0	0	1	0	0	0	0	0	1	0	0	0	0	0	0	0	0	0	Bacteria; Bacteroidetes; Flavobacteriia; Flavobacteriales; Flavobacteriaceae; Flavobacterium
Otu01773	0	0	0	1	1	0	0	0	0	0	0	0	0	0	5	0	0	0	0	0	0	0	0	0	0	0	0	0	0	0	0	0	0	0	0	0	0	0	0	0	0	0	0	Bacteria; Bacteria_unclassified; Bacteria_unclassified; Bacteria_unclassified; Bacteria_unclassified; Bacteria_unclassified
Otu01774	0	0	0	0	0	0	0	0	0	0	0	1	0	0	0	0	0	0	0	0	0	0	0	3	0	0	0	0	0	0	0	0	0	0	0	0	0	0	0	0	0	0	0	Bacteria; Planctomycetes; Planctomycetia; Planctomycetales; Planctomycetaceae; Rubinisphaera
Otu01775	0	0	0	0	0	0	2	0	0	5	0	1	0	2	0	0	0	0	0	0	0	0	0	0	0	2	0	0	0	0	0	0	0	0	0	0	0	0	0	0	0	0	0	Bacteria; Actinobacteria; Actinobacteria; Actinomycetales; Actinomycetales_unclassified; Actinomycetales_unclassified
Otu01777	0	0	0	0	1	0	0	0	0	0	0	0	0	0	0	0	0	0	0	0	0	0	0	0	0	0	0	0	0	0	0	0	0	0	0	0	0	0	0	0	0	0	0	Bacteria; Bacteria_unclassified; Bacteria_unclassified; Bacteria_unclassified; Bacteria_unclassified; Bacteria_unclassified
Otu01778	0	0	0	0	0	0	0	0	0	0	0	0	0	0	0	0	0	0	0	0	0	0	0	0	0	0	0	0	0	0	0	0	0	0	0	0	0	0	0	0	0	0	4	Bacteria; Actinobacteria; Actinobacteria; Gaiellales; Gaiellaceae; Gaiella
Otu01779	1	0	0	0	0	0	0	1	0	0	0	0	0	0	0	0	0	0	0	0	0	0	0	0	0	0	0	0	0	0	0	1	0	0	0	0	0	0	0	0	0	0	0	Bacteria; Actinobacteria; Actinobacteria; Actinomycetales; Actinomycetales_unclassified; Actinomycetales_unclassified
Otu01780	0	0	0	0	0	0	0	0	0	0	0	0	0	0	0	0	0	0	0	2	0	0	0	0	0	0	0	0	0	0	0	0	0	0	0	0	0	0	0	0	0	0	0	Bacteria; Chloroflexi; Anaerolineae; Anaerolineales; Anaerolineaceae; Anaerolineaceae_unclassified
Otu01782	0	0	0	0	0	0	0	0	0	0	0	0	0	0	0	0	0	0	0	0	0	0	14	0	0	0	0	0	0	0	0	0	0	0	0	0	0	0	0	0	0	0	0	Bacteria; Verrucomicrobia; Verrucomicrobiae; Verrucomicrobiales; Verrucomicrobiaceae; Prosthecobacter
Otu01783	0	0	0	0	0	8	0	0	0	0	0	0	1	0	0	0	0	0	0	0	0	0	0	0	0	0	0	0	0	0	0	0	0	0	0	0	0	0	0	0	1	0	0	Bacteria; Actinobacteria; Actinobacteria; Actinomycetales; Kineosporiaceae; Kineosporia
Otu01784	0	0	0	0	0	0	0	0	0	0	0	0	0	0	0	0	0	0	0	0	0	0	0	0	2	0	0	0	0	0	0	0	0	0	0	0	0	0	0	0	4	0	0	Bacteria; Planctomycetes; Planctomycetia; Planctomycetales; Planctomycetaceae; Rubinisphaera
Otu01785	0	0	0	0	0	0	0	0	0	0	0	0	0	0	0	0	0	0	0	0	0	0	0	0	0	0	0	0	0	0	0	0	0	0	0	0	0	0	0	0	0	0	8	Bacteria; Bacteria_unclassified; Bacteria_unclassified; Bacteria_unclassified; Bacteria_unclassified; Bacteria_unclassified
Otu01786	0	0	0	0	0	0	0	0	0	0	0	0	0	0	0	0	0	0	0	0	0	0	0	0	0	0	0	0	0	0	0	0	0	0	0	0	2	0	0	0	0	0	0	Bacteria; Microgenomates; Microgenomates_unclassified; Microgenomates_unclassified; Microgenomates_unclassified; Microgenomates_unclassified
Otu01788	0	0	0	0	0	0	0	0	0	0	3	0	0	0	0	0	3	0	0	0	0	0	0	0	0	1	0	0	0	0	0	0	0	0	0	0	0	0	0	0	0	0	0	Bacteria; Planctomycetes; Planctomycetia; Planctomycetales; Planctomycetaceae; Planctomycetaceae_unclassified
Otu01789	4	0	0	0	0	0	0	0	1	2	0	0	1	0	0	0	0	0	0	0	0	0	0	0	0	0	0	0	0	0	0	0	0	2	0	0	0	0	0	0	0	0	0	Bacteria; Planctomycetes; Planctomycetia; Planctomycetales; Planctomycetaceae; Planctomycetaceae_unclassified
Otu01790	2	0	0	0	1	0	3	0	0	0	1	0	0	0	0	0	2	0	0	0	0	0	0	0	0	0	0	0	0	0	0	0	0	0	0	0	0	0	0	0	0	0	0	Bacteria; Bacteroidetes; Flavobacteriia; Flavobacteriales; Flavobacteriaceae; Flavobacterium
Otu01791	0	0	0	1	0	0	0	0	0	0	4	0	0	0	0	0	0	0	0	0	0	0	0	0	0	0	0	0	0	0	0	0	0	0	0	0	0	0	0	1	0	0	0	Bacteria; Verrucomicrobia; Opitutae; Opitutales; Opitutaceae; Opitutaceae_unclassified
Otu01792	0	0	0	0	0	0	0	0	3	0	0	0	2	0	0	0	0	0	0	0	0	0	0	0	0	0	0	0	0	1	0	0	0	0	0	0	0	0	0	0	0	0	0	Bacteria; Chloroflexi; Chloroflexi_unclassified; Chloroflexi_unclassified; Chloroflexi_unclassified; Chloroflexi_unclassified
Otu01793	0	1	0	0	0	0	0	0	0	0	0	0	0	0	0	0	0	1	0	0	3	3	0	0	0	0	0	0	0	0	0	0	0	0	0	0	0	0	0	0	0	0	0	Bacteria; Bacteria_unclassified; Bacteria_unclassified; Bacteria_unclassified; Bacteria_unclassified; Bacteria_unclassified
Otu01794	0	0	0	0	0	0	2	0	0	0	2	0	5	0	0	0	0	2	0	0	0	0	0	0	0	0	0	0	0	0	0	0	0	0	0	0	0	0	0	0	0	0	0	Bacteria; Proteobacteria; Betaproteobacteria; Burkholderiales; Oxalobacteraceae; Oxalobacteraceae_unclassified
Otu01795	0	0	0	1	0	0	1	0	0	0	0	0	0	0	0	0	0	1	0	0	0	0	0	0	0	0	0	0	0	0	0	0	0	0	0	0	0	0	0	0	0	0	0	Bacteria; Firmicutes; Clostridia; Clostridiales; Lachnospiraceae; Lachnospiraceae_unclassified
Otu01796	0	0	0	0	0	0	0	0	0	0	0	0	1	0	0	0	0	1	0	0	0	0	0	0	0	0	0	0	0	0	0	0	0	0	0	0	0	0	0	0	0	0	0	Bacteria; Planctomycetes; Planctomycetia; Planctomycetales; Planctomycetaceae; Planctomycetaceae_unclassified
Otu01797	0	0	0	0	0	0	0	0	0	0	0	0	0	0	2	0	0	0	0	3	0	0	0	0	0	0	0	0	0	0	0	0	0	0	0	0	0	0	0	0	0	0	0	Bacteria; Proteobacteria; Gammaproteobacteria; Xanthomonadales; Xanthomonadaceae; Pseudoxanthomonas
Otu01798	0	0	0	0	0	0	0	0	0	0	0	0	0	0	1	0	0	0	0	2	0	0	0	0	0	0	0	0	0	0	0	0	0	0	0	0	0	0	0	1	0	0	0	Bacteria; Bacteria_unclassified; Bacteria_unclassified; Bacteria_unclassified; Bacteria_unclassified; Bacteria_unclassified
Otu01799	0	0	0	1	0	0	0	0	0	0	0	0	0	0	0	0	0	0	0	0	0	0	0	0	0	0	0	0	0	0	0	0	0	0	0	0	0	0	0	0	1	0	0	Bacteria; Verrucomicrobia; Opitutae; Opitutales; Opitutaceae; Opitutus
Otu01800	0	0	0	0	0	0	0	0	0	0	0	0	0	0	0	1	0	0	0	0	0	0	0	0	2	0	0	0	0	0	0	1	0	1	0	0	0	0	0	0	0	1	0	Bacteria; Planctomycetes; Planctomycetia; Planctomycetales; Planctomycetaceae; Planctomycetaceae_unclassified
Otu01801	0	0	0	0	1	0	0	0	1	0	0	0	1	0	0	0	0	1	1	0	0	0	0	0	0	0	3	0	0	0	0	0	0	0	0	0	0	0	0	0	0	0	0	Bacteria; Proteobacteria; Deltaproteobacteria; Deltaproteobacteria_unclassified; Deltaproteobacteria_unclassified; Deltaproteobacteria_unclassified
Otu01802	0	0	0	0	0	0	0	0	0	0	0	0	0	0	0	0	0	1	0	0	0	0	0	2	1	1	0	0	0	0	0	0	0	0	0	0	0	0	0	0	0	0	0	Bacteria; candidate_division_WPS-1; candidate_division_WPS-1_unclassified; candidate_division_WPS-1_unclassified; candidate_division_WPS-1_unclassified; candidate_division_WPS-1_unclassified
Otu01803	2	0	0	0	0	0	0	0	0	0	0	0	0	0	0	0	0	1	0	0	1	0	0	0	0	0	0	0	0	0	0	0	0	0	0	0	0	0	0	0	0	0	0	Bacteria; Actinobacteria; Actinobacteria; Actinobacteria_unclassified; Actinobacteria_unclassified; Actinobacteria_unclassified
Otu01804	0	0	0	1	0	0	0	0	0	0	2	0	0	0	0	0	0	0	0	0	0	0	0	0	0	2	0	0	0	1	0	0	0	0	0	0	0	0	0	0	1	0	0	Bacteria; Acidobacteria; Acidobacteria_Gp4; Aridibacter; Aridibacter_unclassified; Aridibacter_unclassified
Otu01805	0	0	0	0	0	3	0	0	0	0	1	0	0	0	0	0	0	0	4	0	0	0	0	0	3	0	0	0	0	0	0	0	0	0	0	0	0	0	0	0	0	0	0	Bacteria; Planctomycetes; Planctomycetia; Planctomycetales; Planctomycetaceae; Planctomycetaceae_unclassified
Otu01806	0	0	0	0	0	0	0	0	0	0	0	0	0	0	0	0	0	0	0	0	0	0	0	0	0	0	0	1	0	0	0	1	0	0	0	0	0	0	0	0	0	0	0	Bacteria; Bacteria_unclassified; Bacteria_unclassified; Bacteria_unclassified; Bacteria_unclassified; Bacteria_unclassified
Otu01807	0	0	0	0	0	0	2	0	0	0	0	0	0	0	0	0	0	0	0	0	0	0	0	0	0	0	0	0	0	0	0	0	0	0	0	0	0	0	0	0	0	0	0	Bacteria; Chloroflexi; Thermomicrobia; Sphaerobacterales; Sphaerobacteraceae; Sphaerobacteraceae_unclassified
Otu01808	0	0	0	0	0	0	0	0	0	0	0	0	0	0	0	0	0	0	0	1	0	0	4	1	0	0	0	0	0	0	0	0	0	0	0	0	0	0	0	0	0	0	0	Bacteria; Bacteroidetes; Bacteroidia; Bacteroidales; Prolixibacteraceae; Prolixibacteraceae_unclassified
Otu01809	0	0	0	0	0	0	0	4	0	0	0	0	0	0	0	0	0	0	0	0	0	0	0	0	0	0	0	0	0	0	0	0	0	0	0	0	0	0	0	0	0	0	0	Bacteria; Actinobacteria; Actinobacteria; Actinomycetales; Actinomycetales_unclassified; Actinomycetales_unclassified
Otu01810	0	0	0	0	0	0	1	0	0	0	0	0	0	1	0	0	0	1	0	0	0	0	0	0	0	0	0	0	0	0	0	0	0	0	0	0	0	0	0	0	0	0	0	Bacteria; Proteobacteria; Alphaproteobacteria; Rhizobiales; Rhizobiales_unclassified; Rhizobiales_unclassified
Otu01811	0	0	0	0	0	0	4	0	1	0	0	0	0	0	0	0	0	0	0	0	0	0	0	0	0	0	0	0	0	0	0	0	0	0	0	0	0	0	0	0	0	0	0	Bacteria; Proteobacteria; Gammaproteobacteria; Xanthomonadales; Sinobacteraceae; Povalibacter
Otu01812	0	0	0	0	0	1	1	0	0	0	0	0	1	0	0	0	0	0	0	0	0	0	0	0	0	0	0	0	0	0	0	0	0	0	0	0	0	0	0	0	2	0	0	Bacteria; Bacteroidetes; Cytophagia; Cytophagales; Cytophagales_unclassified; Cytophagales_unclassified
Otu01813	0	0	0	0	0	0	0	0	0	0	2	0	0	0	5	0	0	0	0	0	0	0	0	0	0	0	0	0	0	0	0	0	0	0	0	0	0	0	0	0	0	0	0	Bacteria; Bacteroidetes; Flavobacteriia; Flavobacteriales; Flavobacteriaceae; Flavobacterium
Otu01814	0	1	0	0	0	0	0	0	0	0	0	0	2	0	0	0	0	0	0	0	0	0	0	0	3	0	0	0	0	0	0	0	0	0	0	0	0	0	0	0	0	0	0	Bacteria; Acidobacteria; Acidobacteria_Gp4; Acidobacteria_Gp4_unclassified; Acidobacteria_Gp4_unclassified; Acidobacteria_Gp4_unclassified
Otu01815	0	0	0	0	0	0	0	0	0	0	0	0	0	0	0	0	0	0	2	0	0	1	0	2	0	0	0	0	0	0	0	0	0	0	0	0	0	0	0	0	0	0	0	Bacteria; Proteobacteria; Alphaproteobacteria; Rhizobiales; Rhizobiales_unclassified; Rhizobiales_unclassified
Otu01816	0	0	0	0	1	3	1	0	1	0	0	0	0	0	0	0	0	0	0	0	0	0	0	0	0	0	0	0	0	0	0	0	0	0	0	0	0	0	0	0	0	0	0	Bacteria; Proteobacteria; Alphaproteobacteria; Rhodobacterales; Rhodobacteraceae; Rhodobacteraceae_unclassified
Otu01817	0	0	0	0	0	0	0	0	0	0	0	0	0	0	0	0	0	0	0	0	0	0	0	0	0	0	0	0	0	0	0	0	1	0	0	0	0	0	0	0	0	0	0	Bacteria; Bacteria_unclassified; Bacteria_unclassified; Bacteria_unclassified; Bacteria_unclassified; Bacteria_unclassified
Otu01818	0	0	0	0	0	0	0	0	0	0	0	0	7	0	0	0	3	0	0	0	0	0	0	0	0	0	0	0	0	0	0	0	0	0	0	0	0	0	0	0	0	0	0	Bacteria; Chloroflexi; Anaerolineae; Anaerolineales; Anaerolineaceae; Anaerolineaceae_unclassified
Otu01819	0	0	0	1	1	0	2	0	0	0	0	0	2	1	0	0	0	0	0	1	0	0	0	0	0	0	0	0	0	0	0	0	0	0	0	0	0	0	0	0	0	0	0	Bacteria; Gemmatimonadetes; Gemmatimonadetes; Gemmatimonadales; Gemmatimonadaceae; Gemmatimonas
Otu01820	0	0	0	0	0	0	0	0	0	0	0	0	0	0	0	0	0	0	0	0	0	1	0	0	0	0	0	0	0	0	0	0	0	0	0	0	0	0	0	0	0	1	1	Bacteria; Acidobacteria; Acidobacteria_Gp10; Gp10; Gp10_unclassified; Gp10_unclassified
Otu01821	0	0	0	0	0	0	0	0	0	0	0	0	0	0	0	0	0	0	0	0	0	0	0	0	0	0	0	0	0	0	0	0	0	0	0	0	2	0	0	0	0	0	0	Bacteria; Candidatus_Saccharibacteria; Candidatus_Saccharibacteria_unclassified; Candidatus_Saccharibacteria_unclassified; Candidatus_Saccharibacteria_unclassified; Candidatus_Saccharibacteria_unclassified
Otu01822	0	0	0	0	0	0	0	0	0	0	0	0	0	0	0	0	0	0	0	0	0	0	0	0	0	0	0	0	0	0	0	0	0	0	0	0	0	0	0	0	0	2	2	Bacteria; Proteobacteria; Alphaproteobacteria; Rhizobiales; Rhizobiales_unclassified; Rhizobiales_unclassified
Otu01823	0	2	0	0	0	0	2	0	0	0	0	0	0	0	1	0	0	0	0	0	0	0	0	0	0	0	0	0	0	0	0	0	0	0	0	0	0	0	0	0	0	1	0	Bacteria; Proteobacteria; Betaproteobacteria; Burkholderiales; Alcaligenaceae; Alcaligenaceae_unclassified
Otu01824	0	0	0	0	0	0	1	3	0	2	0	0	0	4	0	0	0	0	0	0	0	0	0	0	0	0	0	0	0	0	0	0	0	2	0	0	0	0	0	0	0	0	0	Bacteria; Chlamydiae; Chlamydiia; Chlamydiales; Chlamydiales_unclassified; Chlamydiales_unclassified
Otu01825	0	0	0	2	0	2	0	0	0	0	0	0	0	0	0	0	0	0	0	0	0	0	0	0	0	0	0	0	2	0	0	0	0	0	0	0	0	0	0	0	0	0	0	Bacteria; Planctomycetes; Planctomycetia; Planctomycetales; Planctomycetaceae; Planctomycetaceae_unclassified
Otu01826	0	0	0	0	4	0	0	0	0	0	0	0	0	0	0	0	0	0	0	0	0	0	0	0	0	0	0	0	0	2	0	0	0	0	0	0	0	0	0	0	0	0	0	Bacteria; candidate_division_WPS-1; candidate_division_WPS-1_unclassified; candidate_division_WPS-1_unclassified; candidate_division_WPS-1_unclassified; candidate_division_WPS-1_unclassified
Otu01827	0	0	0	0	0	0	0	0	0	0	0	0	0	0	0	0	0	1	0	0	0	4	0	0	0	0	0	0	0	0	0	0	0	0	0	0	0	0	0	0	0	3	0	Bacteria; Proteobacteria; Betaproteobacteria; Betaproteobacteria_unclassified; Betaproteobacteria_unclassified; Betaproteobacteria_unclassified
Otu01828	0	0	0	0	0	0	0	0	0	0	0	0	0	0	0	0	0	0	0	0	0	0	0	0	0	0	0	0	0	0	0	0	0	0	0	0	0	0	0	0	0	0	9	Bacteria; candidate_division_WPS-1; candidate_division_WPS-1_unclassified; candidate_division_WPS-1_unclassified; candidate_division_WPS-1_unclassified; candidate_division_WPS-1_unclassified
Otu01829	0	0	0	0	0	0	2	0	0	0	0	0	0	0	4	0	2	0	0	0	0	1	0	0	0	0	0	0	0	0	0	0	0	0	0	0	0	0	0	0	0	0	0	Bacteria; Proteobacteria; Betaproteobacteria; Burkholderiales; Oxalobacteraceae; Massilia
Otu01830	0	0	0	0	0	0	0	0	0	0	0	0	0	0	0	0	0	0	0	0	0	0	0	0	0	0	0	0	0	0	0	0	0	0	0	0	0	0	0	0	5	0	0	Bacteria; Bacteria_unclassified; Bacteria_unclassified; Bacteria_unclassified; Bacteria_unclassified; Bacteria_unclassified
Otu01831	0	0	0	1	1	0	0	0	0	1	0	0	0	0	0	0	0	0	0	0	0	2	0	0	0	0	0	0	0	0	0	0	0	0	0	0	0	0	0	0	0	0	0	Bacteria; Actinobacteria; Actinobacteria; Actinomycetales; Micromonosporaceae; Micromonosporaceae_unclassified
Otu01832	0	0	0	0	0	0	0	0	1	0	0	0	0	0	0	0	0	0	0	1	0	0	0	0	0	3	0	0	0	0	0	0	0	0	0	0	0	0	0	0	0	0	0	Bacteria; Actinobacteria; Actinobacteria; Actinomycetales; Actinomycetales_unclassified; Actinomycetales_unclassified
Otu01833	0	0	0	0	0	0	0	0	1	0	0	0	0	0	0	0	0	0	0	0	0	0	0	0	0	0	0	0	0	0	0	0	0	0	0	0	0	0	0	0	0	0	7	Bacteria; Proteobacteria; Alphaproteobacteria; Rhizobiales; Rhizobiales_unclassified; Rhizobiales_unclassified
Otu01834	0	0	0	0	0	0	0	0	0	0	0	0	0	0	0	0	0	0	0	0	0	0	0	0	0	0	0	0	0	0	0	0	0	0	0	0	1	0	0	0	0	2	5	Bacteria; Bacteria_unclassified; Bacteria_unclassified; Bacteria_unclassified; Bacteria_unclassified; Bacteria_unclassified
Otu01835	0	0	0	0	0	0	0	0	0	0	0	0	2	0	0	0	0	0	0	0	0	0	0	0	0	0	0	0	0	2	0	0	0	0	0	0	0	0	0	0	0	0	1	Bacteria; Verrucomicrobia; Spartobacteria; Spartobacteria_unclassified; Spartobacteria_unclassified; Spartobacteria_unclassified
Otu01836	0	0	0	0	0	0	0	0	0	0	0	0	0	0	0	0	0	0	0	0	0	0	0	2	1	0	0	0	0	1	0	0	0	0	0	0	0	0	0	0	0	0	0	Bacteria; Acidobacteria; Acidobacteria_Gp3; Acidobacteria_Gp3_unclassified; Acidobacteria_Gp3_unclassified; Acidobacteria_Gp3_unclassified
Otu01837	0	0	0	0	0	0	0	0	0	0	0	0	6	0	0	0	0	0	0	0	1	0	0	0	0	0	0	0	0	0	0	0	0	0	0	0	0	0	0	0	0	0	0	Bacteria; Bacteria_unclassified; Bacteria_unclassified; Bacteria_unclassified; Bacteria_unclassified; Bacteria_unclassified
Otu01838	0	0	1	0	0	0	0	0	0	0	0	0	0	0	0	0	0	0	0	0	0	0	0	0	0	0	0	0	0	0	0	0	0	0	0	0	0	0	0	0	0	0	0	Bacteria; Bacteria_unclassified; Bacteria_unclassified; Bacteria_unclassified; Bacteria_unclassified; Bacteria_unclassified
Otu01839	1	0	0	0	0	0	1	0	0	0	0	0	1	0	0	0	0	0	0	0	0	0	0	0	0	0	0	0	0	0	0	0	0	0	0	0	0	0	0	0	0	0	0	Bacteria; Planctomycetes; Planctomycetia; Planctomycetales; Planctomycetaceae; Planctomycetaceae_unclassified
Otu01840	0	0	0	0	0	0	0	0	0	0	0	0	0	0	0	0	0	0	0	0	0	0	0	0	0	0	0	0	1	0	0	0	0	0	0	0	0	0	0	0	0	0	6	Bacteria; Acidobacteria; Acidobacteria_Gp16; Gp16; Gp16_unclassified; Gp16_unclassified
Otu01841	0	0	1	0	0	0	0	0	0	0	0	3	0	0	0	0	0	0	0	0	0	0	0	0	0	0	0	0	0	0	0	0	0	1	0	0	0	0	0	0	0	0	0	Bacteria; Actinobacteria; Actinobacteria; Actinomycetales; Actinomycetales_unclassified; Actinomycetales_unclassified
Otu01842	0	0	0	0	0	0	0	0	0	2	0	0	0	0	2	0	0	0	0	0	0	0	0	0	2	3	0	0	0	0	0	0	0	0	0	0	0	0	0	1	0	0	0	Bacteria; candidate_division_WPS-1; candidate_division_WPS-1_unclassified; candidate_division_WPS-1_unclassified; candidate_division_WPS-1_unclassified; candidate_division_WPS-1_unclassified
Otu01843	0	0	0	0	0	0	0	0	0	0	0	0	0	0	0	0	0	0	0	0	0	0	0	0	0	0	0	0	0	0	0	0	0	0	0	0	0	0	0	0	0	0	5	Bacteria; Acidobacteria; Acidobacteria_Gp6; Gp6; Gp6_unclassified; Gp6_unclassified
Otu01844	0	0	0	0	1	0	2	0	0	0	0	0	0	0	0	0	0	0	0	0	0	2	0	0	0	0	0	0	0	0	0	0	0	0	0	0	0	0	0	0	0	0	0	Bacteria; Firmicutes; Bacilli; Bacillales; Thermoactinomycetaceae_1; Kroppenstedtia
Otu01845	0	0	0	0	0	0	0	0	0	0	0	0	0	0	0	0	0	0	0	0	0	0	0	0	0	0	0	0	0	0	0	0	0	0	0	0	0	2	0	0	0	0	3	Bacteria; Acidobacteria; Acidobacteria_Gp7; Gp7; Gp7_unclassified; Gp7_unclassified
Otu01846	0	0	0	0	0	0	0	0	0	0	0	0	0	0	4	0	0	2	0	0	0	0	1	1	0	0	0	0	0	0	0	0	0	0	0	0	0	0	0	0	0	0	0	Bacteria; Bacteroidetes; Flavobacteriia; Flavobacteriales; Flavobacteriaceae; Flavobacterium
Otu01847	0	0	0	0	0	0	0	0	0	0	0	0	0	0	0	0	0	0	0	0	0	0	0	0	0	0	0	0	0	0	0	0	0	1	0	0	0	0	0	3	0	0	0	Bacteria; Proteobacteria; Alphaproteobacteria; Rhodospirillales; Rhodospirillaceae; Rhodospirillaceae_unclassified
Otu01848	0	0	0	0	0	0	0	0	0	0	0	0	0	0	0	0	0	0	0	0	0	0	0	0	0	0	0	0	0	0	0	0	0	0	0	0	0	0	0	2	0	0	0	Bacteria; Parcubacteria; Parcubacteria_unclassified; Parcubacteria_unclassified; Parcubacteria_unclassified; Parcubacteria_unclassified
Otu01849	0	0	2	0	0	0	0	0	0	0	0	2	0	0	0	0	0	0	0	0	0	0	0	0	0	0	0	0	0	0	0	0	1	0	0	0	0	0	0	0	0	0	0	Bacteria; Proteobacteria; Deltaproteobacteria; Syntrophobacterales; Syntrophaceae; Desulfomonile
Otu01850	0	0	0	0	0	0	0	0	0	0	0	1	3	0	0	0	0	0	0	0	0	0	0	0	0	2	0	0	0	0	0	0	0	0	0	0	0	0	0	0	0	1	0	Bacteria; Bacteroidetes; Sphingobacteriia; Sphingobacteriales; Chitinophagaceae; Chitinophagaceae_unclassified
Otu01851	0	1	0	0	0	0	0	0	0	1	0	1	0	0	0	0	0	0	0	0	0	0	0	0	0	0	1	0	0	0	0	0	0	1	0	0	0	0	0	0	0	0	0	Bacteria; Chloroflexi; Thermomicrobia; Sphaerobacterales; Sphaerobacteraceae; Sphaerobacteraceae_unclassified
Otu01852	0	0	0	0	0	0	0	0	0	0	0	0	0	0	0	2	0	1	0	0	0	0	0	0	0	0	0	0	0	0	0	0	0	0	0	0	0	0	0	1	1	2	0	Bacteria; Acidobacteria; Acidobacteria_Gp6; Gp6; Gp6_unclassified; Gp6_unclassified
Otu01853	0	0	0	0	0	0	0	0	0	0	0	0	0	0	0	0	0	0	0	0	0	0	0	0	0	0	0	0	0	0	0	0	0	0	0	0	0	0	0	0	0	0	4	Bacteria; Bacteria_unclassified; Bacteria_unclassified; Bacteria_unclassified; Bacteria_unclassified; Bacteria_unclassified
Otu01854	0	0	0	1	0	0	0	0	0	0	2	0	0	0	0	0	0	0	1	0	0	0	0	0	0	0	0	0	0	0	0	0	0	0	0	0	0	0	0	1	0	0	0	Bacteria; Actinobacteria; Actinobacteria; Acidimicrobiales; Acidimicrobiales_unclassified; Acidimicrobiales_unclassified
Otu01855	0	0	0	0	0	0	0	0	0	0	0	0	1	0	0	0	0	0	0	2	0	0	0	0	0	0	0	0	0	0	0	0	0	0	0	0	0	0	0	0	0	0	0	Bacteria; Bacteroidetes; Flavobacteriia; Flavobacteriales; Flavobacteriaceae; Flavobacterium
Otu01856	0	0	0	0	0	0	0	0	0	0	0	0	0	0	2	0	0	0	0	1	0	1	0	0	0	0	0	0	0	0	0	0	0	0	0	0	0	0	0	0	0	0	0	Bacteria; Planctomycetes; Planctomycetia; Planctomycetales; Planctomycetaceae; Planctomycetaceae_unclassified
Otu01857	0	0	0	0	0	3	0	0	2	0	0	0	0	0	0	0	0	0	0	0	0	0	0	0	2	0	0	0	0	0	0	1	0	0	0	0	0	0	0	0	0	0	0	Bacteria; Acidobacteria; Acidobacteria_unclassified; Acidobacteria_unclassified; Acidobacteria_unclassified; Acidobacteria_unclassified
Otu01858	2	0	0	0	0	0	0	0	0	0	0	0	0	0	0	0	0	0	0	0	0	0	0	0	0	2	0	0	0	1	0	0	0	0	0	0	0	0	0	0	0	0	0	Bacteria; Actinobacteria; Actinobacteria; Actinomycetales; Actinomycetales_unclassified; Actinomycetales_unclassified
Otu01859	0	0	0	1	0	0	0	0	0	0	0	0	0	0	0	0	3	0	0	1	0	0	0	0	0	1	0	0	0	0	0	0	0	0	0	0	0	0	0	0	0	0	0	Bacteria; Proteobacteria; Alphaproteobacteria; Rhizobiales; Rhizobiales_unclassified; Rhizobiales_unclassified
Otu01860	0	0	0	0	0	0	0	0	0	0	2	0	2	0	0	0	2	0	0	0	0	0	0	0	0	0	0	0	0	0	0	0	0	3	0	0	0	0	0	0	0	0	0	Bacteria; Bacteria_unclassified; Bacteria_unclassified; Bacteria_unclassified; Bacteria_unclassified; Bacteria_unclassified
Otu01861	0	0	0	0	0	0	0	0	0	0	0	0	0	0	0	2	3	0	2	0	0	0	0	0	0	0	0	0	0	0	0	0	0	0	0	0	0	0	0	0	0	0	0	Bacteria; candidate_division_WPS-1; candidate_division_WPS-1_unclassified; candidate_division_WPS-1_unclassified; candidate_division_WPS-1_unclassified; candidate_division_WPS-1_unclassified
Otu01863	0	0	0	0	0	0	0	0	0	0	0	0	0	0	2	0	0	0	0	0	0	0	0	0	0	0	0	0	1	0	0	0	0	0	0	0	0	0	0	0	0	0	0	Bacteria; Bacteroidetes; Flavobacteriia; Flavobacteriales; Flavobacteriaceae; Flavobacterium
Otu01864	0	0	0	0	0	0	0	0	0	0	0	0	1	0	0	0	0	0	0	0	0	0	0	0	0	0	0	0	0	1	0	0	0	0	0	0	0	0	0	0	0	2	2	Bacteria; Actinobacteria; Actinobacteria; Actinomycetales; Micromonosporaceae; Catenuloplanes
Otu01865	0	0	0	0	0	0	0	0	0	0	0	0	4	0	0	0	0	0	0	0	0	0	0	0	3	0	0	0	0	0	0	0	0	0	0	0	0	0	0	0	0	0	0	Bacteria; Bacteria_unclassified; Bacteria_unclassified; Bacteria_unclassified; Bacteria_unclassified; Bacteria_unclassified
Otu01866	0	0	0	0	0	0	0	0	0	0	0	0	0	0	0	0	0	1	3	0	0	0	0	3	0	1	0	0	0	0	0	0	0	0	0	0	0	0	0	1	0	0	0	Bacteria; candidate_division_WPS-1; candidate_division_WPS-1_unclassified; candidate_division_WPS-1_unclassified; candidate_division_WPS-1_unclassified; candidate_division_WPS-1_unclassified
Otu01867	0	0	0	0	0	0	0	0	0	0	0	0	0	0	0	0	0	0	0	0	0	0	0	0	0	0	0	0	0	0	0	0	0	0	0	0	0	0	0	0	0	0	4	Bacteria; Acidobacteria; Acidobacteria_Gp17; Gp17; Gp17_unclassified; Gp17_unclassified
Otu01868	0	0	0	0	0	1	0	0	0	0	0	0	0	0	0	0	0	0	0	0	0	0	0	0	0	0	0	0	2	0	0	0	0	1	0	0	0	0	0	0	0	0	0	Bacteria; Planctomycetes; Planctomycetia; Planctomycetales; Planctomycetaceae; Planctomycetaceae_unclassified
Otu01869	0	0	0	5	0	0	0	0	0	0	0	0	0	0	0	0	0	2	0	0	0	0	0	2	0	2	0	0	0	0	0	0	0	0	0	0	0	0	0	0	0	0	0	Bacteria; Proteobacteria; Deltaproteobacteria; Myxococcales; Myxococcales_unclassified; Myxococcales_unclassified
Otu01870	0	0	0	0	0	0	0	0	0	0	0	0	0	0	0	0	0	0	3	0	0	3	0	3	1	1	0	0	0	0	0	0	0	0	0	0	0	0	0	0	0	0	0	Bacteria; Bacteria_unclassified; Bacteria_unclassified; Bacteria_unclassified; Bacteria_unclassified; Bacteria_unclassified
Otu01871	0	0	0	0	0	0	0	0	0	0	0	0	0	0	0	0	0	0	0	0	0	0	0	0	0	0	0	0	0	1	0	0	1	0	0	0	0	0	0	0	0	0	0	Bacteria; Actinobacteria; Actinobacteria; Actinomycetales; Actinomycetales_unclassified; Actinomycetales_unclassified
Otu01872	0	0	0	0	0	0	0	0	0	0	0	0	0	0	0	0	0	0	0	0	0	0	9	0	0	0	0	0	0	0	0	0	0	0	0	0	0	0	0	0	0	0	0	Bacteria; Bacteria_unclassified; Bacteria_unclassified; Bacteria_unclassified; Bacteria_unclassified; Bacteria_unclassified
Otu01873	0	0	0	2	1	0	0	0	0	0	0	0	0	0	0	0	0	0	0	0	0	0	0	0	2	0	0	0	0	0	0	0	0	0	0	0	0	0	0	0	0	0	1	Bacteria; Bacteria_unclassified; Bacteria_unclassified; Bacteria_unclassified; Bacteria_unclassified; Bacteria_unclassified
Otu01874	0	0	0	0	0	0	0	0	0	0	0	0	0	0	2	0	0	0	0	0	0	0	0	0	1	0	0	0	0	0	0	0	0	0	0	0	0	0	0	0	1	0	0	Bacteria; Proteobacteria; Alphaproteobacteria; Sphingomonadales; Sphingomonadales_unclassified; Sphingomonadales_unclassified
Otu01875	0	0	0	0	0	0	0	0	0	0	0	0	0	0	0	0	0	0	0	0	0	0	0	0	0	0	0	0	0	0	0	0	0	0	0	0	0	0	0	0	1	0	0	Bacteria; Planctomycetes; Planctomycetia; Planctomycetales; Planctomycetaceae; Planctopirus
Otu01876	0	0	0	0	0	0	0	0	0	0	0	0	0	0	0	0	0	0	0	0	0	0	12	0	0	0	0	0	0	0	0	0	0	0	0	0	0	0	0	0	0	0	0	Bacteria; Bacteria_unclassified; Bacteria_unclassified; Bacteria_unclassified; Bacteria_unclassified; Bacteria_unclassified
Otu01877	0	0	0	0	0	0	0	0	0	0	0	0	0	0	0	0	0	0	0	0	0	0	0	0	0	0	0	0	0	0	0	0	0	0	0	0	1	0	0	0	0	0	3	Bacteria; Actinobacteria; Actinobacteria; Gaiellales; Gaiellaceae; Gaiella
Otu01879	0	0	0	0	0	0	0	0	0	0	0	0	0	0	0	0	0	0	0	0	0	2	0	0	0	0	0	0	0	1	0	0	0	1	0	0	0	0	0	0	0	0	0	Bacteria; Bacteria_unclassified; Bacteria_unclassified; Bacteria_unclassified; Bacteria_unclassified; Bacteria_unclassified
Otu01880	0	0	0	0	2	0	0	0	0	0	0	0	2	0	0	0	0	0	0	0	0	0	0	0	0	0	0	0	0	0	0	0	0	0	0	0	0	0	0	0	0	0	0	Bacteria; Verrucomicrobia; Verrucomicrobia_unclassified; Verrucomicrobia_unclassified; Verrucomicrobia_unclassified; Verrucomicrobia_unclassified
Otu01881	1	0	0	0	0	0	2	0	0	0	0	0	3	0	0	0	0	0	0	3	0	0	0	0	0	0	0	0	0	0	0	0	0	0	0	0	0	0	0	0	0	0	0	Bacteria; Actinobacteria; Actinobacteria; Actinomycetales; Promicromonosporaceae; Promicromonospora
Otu01882	0	0	0	0	0	0	0	0	0	0	0	0	0	0	0	0	0	0	0	0	0	6	0	0	0	0	0	0	0	0	0	0	0	0	0	0	0	0	0	0	0	0	0	Bacteria; Parcubacteria; Parcubacteria_unclassified; Parcubacteria_unclassified; Parcubacteria_unclassified; Parcubacteria_unclassified
[truncated: 6,210 more rows]

## Sheet: Table S3
Table S3. Rarefied OUT abundance table of fungal abundance
# Constructed from biom file
[truncated: 1,716 more rows]
